# Supplementary material for: Transcriptional and epigenetic regulators of human CD8+ T cell function identified through orthogonal CRISPR screens
Source: Nat Genet. 2023 Nov 9;55(12):2211–23. doi: 10.1038/s41588-023-01554-0 (PMC10703699; doi:10.1038/s41588-023-01554-0)
Supplement: Supplementary file 3 — Supplementary Table 1. CD2, B2M, IL2RA CRISPR tiling screening data. Supplementary Table 2. TF CRISPRi/a library and flow-based screening data. Supplementary Table 3. TF CRISPRi/a scRNA-seq data. Supplementary Table 4. BATF3 OE RNA-seq data. Supplementary Table 5. gRNAs, oligos and antibodies. Supplementary Table 6. CRISPR TFome KO screening data. Supplementary Table 7. ZNF217 and GATA3 KO RNA-seq data. [file 41588_2023_1554_MOESM3_ESM.xlsx]

## Sheet: T1A CD2 CRISPRi screen
gRNA	baseMean	log2FoldChange	lfcSE	stat	pvalue	padj	-log10padj	target	Position Relative to TSS	context	PAM	Low.R1	Low.R2	High.R1	High.R2	Unsorted.R1	Unsorted.R2	FinalPAMbase	gRNA label in figures
TTTTTATAGGTGCAGTCTCCA	2830.31	-0.108349	0.170539	-0.635334	0.525211	0.973124	0.0118319	CD2	210	TTGCTTTTTATAGGTGCAGTCTCCAAAGAGATTACG	AAGAG	3083.31	3163.75	2907.26	2880.42	2041.3	2905.79	A	-
TGAAGAGCTCAGAATCAAAAG	2621.99	0.316627	0.176892	1.78994	0.0734635	0.85694	0.0670498	CD2	42	TGCATGAAGAGCTCAGAATCAAAAGAGGAAACCAAC	AGGAA	2203.6	2530.68	3378.68	2549.81	2557.75	2511.43	A	-
ATGAAGAGCTCAGAATCAAAA	1945.89	-0.13414	0.162771	-0.824103	0.409881	0.973124	0.0118319	CD2	41	TTGCATGAAGAGCTCAGAATCAAAAGAGGAAACCAA	GAGGA	2233.34	1989.98	2098.85	1757.86	1930	1665.33	A	-
CTTTGACTCTTATGCTTACCT	2522.75	-0.138136	0.160345	-0.861491	0.388967	0.973124	0.0118319	CD2	125	ACTTCTTTGACTCTTATGCTTACCTTTGGAAGAAAC	TTGGA	2357.09	3175.69	2426.99	2550.89	2143.7	2482.13	A	-
GAGACTGGTGGAGTCCACACC	2236.9	-1.27103	0.220223	-5.77155	7.85e-09	1.02e-06	5.98983	CD2	-12	AAGTGAGACTGGTGGAGTCCACACCCCGAGAGCTTA	CCGAG	2633.38	3969.62	1545.17	1188.47	2183.77	1900.97	A	H6
GAGTTACTGAGAGTCACTTTC	2198.43	-0.0599715	0.159755	-0.375397	0.707365	0.973124	0.0118319	CD2	168	AAAAGAGTTACTGAGAGTCACTTTCAGGGAAAGCTG	AGGGA	2246.77	2212.95	2166.07	2113.32	2393.02	2058.47	A	-
CCAAGGCATTCGTAATCTCTT	1373.14	-0.0075343	0.191117	-0.0394224	0.968554	0.997638	0.001027	CD2	216	GTTTCCAAGGCATTCGTAATCTCTTTGGAGACTGCA	TGGAG	1439.01	1313.12	1360.32	1377.55	1304.48	1444.35	A	-
CTTCATGCAAAAGGAACTGAA	3274.7	-0.693805	0.164735	-4.21164	2.54e-05	0.00141613	2.8489	CD2	11	AGCTCTTCATGCAAAAGGAACTGAAGTGAGACTGGT	GTGAG	4210.54	4793.8	3131.91	2446.09	2478.73	2587.13	A	H5
TCCAAAGAGATTACGAATGCC	2408.06	-0.167096	0.163781	-1.02024	0.307615	0.973124	0.0118319	CD2	227	AGTCTCCAAAGAGATTACGAATGCCTTGGAAACCTG	TTGGA	2300.49	2866.72	2330.58	2240.81	2197.13	2512.65	A	-
CTATAAAAAGCAAAAGAGTTA	554.822	-0.0704066	0.310854	-0.226494	0.820817	0.975923	0.0105846	CD2	183	GCACCTATAAAAAGCAAAAGAGTTACTGAGAGTCAC	CTGAG	499.815	465.046	604.094	338.174	711.228	710.575	A	-
AGTTACTGAGAGTCACTTTCA	2828.73	0.0434549	0.148913	0.291814	0.770429	0.975923	0.0105846	CD2	167	AAAGAGTTACTGAGAGTCACTTTCAGGGAAAGCTGG	GGGAA	2819.5	2726.57	2725.05	2990.62	2956.22	2754.4	A	-
GGAAGCTGGCTACAAATTTAC	2414.66	-0.0989717	0.15289	-0.647338	0.517414	0.973124	0.0118319	CD2	79	AGAAGGAAGCTGGCTACAAATTTACATGGAAAGCTC	ATGGA	2709.17	2329.21	2392.49	2300.23	2479.84	2277.02	A	-
TATCATCACTCATTTGAAAAC	2407.55	-0.111798	0.151182	-0.739491	0.459609	0.973124	0.0118319	CD2	282	TCAATATCATCACTCATTTGAAAACTAGGAATGTCC	TAGGA	2638.18	2367.44	2513.67	2127.36	2552.19	2246.49	A	-
GACTCTTATGCTTACCTTTGG	3765.65	-0.0460914	0.134435	-0.342852	0.731709	0.973124	0.0118319	CD2	121	CTTTGACTCTTATGCTTACCTTTGGAAGAAACATTG	AAGAA	4024.43	4060.4	3916.44	3915.47	3514.96	3162.18	A	-
TATGTTACTGTAAAAGATGTA	2965.88	0.102375	0.162073	0.631663	0.527607	0.973124	0.0118319	CD2	-45	GTTTTATGTTACTGTAAAAGATGTAAAGAGAGGCAC	AAGAG	2840.6	3076.15	2963.86	3390.38	3014.09	2510.21	A	-
CCAAAGAGATTACGAATGCCT	1690.51	0.237797	0.192528	1.23513	0.216783	0.973124	0.0118319	CD2	228	GTCTCCAAAGAGATTACGAATGCCTTGGAAACCTGG	TGGAA	1568.52	1690.57	1637.16	2271.06	1167.57	1808.18	A	-
TCACTTTCAGGGAAAGCTGGG	3630.79	-0.113561	0.137434	-0.826289	0.40864	0.973124	0.0118319	CD2	155	AGAGTCACTTTCAGGGAAAGCTGGGTTGGGACTTCT	TTGGG	3839.27	4217.27	3649.33	3795.54	3232.25	3051.08	A	-
ATCGTCAATATCATCACTCAT	2145.9	-0.0987169	0.163863	-0.602437	0.546883	0.973124	0.0118319	CD2	290	TTATATCGTCAATATCATCACTCATTTGAAAACTAG	TTGAA	2281.31	2271.88	2347.39	1924.24	2120.33	1930.27	A	-
GAAGCTGGCTACAAATTTACA	2304.34	0.0971826	0.162434	0.598289	0.549647	0.973124	0.0118319	CD2	78	GAAGGAAGCTGGCTACAAATTTACATGGAAAGCTCA	TGGAA	2327.36	2264.71	2477.4	2434.2	1974.52	2347.83	A	-
AGAGTTACTGAGAGTCACTTT	2512.4	-3.94e-05	0.154693	-0.000254998	0.999797	0.999797	8.84e-05	CD2	169	CAAAAGAGTTACTGAGAGTCACTTTCAGGGAAAGCT	CAGGG	2404.1	2493.25	2241.25	2668.66	2618.97	2648.18	A	-
GGAAGAAACATTGAAAATCAG	2383.16	-0.12829	0.151831	-0.84495	0.398139	0.973124	0.0118319	CD2	102	CTTTGGAAGAAACATTGAAAATCAGAAGGAAGCTGG	AAGGA	2672.72	2447.86	2395.15	2286.19	2376.33	2120.74	A	-
GAAGTCCCAACCCAGCTTTCC	3057.59	0.0582635	0.142225	0.409657	0.682058	0.973124	0.0118319	CD2	160	CAAAGAAGTCCCAACCCAGCTTTCCCTGAAAGTGAC	CTGAA	2967.23	3048.28	3182.33	3078.14	2906.13	3163.4	A	-
TGCTTACCTTTGGAAGAAACA	3768.03	-0.00417722	0.141908	-0.0294362	0.976517	0.997638	0.001027	CD2	113	CTTATGCTTACCTTTGGAAGAAACATTGAAAATCAG	TTGAA	4170.24	3583.4	3720.97	3988.94	3705.29	3439.33	A	-
GATTCTGAGCTCTTCATGCAA	1812.23	0.217327	0.171938	1.26398	0.206236	0.973124	0.0118319	CD2	22	TTTTGATTCTGAGCTCTTCATGCAAAAGGAACTGAA	AAGGA	1788.21	1466.01	2083.81	1699.51	1967.84	1868.01	A	-
ACTGTCCCTAACAAGACCACA	3146.58	0.151612	0.168613	0.899167	0.368564	0.973124	0.0118319	CD2	-341	GTATACTGTCCCTAACAAGACCACATAGAAATATAG	TAGAA	2850.19	2972.63	2914.33	3557.85	3639.62	2944.86	A	-
GTGTGAGAATTAAAATGCAGC	2408.8	-0.103787	0.169656	-0.611751	0.540703	0.973124	0.0118319	CD2	-167	TTTTGTGTGAGAATTAAAATGCAGCAAGAAAACACA	AAGAA	2283.23	2602.35	2354.46	2201.91	2743.63	2267.25	A	-
CTCTGTTCCTTTTCTCTTTCA	2040.23	-0.0970194	0.161565	-0.600498	0.548174	0.973124	0.0118319	CD2	-223	GCCTCTCTGTTCCTTTTCTCTTTCACTGAGATGAGA	CTGAG	2093.28	2202.6	2059.93	1955.57	1941.13	1988.88	A	-
TCTCATCTCAGTGAAAGAGAA	2475.32	-0.0721206	0.15156	-0.475854	0.634179	0.973124	0.0118319	CD2	-227	GTTTTCTCATCTCAGTGAAAGAGAAAAGGAACAGAG	AAGGA	2741.79	2217.73	2622.46	2097.11	2748.08	2424.75	A	-
TATATTTCTATGTGGTCTTGT	2021.49	0.150036	0.163797	0.915989	0.359673	0.973124	0.0118319	CD2	-336	TACCTATATTTCTATGTGGTCTTGTTAGGGACAGTA	TAGGG	1725.85	2033.78	1931.68	2238.65	2063.56	2135.39	A	-
AGGATAGGTTTTCTCATCTCA	2334.04	0.408509	0.193369	2.11258	0.0346366	0.564287	0.2485	CD2	-216	GGGAAGGATAGGTTTTCTCATCTCAGTGAAAGAGAA	GTGAA	2147.96	1994.76	2462.37	3014.39	2539.94	1844.81	A	NH1
GGTTTTCTCATCTCAGTGAAA	2347.95	0.00970603	0.154832	0.0626874	0.950015	0.997638	0.001027	CD2	-222	GATAGGTTTTCTCATCTCAGTGAAAGAGAAAAGGAA	GAGAA	2351.34	2311.69	2300.51	2396.39	2238.31	2489.46	A	-
CTCAGTGAAAGAGAAAAGGAA	2952.08	-0.0929129	0.145633	-0.637996	0.523477	0.973124	0.0118319	CD2	-233	TCATCTCAGTGAAAGAGAAAAGGAACAGAGAGGCTA	CAGAG	2971.07	3179.67	3002.78	2765.9	2911.7	2881.37	A	-
TTAATTCTCACACAAAAAAAT	1530.89	0.206958	0.19272	1.07388	0.282877	0.973124	0.0118319	CD2	-190	CATTTTAATTCTCACACAAAAAAATTGGGAAGGATA	TGGGA	1593.46	1344.17	1596.47	1795.67	1374.6	1480.98	A	-
TATCCTTCCCAATTTTTTTGT	1764.41	0.122073	0.184273	0.662456	0.507679	0.973124	0.0118319	CD2	-186	AACCTATCCTTCCCAATTTTTTTGTGTGAGAATTAA	GTGAG	1994.46	1529.72	1861.81	1937.21	1766.38	1496.85	A	-
TAGGTTTTCTCATCTCAGTGA	2308.38	-0.135473	0.155612	-0.870584	0.383981	0.973124	0.0118319	CD2	-220	AGGATAGGTTTTCTCATCTCAGTGAAAGAGAAAAGG	AAGAG	2670.8	2410.44	2298.74	2319.68	2171.53	1979.11	A	-
TTTAATTCTCACACAAAAAAA	2050.71	-0.0548873	0.175742	-0.312318	0.754799	0.975923	0.0105846	CD2	-189	GCATTTTAATTCTCACACAAAAAAATTGGGAAGGAT	TTGGG	2055.86	2299.75	2304.05	1898.31	1884.37	1861.9	A	-
TTCCTTTTCTCTTTCACTGAG	2953.5	-0.102224	0.143475	-0.712483	0.476166	0.973124	0.0118319	CD2	-218	TCTGTTCCTTTTCTCTTTCACTGAGATGAGAAAACC	ATGAG	3060.29	3116.77	3016.05	2744.29	2946.2	2837.42	A	-
CCTTTTCTCTTTCACTGAGAT	2419.75	0.247575	0.193856	1.2771	0.201565	0.973124	0.0118319	CD2	-216	TGTTCCTTTTCTCTTTCACTGAGATGAGAAAACCTA	GAGAA	1978.16	1967.69	2263.36	2436.36	2226.07	3646.89	A	-
ATAAAACATAATACACATACA	2103.67	-0.0181087	0.180362	-0.100402	0.920025	0.992036	0.00347249	CD2	-78	TAACATAAAACATAATACACATACACAGAGAGCAAG	CAGAG	2582.54	2243.21	2124.5	2661.09	1462.53	1548.13	A	-
CTGCCTCCAGGGGGGCTATAC	2905.59	-0.217179	0.15326	-1.41706	0.156465	0.973124	0.0118319	CD2	633	ACCTCTGCCTCCAGGGGGGCTATACAGGAAACCAGA	AGGAA	3240.65	3271.25	3060.27	2551.97	2598.93	2710.44	A	-
AAAAGATTGCACAATTCAGAA	2338.22	-0.200687	0.158826	-1.26356	0.206388	0.973124	0.0118319	CD2	354	AAGAAAAAGATTGCACAATTCAGAAAAGAGAAAGAG	AAGAG	2623.79	2428.75	2246.56	2146.81	2543.28	2040.16	A	-
CAAGAAAAAGATTGCACAATT	2273.25	-0.134941	0.157993	-0.854093	0.393053	0.973124	0.0118319	CD2	349	CAGACAAGAAAAAGATTGCACAATTCAGAAAAGAGA	CAGAA	2774.41	2293.38	2357.11	2241.89	2054.66	1918.07	A	-
TGATGATATTGACGATATAAA	1771.46	-0.0132084	0.169751	-0.0778108	0.937979	0.997638	0.001027	CD2	310	TGAGTGATGATATTGACGATATAAAATGGGAAAAAA	ATGGG	1766.14	1743.92	1808.74	1670.34	1800.89	1838.71	A	NH2
ATGATATTGACGATATAAAAT	1117.6	0.0808142	0.23305	0.346768	0.728766	0.973124	0.0118319	CD2	312	AGTGATGATATTGACGATATAAAATGGGAAAAAACT	GGGAA	1122.43	836.924	1052.52	1013.44	1205.42	1474.87	A	-
TTGCACAATTCAGAAAAGAGA	2656.21	-0.112	0.179661	-0.623394	0.533025	0.973124	0.0118319	CD2	360	AAGATTGCACAATTCAGAAAAGAGAAAGAGACTTTC	AAGAG	3008.49	2810.98	2724.17	2664.33	1957.83	2771.49	A	-
GTGTGGGTGCTATTTGGCAAG	1976.27	0.206994	0.165624	1.24979	0.211378	0.973124	0.0118319	CD2	573	TTCAGTGTGGGTGCTATTTGGCAAGTTGGAAAATAG	TTGGA	1634.71	1923.89	1971.49	2129.52	2085.82	2112.19	A	-
GAGGTCAGCGCTGGGGAATAT	2037.26	-0.0630431	0.161894	-0.389411	0.696972	0.973124	0.0118319	CD2	598	GGCAGAGGTCAGCGCTGGGGAATATTAGAAATGCTA	TAGAA	2103.83	1947.78	2122.73	1767.58	2256.12	2025.51	A	-
TCTGCCTCCAGGGGGGCTATA	2750.94	0.00318691	0.150969	0.0211097	0.983158	0.997638	0.001027	CD2	632	GACCTCTGCCTCCAGGGGGGCTATACAGGAAACCAG	CAGGA	2618.04	2842.04	2775.47	2685.94	2585.58	2998.58	A	-
CACACTGAAATAAAGCAATTA	910.231	-0.116867	0.238839	-0.489312	0.624621	0.973124	0.0118319	CD2	542	CACCCACACTGAAATAAAGCAATTAAGGGAATGAAC	AGGGA	922.884	922.129	992.376	720.645	932.722	970.631	A	-
TGTGGGTGCTATTTGGCAAGT	2438.12	-0.193557	0.150069	-1.28979	0.197124	0.973124	0.0118319	CD2	574	TCAGTGTGGGTGCTATTTGGCAAGTTGGAAAATAGC	TGGAA	2623.79	2807	2246.56	2506.59	2134.8	2309.98	A	-
CCACACTGAAATAAAGCAATT	812.149	-0.167428	0.231423	-0.723469	0.469392	0.973124	0.0118319	CD2	543	GCACCCACACTGAAATAAAGCAATTAAGGGAATGAA	AAGGG	825.991	686.421	706.692	636.372	1078.53	938.887	A	-
GAAAAGAGAAAGAGACTTTCA	2846.77	-0.00660425	0.152598	-0.0432787	0.965479	0.997638	0.001027	CD2	372	TTCAGAAAAGAGAAAGAGACTTTCAAGGAAAAAGAT	AGGAA	3162.94	3049.88	3110.68	3071.66	2598.93	2086.55	A	-
AAGATTGCACAATTCAGAAAA	2006.68	0.132366	0.160934	0.822484	0.410801	0.973124	0.0118319	CD2	356	GAAAAAGATTGCACAATTCAGAAAAGAGAAAGAGAC	GAGAA	1973.36	1742.33	2117.42	1951.25	2208.26	2047.48	A	-
GATGATATTGACGATATAAAA	1480.7	-0.143256	0.186564	-0.767863	0.442568	0.973124	0.0118319	CD2	311	GAGTGATGATATTGACGATATAAAATGGGAAAAAAC	TGGGA	1424.62	1535.29	1305.48	1372.14	1433.59	1813.07	A	-
ACTTGCCAAATAGCACCCACA	2421.31	-0.177827	0.15061	-1.18071	0.237717	0.973124	0.0118319	CD2	559	TCCAACTTGCCAAATAGCACCCACACTGAAATAAAG	CTGAA	2610.36	2810.19	2335	2455.81	2135.91	2180.56	A	-
AGAAAAGAGAAAGAGACTTTC	3251.87	0.0582373	0.151343	0.384804	0.700383	0.973124	0.0118319	CD2	371	ATTCAGAAAAGAGAAAGAGACTTTCAAGGAAAAAGA	AAGGA	3121.69	3392.29	3014.28	3791.22	3156.56	3035.21	A	-
CTGGAGGCAGAGGTCAGCGCT	2849.45	-0.127756	0.151189	-0.845007	0.398107	0.973124	0.0118319	CD2	607	CCCCCTGGAGGCAGAGGTCAGCGCTGGGGAATATTA	GGGGA	3159.1	3037.13	3161.1	2534.68	2659.04	2545.62	A	-
AAGCTATTTAAAAATGGAACT	1995.89	0.0384174	0.166927	0.230145	0.817979	0.975923	0.0105846	CD2	410	ATATAAGCTATTTAAAAATGGAACTCTGAAAATTAA	CTGAA	1586.75	2212.95	1764.52	2104.67	1962.28	2344.17	A	-
CCTGGAGGCAGAGGTCAGCGC	3050.55	0.132869	0.139688	0.951181	0.341513	0.973124	0.0118319	CD2	608	CCCCCCTGGAGGCAGAGGTCAGCGCTGGGGAATATT	TGGGG	2929.82	3215.51	3154.91	3590.26	2514.34	2898.46	A	-
AGCTTATATGTATCTTTTTCC	1858.26	0.206614	0.184367	1.12067	0.262429	0.973124	0.0118319	CD2	379	AAATAGCTTATATGTATCTTTTTCCTTGAAAGTCTC	TTGAA	1767.1	1743.13	1954.68	2091.71	2030.17	1562.78	A	-
AAATGGGAAAAAACTTCAGAC	2029.83	0.492666	0.195456	2.5206	0.0117156	0.291506	0.535353	CD2	329	TATAAAATGGGAAAAAACTTCAGACAAGAAAAAGAT	AAGAA	1558.93	1656.33	1720.3	2959.29	1852.09	2432.07	A	-
GGTATCAATATATGATACAAA	1999.16	-0.212422	0.1946	-1.09158	0.275018	0.973124	0.0118319	CD2	475	ACAAGGTATCAATATATGATACAAAAGGAAAAAATG	AGGAA	1706.66	2427.16	1654.84	1890.75	2283.94	2031.61	A	-
ATACATATAAGCTATTTAAAA	1742.53	-0.0656101	0.171729	-0.382057	0.702419	0.973124	0.0118319	CD2	402	AAAGATACATATAAGCTATTTAAAAATGGAACTCTG	ATGGA	1643.35	2026.61	1660.15	1830.24	1478.11	1816.73	A	-
AGGTATCAATATATGATACAA	2357.41	-0.163762	0.152588	-1.07323	0.283167	0.973124	0.0118319	CD2	474	TACAAGGTATCAATATATGATACAAAAGGAAAAAAT	AAGGA	2487.56	2466.97	2165.18	2258.09	2416.4	2350.27	A	-
GATACAAAAGGAAAAAATGTG	2385.58	0.0680525	0.165902	0.410197	0.681661	0.973124	0.0118319	CD2	488	ATATGATACAAAAGGAAAAAATGTGTTGGAAAAAAT	TTGGA	2370.53	2183.49	2458.83	2314.28	2278.38	2708	A	-
ATACAAAAGGAAAAAATGTGT	2178.76	0.274284	0.171076	1.60329	0.10887	0.973124	0.0118319	CD2	489	TATGATACAAAAGGAAAAAATGTGTTGGAAAAAATA	TGGAA	2042.43	1917.52	2204.99	2611.39	1928.89	2367.36	A	-
AAGAGGAAACCAACCCCTAAG	3827.03	0.00733723	0.148644	0.0493611	0.960632	0.997638	0.001027	CD2	60	TCAAAAGAGGAAACCAACCCCTAAGATGAGCTTTCC	ATGAG	3727.03	4177.45	4041.15	3914.39	3878.92	3223.23	C	-
ATTCTGAGCTCTTCATGCAAA	1970.12	0.296258	0.169585	1.74696	0.0806441	0.85694	0.0670498	CD2	21	TTTGATTCTGAGCTCTTCATGCAAAAGGAACTGAAG	AGGAA	1814.11	1652.35	2006.86	2251.61	2044.64	2051.15	C	-
GCCTTGGGTCAGGACATCAAC	2565.12	-0.00236484	0.160344	-0.0147485	0.988233	0.997638	0.001027	CD2	263	GGGTGCCTTGGGTCAGGACATCAACTTGGACATTCC	TTGGA	2727.4	2320.45	3027.54	2072.26	2817.09	2425.97	C	-
GACTGGTGGAGTCCACACCCC	2422.05	-0.716177	0.190543	-3.75861	0.000170857	0.00742279	2.12943	CD2	-14	GTGAGACTGGTGGAGTCCACACCCCGAGAGCTTAAC	GAGAG	2577.74	3466.35	2001.56	1639.01	2236.08	2611.55	C	H3
GGTTGGTTTCCTCTTTTGATT	1417.99	0.0488243	0.216103	0.225931	0.821255	0.975923	0.0105846	CD2	39	TAGGGGTTGGTTTCCTCTTTTGATTCTGAGCTCTTC	CTGAG	1416.94	1005.74	1208.19	1282.47	1710.73	1883.88	C	-
CACTTTCAGGGAAAGCTGGGT	3052.83	0.149362	0.144693	1.03227	0.301946	0.973124	0.0118319	CD2	154	GAGTCACTTTCAGGGAAAGCTGGGTTGGGACTTCTT	TGGGA	2706.29	2803.82	2927.6	3190.5	3029.68	3659.1	C	-
ACGTGGTTAAGCTCTCGGGGT	2483.3	0.370381	0.166926	2.21883	0.0264981	0.493369	0.306828	CD2	-15	AGGCACGTGGTTAAGCTCTCGGGGTGTGGACTCCAC	GTGGA	2299.53	1826.74	2557.89	2735.64	2955.1	2524.86	C	-
CACTTCAGTTCCTTTTGCATG	1614.11	0.0919278	0.195625	0.469918	0.638413	0.973124	0.0118319	CD2	23	GTCTCACTTCAGTTCCTTTTGCATGAAGAGCTCAGA	AAGAG	1571.4	1478.75	1587.62	1655.22	1965.62	1426.03	C	-
GAAACCTGGGGTGCCTTGGGT	2568.27	0.101054	0.153139	0.659884	0.509328	0.973124	0.0118319	CD2	251	CTTGGAAACCTGGGGTGCCTTGGGTCAGGACATCAA	CAGGA	2215.11	2400.08	2480.06	2461.21	2694.65	3158.52	C	-
TTTGGCAAAGGAGCACATCAG	3197.28	-1.5738	0.535491	-2.93899	0.00329286	0.0919649	1.03638	CD2	-116	CTGCTTTGGCAAAGGAGCACATCAGAAGGGCTGGCT	AAGGG	3994.69	7148.49	2324.39	1398.07	2170.42	2147.6	C	H15
TAAACACATCTGCTTTGGCAA	2462.95	0.115894	0.150741	0.768828	0.441995	0.973124	0.0118319	CD2	-129	CTCATAAACACATCTGCTTTGGCAAAGGAGCACATC	AGGAG	2466.46	2249.58	2677.29	2433.12	2502.1	2449.17	C	-
CTCATCTCAGTGAAAGAGAAA	2097.33	0.0154493	0.171727	0.0899643	0.928316	0.997174	0.00122897	CD2	-228	TTTTCTCATCTCAGTGAAAGAGAAAAGGAACAGAGA	AGGAA	1899.49	2310.1	2149.26	2075.5	1854.31	2295.33	C	-
ATATTTCTATGTGGTCTTGTT	2106.09	-0.0839963	0.164893	-0.5094	0.610472	0.973124	0.0118319	CD2	-335	ACCTATATTTCTATGTGGTCTTGTTAGGGACAGTAT	AGGGA	1923.47	2249.58	1868.89	2057.13	1946.7	2590.79	C	-
TAATACACATACACAGAGAGC	2903.38	-0.0322441	0.149114	-0.216239	0.828802	0.975923	0.0105846	CD2	-86	AACATAATACACATACACAGAGAGCAAGAGCGCGCA	AAGAG	3134.16	2714.63	2943.52	2769.14	2862.72	2996.14	C	-
AAAACATAATACACATACACA	2463.05	-0.280234	0.150865	-1.85752	0.0632378	0.855686	0.0676854	CD2	-80	ACATAAAACATAATACACATACACAGAGAGCAAGAG	GAGAG	2601.73	2964.67	2223.56	2351.01	2163.74	2473.58	C	-
TTTGCATTCTGCTATTGGCTT	1744.34	-0.0872545	0.202905	-0.430026	0.667176	0.973124	0.0118319	CD2	-370	AATGTTTGCATTCTGCTATTGGCTTGTGAACATTTA	GTGAA	2328.31	1629.25	1753.02	1937.21	1406.87	1411.38	C	-
AGCGCTGACCTCTGCCTCCAG	2825.85	-0.110139	0.146876	-0.749881	0.453326	0.973124	0.0118319	CD2	622	CCCCAGCGCTGACCTCTGCCTCCAGGGGGGCTATAC	GGGGG	3103.46	2972.63	3000.12	2635.16	2608.95	2634.75	C	-
TGAAATAAAGCAATTAAGGGA	2576.63	-0.124777	0.160615	-0.776871	0.437235	0.973124	0.0118319	CD2	537	ACACTGAAATAAAGCAATTAAGGGAATGAACACTTA	ATGAA	2779.2	2872.3	2784.31	2398.55	2186	2439.4	C	-
TACATATAAGCTATTTAAAAA	1510.75	-0.104614	0.207138	-0.505045	0.613527	0.973124	0.0118319	CD2	403	AAGATACATATAAGCTATTTAAAAATGGAACTCTGA	TGGAA	1563.72	1591.83	1777.79	1224.12	1712.96	1194.06	C	-
GCATGAAGAGCTCAGAATCAA	1640.35	-0.013056	0.190443	-0.0685556	0.945343	0.997638	0.001027	CD2	39	TTTTGCATGAAGAGCTCAGAATCAAAAGAGGAAACC	AAGAG	1609.77	1572.72	1514.21	1648.73	1487.01	2009.63	G	-
GAGAGGCACGTGGTTAAGCTC	1758.01	-0.197887	0.180457	-1.09659	0.272821	0.973124	0.0118319	CD2	-22	TAAAGAGAGGCACGTGGTTAAGCTCTCGGGGTGTGG	TCGGG	1889.9	1857.8	1759.21	1509.36	1666.21	1865.57	G	-
ATTTACATGGAAAGCTCATCT	2166.43	0.0656233	0.181832	0.360902	0.718173	0.973124	0.0118319	CD2	64	ACAAATTTACATGGAAAGCTCATCTTAGGGGTTGGT	TAGGG	2343.66	2012.28	2105.04	2478.5	1818.7	2240.39	G	-
CAAAGGTAAGCATAAGAGTCA	2697.33	-0.0480101	0.151724	-0.316431	0.751676	0.975923	0.0105846	CD2	137	CTTCCAAAGGTAAGCATAAGAGTCAAAGAAGTCCCA	AAGAA	3083.31	2672.42	2729.48	2822.08	2553.3	2323.41	G	-
GATTACGAATGCCTTGGAAAC	1692.7	0.406913	0.18808	2.16352	0.0305015	0.542095	0.265925	CD2	235	AAGAGATTACGAATGCCTTGGAAACCTGGGGTGCCT	CTGGG	1275.92	1342.58	1699.07	1774.06	2266.14	1798.41	G	-
TTTGACTCTTATGCTTACCTT	1905.81	-0.0860767	0.169226	-0.508649	0.610998	0.973124	0.0118319	CD2	124	CTTCTTTGACTCTTATGCTTACCTTTGGAAGAAACA	TGGAA	1863.99	2106.25	1607.08	2167.34	1643.95	2046.26	G	-
GAAGAAACATTGAAAATCAGA	2390.55	0.125677	0.153387	0.819344	0.41259	0.973124	0.0118319	CD2	101	TTTGGAAGAAACATTGAAAATCAGAAGGAAGCTGGC	AGGAA	2354.22	2213.75	2430.53	2553.05	2384.12	2407.65	G	-
TCTCACTTCAGTTCCTTTTGC	1792.65	0.118374	0.168836	0.70112	0.483228	0.973124	0.0118319	CD2	20	CCAGTCTCACTTCAGTTCCTTTTGCATGAAGAGCTC	ATGAA	1632.79	1639.61	1835.28	1720.04	2047.98	1880.22	G	-
AAAGGAACTGAAGTGAGACTG	4003.33	-0.776963	0.167243	-4.64572	3.39e-06	0.000265012	3.57673	CD2	2	TGCAAAAGGAACTGAAGTGAGACTGGTGGAGTCCAC	GTGGA	4096.38	6510.65	2886.03	3198.07	3618.47	3710.38	G	H2
TGTTACTGTAAAAGATGTAAA	1613.53	-0.0383811	0.190889	-0.201065	0.840647	0.978253	0.00954861	CD2	-43	TTTATGTTACTGTAAAAGATGTAAAGAGAGGCACGT	GAGAG	1684.6	1285.25	1444.34	1431.57	1896.61	1938.82	G	-
GAGCTCTTCATGCAAAAGGAA	1910.5	0.149383	0.163451	0.913933	0.360752	0.973124	0.0118319	CD2	16	TTCTGAGCTCTTCATGCAAAAGGAACTGAAGTGAGA	CTGAA	1737.36	1993.17	1895.42	2247.29	1635.05	1954.69	G	-
TCCAAGGCATTCGTAATCTCT	1850.29	-0.0036754	0.183724	-0.020005	0.984039	0.997638	0.001027	CD2	217	GGTTTCCAAGGCATTCGTAATCTCTTTGGAGACTGC	TTGGA	1588.66	1939.82	1606.2	1912.36	2128.12	1926.61	G	-
TTTGGAAGAAACATTGAAAAT	3986.84	0.0361325	0.134899	0.267849	0.788815	0.975923	0.0105846	CD2	105	TACCTTTGGAAGAAACATTGAAAATCAGAAGGAAGC	CAGAA	4018.67	3856.54	3798.8	4289.3	3894.5	4063.22	G	-
TGCTTTGGCAAAGGAGCACAT	2915.27	0.197683	0.162209	1.21869	0.22296	0.973124	0.0118319	CD2	-119	CATCTGCTTTGGCAAAGGAGCACATCAGAAGGGCTG	CAGAA	2705.33	2913.71	2922.29	3530.84	2899.45	2519.98	G	-
ATAAACACATCTGCTTTGGCA	2764.1	-0.128855	0.180943	-0.712128	0.476385	0.973124	0.0118319	CD2	-130	ACTCATAAACACATCTGCTTTGGCAAAGGAGCACAT	AAGGA	2871.3	3117.56	2780.78	2669.74	2037.96	3107.24	G	-
CAGTGAAAGAGAAAAGGAACA	2594.54	-1.13037	0.241514	-4.68034	2.86e-06	0.000265012	3.57673	CD2	-235	ATCTCAGTGAAAGAGAAAAGGAACAGAGAGGCTAAG	GAGAG	2486.61	4380.51	1806.09	1254.38	2655.7	2983.93	G	H10
AAGGATCACTCTTTTGTAAAC	2377.28	0.0356156	0.166983	0.213288	0.831102	0.975923	0.0105846	CD2	-276	CACTAAGGATCACTCTTTTGTAAACAAGAAGCCAAA	AAGAA	2175.78	2704.28	2304.93	2690.27	2262.8	2125.62	G	-
TAATTCTCACACAAAAAAATT	1373.01	0.14665	0.212247	0.690942	0.489602	0.973124	0.0118319	CD2	-191	ATTTTAATTCTCACACAAAAAAATTGGGAAGGATAG	GGGAA	1372.81	1332.23	1291.33	1712.48	1353.45	1175.75	G	-
TGGTTTCCTGTATAGCCCCCC	3307.18	-0.74954	0.191382	-3.91645	8.99e-05	0.00439196	2.35734	CD2	627	CATCTGGTTTCCTGTATAGCCCCCCTGGAGGCAGAG	TGGAG	4003.32	5258.05	3233.63	2317.52	2641.23	2389.34	G	H4
GGAACTCTGAAAATTAAGCAT	1450.08	-0.104437	0.218161	-0.478718	0.632139	0.973124	0.0118319	CD2	425	AAATGGAACTCTGAAAATTAAGCATCTGAAGACCGA	CTGAA	1535.9	1538.48	1661.92	1205.76	1243.26	1515.16	G	-
CTGGTTTCCTGTATAGCCCCC	2394.13	-0.108325	0.155635	-0.696022	0.486415	0.973124	0.0118319	CD2	628	GCATCTGGTTTCCTGTATAGCCCCCCTGGAGGCAGA	CTGGA	2816.62	2388.94	2418.14	2394.23	2288.4	2058.47	G	-
CCTGTATAGCCCCCCTGGAGG	3790.07	-0.204074	0.131225	-1.55515	0.119911	0.973124	0.0118319	CD2	621	GTTTCCTGTATAGCCCCCCTGGAGGCAGAGGTCAGC	CAGAG	3881.48	4773.89	3441.48	4059.17	3048.6	3535.78	G	-
GTGTTGGAAAAAATATTTGAT	1359.43	0.238728	0.190103	1.25578	0.209194	0.973124	0.0118319	CD2	506	AAATGTGTTGGAAAAAATATTTGATTTGAAGATTCA	TTGAA	1274.96	1192.08	1401.89	1511.52	1337.87	1438.24	G	-
ATTGTGCAATCTTTTTCTTGT	1821.41	-0.0429384	0.193855	-0.221498	0.824705	0.975923	0.0105846	CD2	333	CTGAATTGTGCAATCTTTTTCTTGTCTGAAGTTTTT	CTGAA	1757.51	1667.48	1392.16	1967.46	2040.19	2103.64	G	-
CAGCGCTGACCTCTGCCTCCA	2325.17	-0.155663	0.152993	-1.01745	0.308938	0.973124	0.0118319	CD2	621	TCCCCAGCGCTGACCTCTGCCTCCAGGGGGGCTATA	GGGGG	2249.65	2744.09	2082.93	2388.83	2054.66	2430.85	G	-
CCAGCGCTGACCTCTGCCTCC	2825.98	0.0354658	0.147248	0.240858	0.809665	0.975923	0.0105846	CD2	620	TTCCCCAGCGCTGACCTCTGCCTCCAGGGGGGCTAT	AGGGG	2474.13	2807	2724.17	2678.38	3057.5	3214.68	G	-
CCCAGCGCTGACCTCTGCCTC	3000.77	0.0359753	0.14602	0.246373	0.805393	0.975923	0.0105846	CD2	619	ATTCCCCAGCGCTGACCTCTGCCTCCAGGGGGGCTA	CAGGG	3045.9	3128.71	3326.49	3004.67	2672.39	2826.43	G	-
CCCTGGAGGCAGAGGTCAGCG	3148.18	-0.0486275	0.139235	-0.349247	0.726904	0.973124	0.0118319	CD2	609	GCCCCCCTGGAGGCAGAGGTCAGCGCTGGGGAATAT	CTGGG	3090.03	3114.38	3039.04	2961.45	3454.86	3229.33	G	-
AGAGGCACGTGGTTAAGCTCT	1860.56	-0.688707	0.187075	-3.68145	0.000231908	0.00906761	2.04251	CD2	-21	AAAGAGAGGCACGTGGTTAAGCTCTCGGGGTGTGGA	CGGGG	2178.66	2657.29	1623	1376.47	1690.7	1637.25	T	H1
GTTCCTTTTGCATGAAGAGCT	1827.33	-1.74911	0.296955	-5.89017	3.86e-09	7.54e-07	6.12249	CD2	30	TTCAGTTCCTTTTGCATGAAGAGCTCAGAATCAAAA	CAGAA	1973.36	4246.73	1087.01	732.53	1597.2	1327.14	T	H7
ATTACGAATGCCTTGGAAACC	2721.88	0.0585177	0.147353	0.397125	0.691276	0.973124	0.0118319	CD2	236	AGAGATTACGAATGCCTTGGAAACCTGGGGTGCCTT	TGGGG	2765.77	2681.18	2762.2	2913.91	2496.53	2711.66	T	-
ATCATCACTCATTTGAAAACT	1927.71	-0.00528925	0.16272	-0.0325051	0.974069	0.997638	0.001027	CD2	281	CAATATCATCACTCATTTGAAAACTAGGAATGTCCA	AGGAA	2180.58	1771.79	2155.46	1779.46	2036.85	1642.14	T	-
TTGGACATTCCTAGTTTTCAA	2296.59	0.0982682	0.170037	0.577924	0.563315	0.973124	0.0118319	CD2	284	CAACTTGGACATTCCTAGTTTTCAAATGAGTGATGA	ATGAG	2395.47	2028.21	2204.99	2529.28	2288.4	2333.18	T	-
GACTGCACCTATAAAAAGCAA	1213.74	-0.982686	0.280554	-3.50267	0.000460626	0.0138542	1.85842	CD2	191	TGGAGACTGCACCTATAAAAAGCAAAAGAGTTACTG	AAGAG	1210.69	2009.1	980.878	647.176	1271.08	1163.54	T	H14
GAGAGTCACTTTCAGGGAAAG	2312.44	-0.892165	0.244807	-3.64436	0.00026806	0.00952831	2.02098	CD2	160	TACTGAGAGTCACTTTCAGGGAAAGCTGGGTTGGGA	CTGGG	2144.12	4114.54	1707.91	1591.47	2374.1	1942.48	T	H12
TTTACATGGAAAGCTCATCTT	2212.26	-0.148475	0.185441	-0.800659	0.423329	0.973124	0.0118319	CD2	63	CAAATTTACATGGAAAGCTCATCTTAGGGGTTGGTT	AGGGG	2072.17	2643.76	2320.85	1919.92	2119.22	2197.66	T	-
GTTTCTTCCAAAGGTAAGCAT	1667.99	-1.34899	0.302667	-4.45703	8.31e-06	0.000541566	3.26635	CD2	129	CAATGTTTCTTCCAAAGGTAAGCATAAGAGTCAAAG	AAGAG	1501.36	3164.54	1110.9	683.911	1822.04	1725.16	T	H11
AAGGAACTGAAGTGAGACTGG	3503.29	-1.52553	0.668559	-2.28181	0.0225006	0.439886	0.356659	CD2	1	GCAAAAGGAACTGAAGTGAGACTGGTGGAGTCCACA	TGGAG	3616.71	7451.09	2556.12	1340.81	3307.94	2747.07	T	H8
GGTGCAGTCTCCAAAGAGATT	1767.05	0.122913	0.183545	0.669663	0.503073	0.973124	0.0118319	CD2	218	TATAGGTGCAGTCTCCAAAGAGATTACGAATGCCTT	ACGAA	1715.3	1845.85	1814.93	2064.7	1707.39	1454.12	T	-
ATAAAAAGCAAAAGAGTTACT	2071.32	-0.102088	0.18546	-0.550455	0.582007	0.973124	0.0118319	CD2	181	ACCTATAAAAAGCAAAAGAGTTACTGAGAGTCACTT	GAGAG	2423.29	2169.95	2320.85	1958.82	1590.53	1964.46	T	-
GCCTTGGAAACCTGGGGTGCC	2651.87	-0.0163014	0.152325	-0.107017	0.914775	0.992036	0.00347249	CD2	245	GAATGCCTTGGAAACCTGGGGTGCCTTGGGTCAGGA	TTGGG	2285.14	2641.37	2446.45	2416.92	3064.18	3057.18	T	-
TGTTAGGGACAGTATACCTAA	2462.26	-0.383038	0.181265	-2.11314	0.0345891	0.564287	0.2485	CD2	-318	GTCTTGTTAGGGACAGTATACCTAAGTGGATAAAAG	GTGGA	2504.83	3086.51	2240.36	2000.95	2092.5	2848.41	T	-
TAAATGTTCACAAGCCAATAG	2770.36	-1.65864	0.659697	-2.51425	0.0119286	0.291506	0.535353	CD2	-374	TAGGTAAATGTTCACAAGCCAATAGCAGAATGCAAA	CAGAA	2883.77	6633.28	1827.32	1069.62	2031.29	2176.9	T	H16
AATTTGGCTTCTTGTTTACAA	1975.83	0.113439	0.161368	0.702983	0.482066	0.973124	0.0118319	CD2	-274	GTTGAATTTGGCTTCTTGTTTACAAAAGAGTGATCC	AAGAG	1964.73	1958.13	2130.69	2113.32	1879.91	1808.18	T	-
TTCTCACACAAAAAAATTGGG	1892.3	-0.066284	0.192355	-0.344593	0.730401	0.973124	0.0118319	CD2	-194	TTAATTCTCACACAAAAAAATTGGGAAGGATAGGTT	AAGGA	2002.14	1963.71	2223.56	1590.39	1721.86	1852.14	T	-
TCCTTCCCAATTTTTTTGTGT	1801.81	0.25499	0.170707	1.49373	0.135247	0.973124	0.0118319	CD2	-184	CCTATCCTTCCCAATTTTTTTGTGTGAGAATTAAAA	GAGAA	1795.88	1491.49	2019.25	1891.83	1854.31	1758.12	T	-
TTTGCCAAAGCAGATGTGTTT	1703.34	0.0080507	0.171185	0.0470292	0.96249	0.997638	0.001027	CD2	-143	CTCCTTTGCCAAAGCAGATGTGTTTATGAGTGTGTG	ATGAG	1719.13	1708.89	1713.22	1734.09	1618.35	1726.38	T	-
AGAGAGGCTAAGTAGATCACT	2377.57	-0.649943	0.184633	-3.5202	0.00043122	0.0138542	1.85842	CD2	-255	GAACAGAGAGGCTAAGTAGATCACTAAGGATCACTC	AAGGA	2551.84	3502.18	2038.71	1789.19	2162.62	2220.85	T	H13
AGTGGATAAAAGGCTGTGTGG	3135.92	-1.38395	0.201383	-6.87222	6.32e-12	2.47e-09	8.60704	CD2	-298	CCTAAGTGGATAAAAGGCTGTGTGGTTGAATTTGGC	TTGAA	3993.73	5861.65	2118.31	1656.3	2768.11	2417.42	T	H9
AAGCATCTGAAGACCGATGAT	1911.1	0.0811884	0.193089	0.420471	0.674141	0.973124	0.0118319	CD2	440	AATTAAGCATCTGAAGACCGATGATCAGGATATCTA	CAGGA	1486.97	1931.85	1489.45	2145.73	2265.02	2147.6	T	-
TTAAGGGAATGAACACTTACC	2295.24	-0.0428185	0.169128	-0.253172	0.800135	0.975923	0.0105846	CD2	524	GCAATTAAGGGAATGAACACTTACCTTGAATCTTCA	TTGAA	2135.49	2674.81	2330.58	2325.08	2211.6	2093.88	T	-
ACACTGAAATAAAGCAATTAA	749.936	-0.0398562	0.277828	-0.143457	0.885929	0.984854	0.00662817	CD2	541	ACCCACACTGAAATAAAGCAATTAAGGGAATGAACA	GGGAA	792.414	647.402	599.671	789.793	956.096	714.238	T	-
CCTTAATTGCTTTATTTCAGT	2252.4	-0.128479	0.162148	-0.792357	0.428152	0.973124	0.0118319	CD2	554	ATTCCCTTAATTGCTTTATTTCAGTGTGGGTGCTAT	GTGGG	2588.3	2453.44	2307.58	2305.63	1787.53	2071.9	T	-
GGTCTTCAGATGCTTAATTTT	1337.72	-0.0755474	0.193779	-0.389865	0.696637	0.973124	0.0118319	CD2	419	CATCGGTCTTCAGATGCTTAATTTTCAGAGTTCCAT	CAGAG	1260.57	1370.45	1248.87	1248.97	1534.87	1362.55	T	-
TGGAGGCAGAGGTCAGCGCTG	2314.83	-0.133853	0.158763	-0.843097	0.399174	0.973124	0.0118319	CD2	606	CCCCTGGAGGCAGAGGTCAGCGCTGGGGAATATTAG	GGGAA	2152.76	2819.74	2143.07	2355.33	2032.4	2385.68	T	-
TTGAAAGTCTCTTTCTCTTTT	1408.66	0.339702	0.199408	1.70355	0.0884653	0.864748	0.0631103	CD2	358	TTCCTTGAAAGTCTCTTTCTCTTTTCTGAATTGTGC	CTGAA	1202.05	1188.89	1366.51	1685.47	1277.76	1731.26	T	-
TTTATGGGAAGGACGGTTGTA	2701.86	0.00341398	0.158868	0.0214895	0.982855	0.997638	0.001027	Negative_Control	NA	NA	NA	2718.77	2594.38	2823.23	2502.27	2592.26	2980.27	NA	-
GGCTTTAGCGAGTAACTTACA	3036.61	0.02483	0.151003	0.164434	0.869389	0.984854	0.00662817	Negative_Control	NA	NA	NA	3293.41	2764	3019.58	3130	2976.25	3036.43	NA	-
TATTTGATATGATATGTGATA	1883.48	0.30637	0.165077	1.85592	0.0634652	0.855686	0.0676854	Negative_Control	NA	NA	NA	1557.97	1555.2	1886.58	1964.22	2101.41	2235.5	NA	-
TAGTATTAACATGCATTTGCA	1319.02	-0.0290002	0.208614	-0.139014	0.889439	0.984854	0.00662817	Negative_Control	NA	NA	NA	1646.23	1167.39	1495.64	1227.37	1520.4	857.086	NA	-
GATAACTCTAGCTTCTGCACT	1317.72	0.151789	0.208894	0.726631	0.467452	0.973124	0.0118319	Negative_Control	NA	NA	NA	1309.5	1102.1	1604.43	1119.32	1756.37	1014.58	NA	-
TTCTAACATCTTACGCATACG	2602.58	0.0577499	0.159662	0.361701	0.717576	0.973124	0.0118319	Negative_Control	NA	NA	NA	2302.41	2452.64	2312.01	2640.57	3125.4	2782.48	NA	-
GAAAATACAATTAGATTCCTT	1696.65	-0.156482	0.177708	-0.880555	0.378559	0.973124	0.0118319	Negative_Control	NA	NA	NA	2013.65	1737.55	1776.9	1586.07	1499.26	1566.44	NA	-
ATTGCTATATGAGCAAAGAAA	2997.36	-0.0412702	0.15248	-0.270659	0.786653	0.975923	0.0105846	Negative_Control	NA	NA	NA	3076.6	2904.15	3330.92	2522.8	3187.73	2961.95	NA	-
ACAAGCTGAAGGTTACCGTGT	2370.76	0.149016	0.151476	0.98376	0.325233	0.973124	0.0118319	Negative_Control	NA	NA	NA	2119.18	2224.9	2336.77	2480.66	2431.98	2631.08	NA	-
ATACGCAATGGAGAATACATC	2432.95	-0.118187	0.159999	-0.738674	0.460105	0.973124	0.0118319	Negative_Control	NA	NA	NA	2782.08	2607.13	2753.36	2226.76	2100.29	2128.06	NA	-
GGCCATAAATATCCATTCAGC	1961.23	0.0853062	0.164624	0.518187	0.604328	0.973124	0.0118319	Negative_Control	NA	NA	NA	1842.89	2054.49	2079.39	2050.65	1848.75	1891.2	NA	-
GCAGTCGGACGATGCTCCCAA	2298.48	0.202439	0.166271	1.21753	0.223404	0.973124	0.0118319	Negative_Control	NA	NA	NA	2295.7	1952.56	2358.88	2505.51	2547.73	2130.51	NA	-
TACTAGCTAGAATAAAGGCCC	2272.16	-0.187695	0.158457	-1.18452	0.236208	0.973124	0.0118319	Negative_Control	NA	NA	NA	2534.57	2544.22	2331.46	2136.01	2201.58	1885.1	NA	-
TAATTTTATACAGGAGCCCGG	2061.5	0.303575	0.162537	1.86773	0.0617993	0.855686	0.0676854	Negative_Control	NA	NA	NA	1675.01	1987.6	2061.7	2460.13	2035.74	2148.82	NA	-
CGTTTGTAGTATAAATCTGGT	2542.86	-0.107904	0.1827	-0.590605	0.554785	0.973124	0.0118319	Negative_Control	NA	NA	NA	2873.22	2611.9	2477.4	2587.62	2830.44	1876.55	NA	-
TAATTTTTGACTGAATTTCCT	1585.9	0.0470764	0.182092	0.258532	0.795997	0.975923	0.0105846	Negative_Control	NA	NA	NA	1682.68	1653.14	1896.31	1569.86	1493.69	1219.7	NA	-
CGTTCTATAATTACTAGGGCT	1981.66	-0.21368	0.197245	-1.08332	0.278665	0.973124	0.0118319	Negative_Control	NA	NA	NA	2276.51	2025.02	2196.14	1536.37	1798.66	2057.25	NA	-
CCATAATATTTAAAATTGCAC	1906.14	-0.106702	0.198285	-0.538124	0.590491	0.973124	0.0118319	Negative_Control	NA	NA	NA	1611.69	2306.12	1902.5	1683.31	1832.05	2101.2	NA	-
ACCTAACACTCAGTACGGGAA	3275.48	-0.014786	0.149082	-0.0991802	0.920995	0.992036	0.00347249	Negative_Control	NA	NA	NA	3236.81	3412.99	3483.93	3120.28	3501.6	2897.24	NA	-
CATCAGTTGGACGCAGTCTTA	2025.51	0.0182051	0.183478	0.099222	0.920962	0.992036	0.00347249	Negative_Control	NA	NA	NA	1982.95	2009.1	2117.42	1940.45	2409.72	1693.42	NA	-
TTTGTACACACATACGTATAA	2323.04	-0.0370414	0.168228	-0.220186	0.825727	0.975923	0.0105846	Negative_Control	NA	NA	NA	2321.6	2367.44	2506.59	2069.02	2230.52	2443.06	NA	-
ACATTTCAGATAGAAAGACAT	1834.14	0.1667	0.168493	0.989359	0.322488	0.973124	0.0118319	Negative_Control	NA	NA	NA	1697.07	1508.22	1827.32	1766.5	2106.97	2098.76	NA	-
ACGGCCTTGAAAAGACGGACT	1818.39	0.0350585	0.173229	0.202382	0.839618	0.978253	0.00954861	Negative_Control	NA	NA	NA	1788.21	1710.48	1869.77	1714.64	1817.58	2009.63	NA	-
TAGTCTCTAGATGATGTGACG	2179.71	0.0167733	0.156864	0.106929	0.914846	0.992036	0.00347249	Negative_Control	NA	NA	NA	2024.2	2046.52	2118.31	2002.03	2495.42	2391.78	NA	-
CACTAAACAGTAGATTTACAT	2316.45	0.00592964	0.155266	0.0381901	0.969536	0.997638	0.001027	Negative_Control	NA	NA	NA	2264.04	2386.55	2195.26	2479.58	2282.83	2290.45	NA	-
ATGATGTTGTAAAAGGTTTAC	2354.02	0.192594	0.156494	1.23068	0.218444	0.973124	0.0118319	Negative_Control	NA	NA	NA	2269.8	2271.88	2431.41	2773.46	2034.63	2342.95	NA	-
AAAAATTAAATGTAAAGTTTT	1495.67	-0.0753362	0.189924	-0.396665	0.691614	0.973124	0.0118319	Negative_Control	NA	NA	NA	1577.15	1438.94	1646	1234.93	1571.6	1505.39	NA	-
TGTTTCAAGACGGGGGATAAA	2178.5	0.156216	0.156223	0.999952	0.317334	0.973124	0.0118319	Negative_Control	NA	NA	NA	1960.89	1808.42	2224.44	1979.34	2664.6	2433.29	NA	-
GATCCACCGCCTCAAAAGACA	2172.02	0.0957405	0.218116	0.438942	0.660703	0.973124	0.0118319	Negative_Control	NA	NA	NA	2010.77	2185.88	2187.3	2303.47	2739.18	1605.51	NA	-
AAGGTACGAGCAAGTAAAAAT	1973.93	-0.0374425	0.204531	-0.183065	0.854747	0.984055	0.00698068	Negative_Control	NA	NA	NA	1587.71	2479.72	2037.82	1843.21	1822.04	2073.12	NA	-
GCACAACGGAATTCTGAGATC	2341.47	0.024621	0.15788	0.155948	0.876074	0.984854	0.00662817	Negative_Control	NA	NA	NA	2311.05	2370.62	2241.25	2524.96	2362.97	2237.95	NA	-
TGGTAATATAACAACAGTCAA	2551.72	0.133671	0.148968	0.897316	0.369551	0.973124	0.0118319	Negative_Control	NA	NA	NA	2422.33	2487.68	2549.93	2843.69	2434.2	2572.48	NA	-
GCGGCGTTTGTGTAGGTTTAC	2300.53	0.108632	0.196403	0.553105	0.580192	0.973124	0.0118319	Negative_Control	NA	NA	NA	2219.91	2060.06	2342.08	2276.46	1950.03	2954.63	NA	-
CAGCTAAGCGCCTCTAACCAT	2499.05	0.380589	0.162714	2.33901	0.0193351	0.419258	0.377519	Negative_Control	NA	NA	NA	2304.33	2025.02	2656.95	2964.69	2673.51	2369.81	NA	-
TGTATCCTATAAACAGCTATA	2231.25	0.240416	0.167033	1.43933	0.150058	0.973124	0.0118319	Negative_Control	NA	NA	NA	2080.81	1924.69	2190.83	2559.53	2159.29	2472.36	NA	-
GACAGGGTGAAGATAATCCCC	2500.24	0.0492382	0.150429	0.327319	0.743427	0.975923	0.0105846	Negative_Control	NA	NA	NA	2306.25	2431.94	2353.58	2550.89	2693.54	2665.27	NA	-
AATGCGTTCATGTTTCTTTGT	2161.25	-0.144531	0.157219	-0.919298	0.35794	0.973124	0.0118319	Negative_Control	NA	NA	NA	2425.21	2216.93	2244.79	1960.98	2227.18	1892.43	NA	-
TTTAGGCTACCAGGGGGCTAG	3620.45	0.206501	0.163117	1.26597	0.205524	0.973124	0.0118319	Negative_Control	NA	NA	NA	3491.03	3358.05	3419.36	4612.35	2860.5	3981.42	NA	-
CGCAGCCATACAGAGAGTCAG	3253.24	0.109508	0.14813	0.739269	0.459744	0.973124	0.0118319	Negative_Control	NA	NA	NA	3260.79	3156.58	3334.45	3603.23	2771.45	3392.94	NA	-
ATTAGCATATTACATTAACCA	2498.04	0.0675054	0.149632	0.451143	0.651886	0.973124	0.0118319	Negative_Control	NA	NA	NA	2545.13	2333.99	2759.55	2363.98	2664.6	2320.97	NA	-
GCTAGTGACACGACCGGTTTA	3163.04	0.057438	0.138185	0.415661	0.677658	0.973124	0.0118319	Negative_Control	NA	NA	NA	3069.88	3047.49	3136.33	3230.48	3186.62	3307.47	NA	-
ATGAGTTCCTCCTGACATCAT	1939.06	-0.111111	0.168302	-0.660189	0.509133	0.973124	0.0118319	Negative_Control	NA	NA	NA	2288.02	1916.72	2226.21	1691.95	2064.68	1446.79	NA	-
ATAAGAAGAATATTATCGATA	1904.57	-0.0316254	0.180263	-0.175441	0.860733	0.984055	0.00698068	Negative_Control	NA	NA	NA	1712.42	1970.08	1676.07	1925.32	1652.85	2490.68	NA	-
AAGTAATCCGTTTTACTCCAA	1628.42	-0.0976381	0.180195	-0.541846	0.587925	0.973124	0.0118319	Negative_Control	NA	NA	NA	1675.01	1610.94	1427.54	1647.65	1719.64	1689.75	NA	-
CCTCCGATCGTCGATGCCCAA	1470.55	-0.107987	0.188085	-0.574138	0.565874	0.973124	0.0118319	Negative_Control	NA	NA	NA	1368.98	1403.1	1143.62	1443.45	1658.42	1805.74	NA	-
CGCAGGTCATATGTTTGATCA	2337.06	-0.234877	0.15734	-1.4928	0.135491	0.973124	0.0118319	Negative_Control	NA	NA	NA	2442.48	2787.09	2136.88	2296.99	1924.44	2434.51	NA	-
CACAATGGAGCTTTTACCAAC	1997.85	-0.199545	0.186	-1.07282	0.283351	0.973124	0.0118319	Negative_Control	NA	NA	NA	2492.36	1986.8	2261.59	1650.89	1739.67	1855.8	NA	-
CGACATCCTTGAACATGGGCG	2747.9	0.177714	0.145724	1.21952	0.222646	0.973124	0.0118319	Negative_Control	NA	NA	NA	2496.2	2449.46	2796.7	2797.23	2877.19	3070.61	NA	-
TTGTTATGCCAAATTGGGAAC	2743.75	-0.100548	0.153671	-0.654306	0.512915	0.973124	0.0118319	Negative_Control	NA	NA	NA	2817.58	2734.54	2718.86	2459.05	2705.78	3026.66	NA	-
AATGGAATGTTAAGCAACGCG	3533.73	0.195213	0.143031	1.36484	0.172304	0.973124	0.0118319	Negative_Control	NA	NA	NA	3369.2	3123.93	3497.2	3952.2	3473.78	3786.07	NA	-
GTTCTGCGCTGTATTGATACA	2406.76	0.0187907	0.167433	0.112228	0.910642	0.992036	0.00347249	Negative_Control	NA	NA	NA	2475.09	2290.19	2174.03	2664.33	2459.8	2377.13	NA	-
GATTTCCCTAGTTAATCAGAA	1893.53	0.217182	0.197229	1.10117	0.270825	0.973124	0.0118319	Negative_Control	NA	NA	NA	1871.67	1495.47	1733.56	2194.35	1947.81	2118.3	NA	-
ACAAGGTTAGACATACTGGCG	4423.62	-0.15332	0.141465	-1.0838	0.278452	0.973124	0.0118319	Negative_Control	NA	NA	NA	4182.72	5332.11	4264.92	4213.67	3847.76	4700.54	NA	-
AAGTCTAACGTAGAAAGATAT	1482.14	-0.194834	0.212731	-0.915869	0.359736	0.973124	0.0118319	Negative_Control	NA	NA	NA	1238.51	1790.11	1282.48	1342.97	1704.05	1534.7	NA	-
GGCTACCGTCAACACATGATG	2951.73	-0.0523996	0.142013	-0.368977	0.712145	0.973124	0.0118319	Negative_Control	NA	NA	NA	2626.67	3093.67	2603	2902.03	2952.88	3532.12	NA	-
TATTTGAAATTTAGAATCTCT	1500.41	-0.21158	0.180285	-1.17358	0.240562	0.973124	0.0118319	Negative_Control	NA	NA	NA	1606.89	1611.74	1376.24	1403.48	1554.91	1449.23	NA	-
GAAATTGAAGGTTAGGGTAAT	2515.24	0.263306	0.178103	1.47839	0.139303	0.973124	0.0118319	Negative_Control	NA	NA	NA	2354.22	2165.17	2313.78	3146.21	2581.12	2530.97	NA	-
TATTATTATACCTTTCCATAA	1982.01	0.205287	0.164602	1.24717	0.212336	0.973124	0.0118319	Negative_Control	NA	NA	NA	1837.13	1923.09	2171.38	2165.18	1983.43	1811.85	NA	-
TACAGCGAGAATACCACGGCA	1469.65	0.00739887	0.190549	0.0388292	0.969027	0.997638	0.001027	Negative_Control	NA	NA	NA	1615.53	1147.49	1448.76	1297.59	1777.51	1531.03	NA	-
CACAGTGACCCATAAAGTCTT	2116.17	-0.0279552	0.158085	-0.176837	0.859637	0.984055	0.00698068	Negative_Control	NA	NA	NA	2476.05	1926.28	2448.22	1873.46	2190.45	1782.54	NA	-
CTTCTTCCTATCATGCACTGT	1857.93	-0.093799	0.177002	-0.529933	0.596159	0.973124	0.0118319	Negative_Control	NA	NA	NA	2045.31	1928.67	1690.22	2043.09	1728.54	1711.73	NA	-
CTCATATCGGTCCCTACGAAA	2874	0.211383	0.154421	1.36887	0.171039	0.973124	0.0118319	Negative_Control	NA	NA	NA	2934.62	2314.08	3018.7	3023.04	3069.75	2883.81	NA	-
GGTTATGACCGCAGAGAAGTG	2647.59	0.0934991	0.160685	0.581877	0.560649	0.973124	0.0118319	Negative_Control	NA	NA	NA	2637.22	2250.38	2963.86	2268.9	2871.63	2893.58	NA	-
AAATCCCTGACCTAAATGGAT	2630.02	-0.1015	0.147548	-0.687909	0.49151	0.973124	0.0118319	Negative_Control	NA	NA	NA	2875.14	2900.17	2794.93	2590.87	2327.35	2291.67	NA	-
CAAAGCATCTCTGGTCCGCAC	2703.26	0.215648	0.157138	1.37234	0.169957	0.973124	0.0118319	Negative_Control	NA	NA	NA	2525.94	2478.92	2655.18	3166.73	2771.45	2621.31	NA	-
ATTAATTATGAGAGCCTGACA	2829.84	0.143947	0.146983	0.979344	0.32741	0.973124	0.0118319	Negative_Control	NA	NA	NA	2766.73	2590.4	2924.06	2996.03	2744.74	2957.07	NA	-
AGCTACTTTTGAAAAAATTAA	2228.62	0.425716	0.232307	1.83255	0.0668688	0.85694	0.0670498	Negative_Control	NA	NA	NA	2099.99	1714.46	2023.67	3065.17	2621.19	1847.25	NA	-
AAAAACACAACTAAATCGAGA	2242.72	-0.0617651	0.159807	-0.386498	0.699128	0.973124	0.0118319	Negative_Control	NA	NA	NA	2448.23	2235.25	2498.63	2005.27	2198.24	2070.68	NA	-
TTGTATGGTGAGGATGAACGC	2410.38	-0.114031	0.156381	-0.729188	0.465887	0.973124	0.0118319	Negative_Control	NA	NA	NA	2642.98	2369.82	2579.12	2067.94	2463.14	2339.28	NA	-
TTTCATGCCTATTAGGTTCAC	2518.33	-0.413095	0.178104	-2.3194	0.0203731	0.419258	0.377519	Negative_Control	NA	NA	NA	2690.94	3050.67	2485.36	1856.17	2566.66	2460.15	NA	-
ACGAGACTAGTGAAGTCTTAA	2101.77	0.083561	0.162365	0.514649	0.606798	0.973124	0.0118319	Negative_Control	NA	NA	NA	2004.06	1938.22	1969.72	2212.72	2227.18	2258.7	NA	-
GCGGACTTAACCAAAGCCTCA	2102.01	0.0189606	0.169045	0.112163	0.910694	0.992036	0.00347249	Negative_Control	NA	NA	NA	2203.6	2075.19	2272.21	2062.54	1864.33	2134.17	NA	-
AGGGAAAATAATAAAGCTCCA	2212.05	-0.208241	0.155733	-1.33716	0.181169	0.973124	0.0118319	Negative_Control	NA	NA	NA	2808.94	1821.96	2430.53	1577.42	2758.1	1875.33	NA	-
AATTATTCCTAATCTCTGGCT	2204.17	-0.145377	0.166933	-0.870869	0.383825	0.973124	0.0118319	Negative_Control	NA	NA	NA	2500.04	2249.58	2275.74	2018.24	1980.09	2201.32	NA	-
GATGGTTTAATACAACAGACC	2785.21	0.120256	0.145424	0.826937	0.408273	0.973124	0.0118319	Negative_Control	NA	NA	NA	2403.14	2660.48	2681.72	2818.84	3063.07	3084.04	NA	-
GCCTTGGAGGAAAATCGTATG	2868.73	0.181969	0.147959	1.22986	0.21875	0.973124	0.0118319	Negative_Control	NA	NA	NA	3018.08	2484.49	3283.16	2944.17	2778.13	2704.34	NA	-
TACGAGTCGCAAACGCTCAAA	2668.19	0.087669	0.16335	0.536694	0.591479	0.973124	0.0118319	Negative_Control	NA	NA	NA	2766.73	2503.61	2791.39	2813.43	2305.09	2828.87	NA	-
AAATGGCTGTTCCTGTTGCTT	1920.38	-0.17959	0.170625	-1.05254	0.292551	0.973124	0.0118319	Negative_Control	NA	NA	NA	2187.29	2048.91	2137.77	1632.53	1894.38	1621.38	NA	-
CACGAGACTACAATTGAGTAA	3017.8	-0.0299586	0.16489	-0.181688	0.855827	0.984055	0.00698068	Negative_Control	NA	NA	NA	3007.53	3081.73	3200.9	2754.01	2700.22	3362.41	NA	-
GATTATCCCGAGAGGCGAGGC	2676.06	-0.162147	0.158609	-1.0223	0.306638	0.973124	0.0118319	Negative_Control	NA	NA	NA	2785.92	2779.93	2663.14	2332.64	3105.36	2389.34	NA	-
TTCGTGATCTTCTCTCATTTT	1375.08	0.1585	0.186747	0.848742	0.396025	0.973124	0.0118319	Negative_Control	NA	NA	NA	1276.88	1244.64	1494.76	1323.52	1485.9	1424.81	NA	-
CATTTCTCAACTCGTATTGAC	2007.77	-0.248076	0.170906	-1.45153	0.146632	0.973124	0.0118319	Negative_Control	NA	NA	NA	2099.99	2411.23	1849.43	1935.05	1609.45	2141.49	NA	-
AAGTTAAATAGGAAGATGCGC	2763.49	0.000990673	0.192748	0.00513972	0.995899	0.998453	0.000672504	Negative_Control	NA	NA	NA	2735.07	2877.08	2849.76	2783.18	3295.69	2040.16	NA	-
TGAAGTGTCGCATAGAATTGT	2256.88	-0.0911911	0.170195	-0.535805	0.592093	0.973124	0.0118319	Negative_Control	NA	NA	NA	2552.8	2049.71	2362.42	1953.41	2249.44	2373.47	NA	-
TTCAATAAATCGGAGTAACGT	1872.78	0.0489653	0.169628	0.288662	0.77284	0.975923	0.0105846	Negative_Control	NA	NA	NA	1831.38	1769.41	1838.81	1884.27	2093.62	1819.17	NA	-
TTCAAGATCGGCCAAAACTAT	1866.88	0.0254319	0.183373	0.13869	0.889695	0.984854	0.00662817	Negative_Control	NA	NA	NA	1601.14	2088.73	1720.3	2024.72	1941.13	1825.28	NA	-
ACTCAACCACAGTTGGTCTTA	2725.26	0.034621	0.1465	0.236321	0.813183	0.975923	0.0105846	Negative_Control	NA	NA	NA	2603.64	2581.64	2585.31	2729.16	2797.05	3054.74	NA	-
ACCCCTCCCGTTACGTGAGCA	3488.68	0.00624692	0.135624	0.0460606	0.963262	0.997638	0.001027	Negative_Control	NA	NA	NA	3596.56	3487.85	3506.04	3610.79	3263.41	3467.41	NA	-
GGAGGAAAATGCTACTTCGCC	2653.9	0.00724529	0.161318	0.0449131	0.964177	0.997638	0.001027	Negative_Control	NA	NA	NA	2693.82	2764	3062.92	2467.7	2745.85	2189.11	NA	-
AGCTTGCTTGTTTTTTCGATT	1742.27	-0.120107	0.170947	-0.702596	0.482307	0.973124	0.0118319	Negative_Control	NA	NA	NA	1810.27	1884.07	1616.81	1784.87	1687.36	1670.22	NA	-
ACGGGCCAATTCATTTTTGGA	2619.34	0.202473	0.14643	1.38274	0.166746	0.973124	0.0118319	Negative_Control	NA	NA	NA	2478.93	2447.86	2828.54	2840.44	2597.82	2522.42	NA	-
GGGTTTTGTATATATTATACA	1325.96	0.228041	0.24971	0.913223	0.361125	0.973124	0.0118319	Negative_Control	NA	NA	NA	1262.49	980.26	1021.56	1655.22	1450.28	1585.97	NA	-
TAAGAACGGTGCAGAAATGGG	2751.06	-0.434439	0.177372	-2.44931	0.0143131	0.329201	0.482538	Negative_Control	NA	NA	NA	2792.63	3143.84	2525.16	1883.19	2989.61	3171.95	NA	-
TAGCGTACTACAAACGGATCA	3065.69	-0.113306	0.140875	-0.804302	0.421223	0.973124	0.0118319	Negative_Control	NA	NA	NA	2904.88	3415.38	2809.08	3018.72	2936.18	3309.91	NA	-
TAGTGGTCGTCAAGCAATGCG	3196.06	-0.186811	0.150127	-1.24435	0.213371	0.973124	0.0118319	Negative_Control	NA	NA	NA	3481.44	3245.77	3429.98	2533.6	3425.92	3059.63	NA	-
ACTCGAAAGGTCTTAACGAAA	2948.12	-0.170482	0.190324	-0.895744	0.370389	0.973124	0.0118319	Negative_Control	NA	NA	NA	2495.24	3472.72	2481.82	2802.63	3593.99	2842.3	NA	-
TACAACAAGTCTGCACGCACA	2758.88	-0.265936	0.175098	-1.51878	0.128817	0.973124	0.0118319	Negative_Control	NA	NA	NA	3002.73	3155.78	3088.57	2127.36	2862.72	2316.08	NA	-
CTAAATAGGTGAGGGAGGCAA	2600.37	0.288217	0.154467	1.86588	0.0620579	0.855686	0.0676854	Negative_Control	NA	NA	NA	2327.36	2152.43	2585.31	2885.82	2862.72	2788.58	NA	-
CAGGTCTAGAACACCCGTCAA	2899.47	0.00172118	0.167461	0.0102781	0.991799	0.997638	0.001027	Negative_Control	NA	NA	NA	2917.35	2885.84	2873.65	2933.36	3355.8	2430.85	NA	-
AAAGCTCCTAGGAAAAAGACA	1466.57	-0.189597	0.186904	-1.0144	0.31039	0.973124	0.0118319	Negative_Control	NA	NA	NA	1292.23	1509.01	1029.52	1455.34	1529.31	1983.99	NA	-
ATGCCAAAAAGATTCACTAAA	2236.07	-0.207557	0.176376	-1.17679	0.239279	0.973124	0.0118319	Negative_Control	NA	NA	NA	2555.68	2718.61	2416.37	2138.17	1581.62	2005.97	NA	-
GTGGATCCAGTTACGGATGAA	2443.07	-0.103765	0.174002	-0.596342	0.550947	0.973124	0.0118319	Negative_Control	NA	NA	NA	2613.24	2611.11	2624.22	2233.24	2046.87	2529.75	NA	-
TTTAGCACAGTGAAGATTGTA	2308.92	-0.106714	0.166361	-0.641459	0.521224	0.973124	0.0118319	Negative_Control	NA	NA	NA	2633.38	2109.43	2195.26	2193.27	2334.03	2388.12	NA	-
TTTGATCAAATTAAAGCGTAG	2172.87	0.263147	0.186815	1.4086	0.158954	0.973124	0.0118319	Negative_Control	NA	NA	NA	1900.45	1942.21	1858.27	2879.34	1845.41	2611.55	NA	-
GCATTTAGAGAAGCTTTGGAA	1623.08	0.00710469	0.188191	0.0377525	0.969885	0.997638	0.001027	Negative_Control	NA	NA	NA	1603.05	1553.6	1531.9	1647.65	1478.11	1924.17	NA	-
CTTATGGGGTGCGCTAGAAAT	2435.98	0.133333	0.156774	0.850479	0.395059	0.973124	0.0118319	Negative_Control	NA	NA	NA	2273.63	2327.62	2280.17	2793.99	2286.17	2654.28	NA	-
TGATTTAGCTAACAATGGACA	2497.22	-0.216279	0.15601	-1.38632	0.16565	0.973124	0.0118319	Negative_Control	NA	NA	NA	2597.89	2624.64	2251.86	2245.13	2842.69	2421.08	NA	-
AGTTTATTGGTAGCGATGGGA	3462.28	-0.0246901	0.140203	-0.176102	0.860214	0.984055	0.00698068	Negative_Control	NA	NA	NA	3507.34	3492.62	3616.6	3266.13	3336.87	3554.1	NA	-
CATGATCCGGATGTTATATCA	1759.75	-0.233709	0.205365	-1.13802	0.255113	0.973124	0.0118319	Negative_Control	NA	NA	NA	1843.85	1779.76	2017.48	1175.51	2155.95	1585.97	NA	-
TTTCTAAAAACACGGCAGTAT	1259.88	-0.102344	0.191841	-0.533482	0.5937	0.973124	0.0118319	Negative_Control	NA	NA	NA	1324.85	1219.95	1222.34	1147.41	1345.66	1299.06	NA	-
AACCTCTACCTAAGACTGTTG	3800.34	-0.233889	0.1346	-1.73766	0.0822712	0.85694	0.0670498	Negative_Control	NA	NA	NA	4199.03	4388.48	3814.72	3494.1	3524.98	3380.73	NA	-
GTACGAGCGAGGAAATACGGT	3245.92	-0.019093	0.136655	-0.139717	0.888884	0.984854	0.00662817	Negative_Control	NA	NA	NA	3145.67	3551.55	3094.76	3515.71	2925.05	3242.76	NA	-
ATGACCGTTTCTAGTCAGACG	2910.08	-0.157754	0.149307	-1.05657	0.290707	0.973124	0.0118319	Negative_Control	NA	NA	NA	2880.89	3362.83	2700.29	2890.14	2868.29	2758.06	NA	-
CTGTGTAACAAGGGAGTTCAT	2112.61	-0.0448626	0.169396	-0.264839	0.791134	0.975923	0.0105846	Negative_Control	NA	NA	NA	2189.21	2032.98	2057.28	2036.61	1993.44	2366.14	NA	-
AGTACTAGGTGTTCCAGTAAT	2040.97	-0.00193629	0.206956	-0.00935608	0.992535	0.997638	0.001027	Negative_Control	NA	NA	NA	1793.96	2075.19	2136.88	1777.3	2708.01	1754.46	NA	-
ACGACCGTGTCACGCCTGTTG	2837.11	0.12886	0.172507	0.746981	0.455075	0.973124	0.0118319	Negative_Control	NA	NA	NA	2436.72	2807.8	2576.46	3164.57	3291.24	2745.85	NA	-
CGATGCCTAAAGAGGTTGCGT	3213.66	0.0465013	0.158022	0.29427	0.768551	0.975923	0.0105846	Negative_Control	NA	NA	NA	3246.4	3137.47	2845.34	3810.67	2965.12	3276.95	NA	-
AATATTAACGCGGTTTTTGCA	1198.05	0.230254	0.198328	1.16098	0.245651	0.973124	0.0118319	Negative_Control	NA	NA	NA	1087.89	1018.48	1207.3	1264.1	1269.97	1340.57	NA	-
GTTGGCTACTAGATTATTTCA	2497.75	-0.0454033	0.159349	-0.28493	0.775698	0.975923	0.0105846	Negative_Control	NA	NA	NA	2749.46	2617.48	2902.83	2317.52	2201.58	2197.66	NA	-
CTGGAATTCGAACAAGTGTAT	2184.34	-0.0655312	0.158369	-0.413789	0.679028	0.973124	0.0118319	Negative_Control	NA	NA	NA	2447.27	2361.07	2426.1	2177.06	1990.1	1704.4	NA	-
TCAAAGAACTGAGGAGAGATC	3740.77	0.062678	0.144942	0.432434	0.665426	0.973124	0.0118319	Negative_Control	NA	NA	NA	3808.57	3285.58	3744.85	3658.33	3763.17	4184.09	NA	-
TTGTGCGGGTGGTATTGCACT	1881.55	0.153876	0.17444	0.882114	0.377715	0.973124	0.0118319	Negative_Control	NA	NA	NA	2082.72	1661.9	2115.65	2033.37	1697.38	1698.3	NA	-
GAAGTCGCCCTATCAGAGACA	3310.59	0.0312916	0.144855	0.216019	0.828973	0.975923	0.0105846	Negative_Control	NA	NA	NA	3294.37	3495.01	3707.7	3236.96	3043.03	3086.49	NA	-
GATTATGCACGAGATAATTGC	2242.84	-0.167123	0.180888	-0.923902	0.355537	0.973124	0.0118319	Negative_Control	NA	NA	NA	2383	2622.26	2464.14	1987.99	1839.84	2159.81	NA	-
TAGACTGATACAAACCTCGCG	3083.73	0.32255	0.158216	2.03867	0.0414834	0.648801	0.187889	Negative_Control	NA	NA	NA	2736.99	2740.11	3135.45	3717.75	3309.05	2863.06	NA	-
TGTGAAGCCAGTAATCCTAAG	2605.77	0.0539123	0.151697	0.355395	0.722294	0.973124	0.0118319	Negative_Control	NA	NA	NA	2715.89	2347.53	3020.47	2269.98	2843.8	2436.96	NA	-
ATCAAGACCTAAAAAATCCTG	2038.92	0.190741	0.216421	0.881345	0.378131	0.973124	0.0118319	Negative_Control	NA	NA	NA	2088.48	1579.88	1730.91	2437.45	2365.2	2031.61	NA	-
TAAATAGCGTTTTATGCACAT	1843.94	0.0671912	0.168813	0.398021	0.690615	0.973124	0.0118319	Negative_Control	NA	NA	NA	1847.69	1958.93	1810.51	2192.19	1556.02	1698.3	NA	-
AAATAAAAACTTAACCATGAA	1945.7	0.264945	0.166514	1.59112	0.111582	0.973124	0.0118319	Negative_Control	NA	NA	NA	1713.38	1547.23	1935.22	1980.42	2216.05	2281.9	NA	-
ACTACAACTGATATAATAAGT	1980.33	0.305368	0.177564	1.71977	0.0854748	0.85694	0.0670498	Negative_Control	NA	NA	NA	1856.32	1647.57	2164.3	2167.34	1835.39	2211.09	NA	-
AAGAGCTGGAAAGTTCTAAAA	2613	0.0760775	0.154918	0.491081	0.623369	0.973124	0.0118319	Negative_Control	NA	NA	NA	2511.55	2349.92	2510.13	2607.07	3085.33	2613.99	NA	-
CTATGATCGGAATGATACCCA	2467.75	0.029158	0.153457	0.190008	0.849303	0.984055	0.00698068	Negative_Control	NA	NA	NA	2856.91	2178.71	2761.32	2351.01	2486.52	2172.02	NA	-
AAATTTTAAAAGAAAAACAAA	1412.59	0.176537	0.186562	0.946266	0.344013	0.973124	0.0118319	Negative_Control	NA	NA	NA	1425.58	1092.54	1657.5	1198.19	1694.04	1407.72	NA	-
TAGATACCAGTTATATAGACC	2338.74	0.0743073	0.166486	0.446329	0.65536	0.973124	0.0118319	Negative_Control	NA	NA	NA	2059.7	2486.88	1944.95	2902.03	2160.4	2478.47	NA	-
TTATATTCTGTGACAGTGTTT	1891.85	0.0239208	0.163987	0.14587	0.884024	0.984854	0.00662817	Negative_Control	NA	NA	NA	1942.66	1960.52	1959.1	2009.6	1755.25	1723.94	NA	-
CACATATACTTTCCATGCTTA	2084.56	0.160511	0.176521	0.909306	0.363189	0.973124	0.0118319	Negative_Control	NA	NA	NA	2147.96	1740.74	2209.41	2102.51	2551.07	1755.68	NA	-
AAGTTGTAATATGGACTCCTC	2222.67	0.281542	0.182517	1.54255	0.122939	0.973124	0.0118319	Negative_Control	NA	NA	NA	1844.81	1978.84	2327.04	2328.32	2807.07	2049.92	NA	-
ACTCTCTCTTCCATATATTGG	2352.92	-0.30968	0.192523	-1.60853	0.107719	0.973124	0.0118319	Negative_Control	NA	NA	NA	2173.86	2748.87	2259.82	1737.33	2769.23	2428.41	NA	-
CAGACACCTAGAGATTGGAAA	1802.53	-0.165111	0.16763	-0.984974	0.324637	0.973124	0.0118319	Negative_Control	NA	NA	NA	1902.37	1739.15	1719.41	1530.97	2111.42	1811.85	NA	-
GGAGGCCTCACGGCATAATGT	1759.5	-0.163896	0.176162	-0.930367	0.352181	0.973124	0.0118319	Negative_Control	NA	NA	NA	2062.58	1883.28	1783.09	1738.41	1453.62	1636.03	NA	-
TATATTTAAATGTAGCGCCGT	1765.05	0.105167	0.178419	0.589437	0.555568	0.973124	0.0118319	Negative_Control	NA	NA	NA	1586.75	1568.73	1539.86	1875.62	1813.13	2206.2	NA	-
TTTATCTACTGTACGGACCCC	2781.05	-0.181801	0.148654	-1.22297	0.22134	0.973124	0.0118319	Negative_Control	NA	NA	NA	3054.53	2986.17	2884.26	2461.21	2858.27	2441.84	NA	-
GTCGGATTAGATTCGGGATAT	2184.09	0.081936	0.169704	0.482817	0.629226	0.973124	0.0118319	Negative_Control	NA	NA	NA	2451.11	1902.39	2279.28	2300.23	2132.57	2038.94	NA	-
GATTTCTTTGAAGGTCTATCG	2248.06	-0.0353548	0.155324	-0.227619	0.819943	0.975923	0.0105846	Negative_Control	NA	NA	NA	2147	2293.38	2027.21	2313.2	2194.9	2512.65	NA	-
CCGGTAGAGGATTTTCGACTC	1839.44	-0.096997	0.191942	-0.505346	0.613316	0.973124	0.0118319	Negative_Control	NA	NA	NA	2093.28	1807.63	2199.68	1484.51	1712.96	1738.59	NA	-
CCGATGCGTACACTCGCTAGG	3253.24	0.00508806	0.142047	0.0358196	0.971426	0.997638	0.001027	Negative_Control	NA	NA	NA	3437.31	3119.95	3353.91	3217.51	3509.39	2881.37	NA	-
GCTACGTACAAAAGAAGTCTA	1677.61	-0.222034	0.198783	-1.11697	0.264009	0.973124	0.0118319	Negative_Control	NA	NA	NA	1452.44	2017.85	1532.79	1415.36	1797.55	1849.69	NA	-
GGCGGTGCATCCAATAGTCAT	2207.85	0.0554021	0.15871	0.349078	0.727031	0.973124	0.0118319	Negative_Control	NA	NA	NA	1915.8	2132.52	2118.31	2080.9	2394.14	2605.44	NA	-
TAGCATTATTCCTATTAACGG	2680.32	0.0873037	0.150397	0.580488	0.561585	0.973124	0.0118319	Negative_Control	NA	NA	NA	2528.82	2533.87	2484.48	2909.59	2716.92	2908.23	NA	-
TTCGGATATGAAATAACTAAA	1826.56	-0.179707	0.204436	-0.879039	0.37938	0.973124	0.0118319	Negative_Control	NA	NA	NA	1498.49	2100.67	1544.29	1618.48	2280.61	1916.84	NA	-
TAGATACGGTTTAGTACATAG	2469.25	-0.136993	0.158656	-0.863462	0.387884	0.973124	0.0118319	Negative_Control	NA	NA	NA	2226.62	2869.91	2196.14	2415.84	2495.42	2611.55	NA	-
ACACTAACCGTATATACCGAT	2600.12	0.203313	0.176389	1.15264	0.249058	0.973124	0.0118319	Negative_Control	NA	NA	NA	2425.21	2375.4	2412.84	3126.76	2825.99	2434.51	NA	-
TCGAAATTCCCAGCGAATAAC	1839.28	0.136924	0.18963	0.722058	0.470259	0.973124	0.0118319	Negative_Control	NA	NA	NA	1576.19	1724.81	1709.68	1921	2287.28	1816.73	NA	-
AATATATTCAGGAGCTAAAGG	2903.3	0.106636	0.172808	0.617078	0.537183	0.973124	0.0118319	Negative_Control	NA	NA	NA	3166.78	2830.09	3461.82	2993.87	2186	2781.26	NA	-
AAATAATGCACCGATTAGAAA	2507.33	0.0797258	0.152441	0.522995	0.600977	0.973124	0.0118319	Negative_Control	NA	NA	NA	2701.5	2497.23	2824.12	2667.58	2383	1970.56	NA	-
GACATTTAAGCTGTGAAGACG	2916.79	-0.0355843	0.144937	-0.245516	0.806057	0.975923	0.0105846	Negative_Control	NA	NA	NA	2982.58	2875.48	2761.32	2959.29	2840.46	3081.6	NA	-
GCTACTTCTGCTTGAACGCTT	1630.56	-0.186752	0.176223	-1.05975	0.289259	0.973124	0.0118319	Negative_Control	NA	NA	NA	1829.46	1582.27	1608.85	1388.35	1715.18	1659.23	NA	-
GATCAGCACTAGGGACGTCCT	2419.66	0.131528	0.152714	0.861268	0.389091	0.973124	0.0118319	Negative_Control	NA	NA	NA	2310.09	2179.51	2396.03	2521.72	2558.86	2551.72	NA	-
ATGTGGGCAAGCGGTTGACTG	2288.88	0.0651207	0.160543	0.405629	0.685015	0.973124	0.0118319	Negative_Control	NA	NA	NA	2124.93	2193.84	2216.48	2302.39	2610.06	2285.56	NA	-
GCGCACAACACCATAATCCAT	1364.15	0.22334	0.195155	1.14443	0.252447	0.973124	0.0118319	Negative_Control	NA	NA	NA	1270.16	1090.15	1313.44	1436.97	1562.7	1511.5	NA	-
CATCTTAGGGTTGTAATCACA	2686.4	0.0439459	0.156402	0.28098	0.778726	0.975923	0.0105846	Negative_Control	NA	NA	NA	2493.32	2873.09	2657.83	2871.78	2728.05	2494.34	NA	-
CGTAGAAACTTATATCAGGGA	2130.12	-0.291752	0.164383	-1.77483	0.075926	0.85694	0.0670498	Negative_Control	NA	NA	NA	2108.63	2660.48	1729.14	2166.26	1997.9	2118.3	NA	-
GGGAACTAAGGGCAATGTTCT	2059.2	-0.0807348	0.169909	-0.475165	0.63467	0.973124	0.0118319	Negative_Control	NA	NA	NA	1890.86	2259.93	1820.24	2102.51	2192.68	2088.99	NA	-
GACGATGCCACCGGGAAGACA	2547.29	-0.0446858	0.149916	-0.298072	0.765648	0.975923	0.0105846	Negative_Control	NA	NA	NA	2592.13	2534.66	2385.42	2588.71	2556.64	2626.2	NA	-
CTCGAGACACATCGCATAAGC	2542.22	0.0972507	0.149292	0.651413	0.51478	0.973124	0.0118319	Negative_Control	NA	NA	NA	2165.23	2459.01	2403.99	2533.6	2674.62	3016.89	NA	-
TAGTGATTCAATATGCAAAAC	2320.4	0.0654255	0.15252	0.428964	0.66795	0.973124	0.0118319	Negative_Control	NA	NA	NA	2183.45	2306.92	2311.12	2386.67	2335.14	2399.11	NA	-
GTGCGATCCACAAGACCGTTG	2397.54	-0.0475579	0.161466	-0.294538	0.768347	0.975923	0.0105846	Negative_Control	NA	NA	NA	2185.37	2470.96	2298.74	2208.39	2746.97	2474.8	NA	-
GTTTGTAGCTTGCCTATCATT	1615.31	0.0253595	0.18276	0.138758	0.889641	0.984854	0.00662817	Negative_Control	NA	NA	NA	1506.16	1585.46	1402.77	1756.78	1711.85	1728.82	NA	-
TGTAACTGAGAGTTAGAGCTA	2784.76	0.107284	0.156098	0.687285	0.491903	0.973124	0.0118319	Negative_Control	NA	NA	NA	2964.36	2536.25	2949.71	2946.33	2988.5	2323.41	NA	-
GAGTATATTATTAATCGTGAT	1575.55	-0.149474	0.176886	-0.845026	0.398096	0.973124	0.0118319	Negative_Control	NA	NA	NA	1629.92	1682.61	1480.6	1505.04	1495.92	1659.23	NA	-
GAAGGAGCCATTTTAAAGTAA	1877.24	-0.167749	0.186775	-0.898136	0.369113	0.973124	0.0118319	Negative_Control	NA	NA	NA	1894.69	2060.86	1984.75	1572.02	2099.18	1651.9	NA	-
GTATCCTATAAGTTTAGAACC	2134.34	0.0658858	0.162933	0.404372	0.685939	0.973124	0.0118319	Negative_Control	NA	NA	NA	1852.48	2150.84	1819.36	2402.87	1931.11	2649.4	NA	NT
GACCACACAAAATCGTACAGA	2910.41	0.193942	0.146304	1.32561	0.184969	0.973124	0.0118319	Negative_Control	NA	NA	NA	2672.72	2746.48	2910.79	3303.95	2659.04	3169.51	NA	-
AATTTTCTAAAGATAACACTT	1633.29	-0.0705822	0.234749	-0.300671	0.763665	0.975923	0.0105846	Negative_Control	NA	NA	NA	1439.01	2095.1	1599.12	1756.78	1697.38	1212.37	NA	-
TTTGTAGTCCTGACGGAGTCA	2762.16	-0.0189129	0.155968	-0.121261	0.903484	0.992036	0.00347249	Negative_Control	NA	NA	NA	2463.58	2752.05	2696.75	2459.05	3270.09	2931.43	NA	-
TAAAAATGGTGGTTATCGACA	2678.86	0.0514729	0.177044	0.290735	0.771254	0.975923	0.0105846	Negative_Control	NA	NA	NA	2610.36	2682.78	2625.11	2856.65	3066.41	2231.84	NA	-
ATACCCTCAGCAGCCATTTAT	2201.41	0.0647949	0.17397	0.372448	0.70956	0.973124	0.0118319	Negative_Control	NA	NA	NA	1964.73	2306.12	2296.97	2174.9	2409.72	2056.03	NA	-
TTTCGAGACATGATCATTTGC	2263.36	-0.102975	0.158317	-0.650437	0.51541	0.973124	0.0118319	Negative_Control	NA	NA	NA	2376.28	2252.77	2247.44	2066.86	2546.62	2090.21	NA	-
TGCACAATAGTATTTACAAAC	2761.19	0.146645	0.153451	0.955647	0.339251	0.973124	0.0118319	Negative_Control	NA	NA	NA	2615.16	2891.41	2686.14	3437.92	2427.53	2508.99	NA	-
CAGAATAACACGGTTCTCATA	1842.94	-0.212387	0.188933	-1.12414	0.260952	0.973124	0.0118319	Negative_Control	NA	NA	NA	1879.34	1965.3	1904.27	1430.49	1895.5	1982.77	NA	-
AACACGTCGGTGGTAAATAGT	2391.3	-0.137819	0.186856	-0.737567	0.460777	0.973124	0.0118319	Negative_Control	NA	NA	NA	2771.53	2737.72	2541.97	2461.21	1544.89	2290.45	NA	-
AGCGTATTCGCGTGCATCAAC	2874.23	-0.0609934	0.163254	-0.37361	0.708695	0.973124	0.0118319	Negative_Control	NA	NA	NA	2902	3081.73	2960.32	2791.83	3128.74	2380.79	NA	-
CATTCAGCCCCATCGGGGACT	2629.12	0.0100112	0.146104	0.0685213	0.945371	0.997638	0.001027	Negative_Control	NA	NA	NA	2556.64	2793.46	2545.51	2844.77	2400.81	2633.52	NA	-
TCGCAATTGGGATCAACAGTA	2580.47	0.0947283	0.151498	0.625276	0.53179	0.973124	0.0118319	Negative_Control	NA	NA	NA	2599.81	2317.27	2641.91	2597.35	2876.08	2450.39	NA	-
AATAATTGCACCTTCAATACC	2364.64	0.136528	0.167029	0.817389	0.413706	0.973124	0.0118319	Negative_Control	NA	NA	NA	2356.14	2129.34	2637.49	2293.75	2231.63	2539.51	NA	-
GGTGGACCCGTACAAAATACT	1748.61	0.0906497	0.1736	0.522177	0.601547	0.973124	0.0118319	Negative_Control	NA	NA	NA	1477.38	1689.77	1454.95	1942.61	1796.44	2130.51	NA	-
CCCTTAAAAAGAGCGAATGAC	2814.24	-0.0174771	0.155626	-0.112302	0.910584	0.992036	0.00347249	Negative_Control	NA	NA	NA	2768.65	3005.28	2809.96	2883.66	2348.5	3069.39	NA	-
ACGGTGTGAGATTTTGGTTCT	1716.9	-0.0846697	0.19488	-0.43447	0.663947	0.973124	0.0118319	Negative_Control	NA	NA	NA	1495.61	1786.92	1671.65	1436.97	2132.57	1777.66	NA	-
ACGATGTATTCATGAAGTCCA	1844.81	-0.0996892	0.165489	-0.602392	0.546913	0.973124	0.0118319	Negative_Control	NA	NA	NA	1912.92	1745.52	1777.79	1635.77	2070.24	1926.61	NA	-
AATATGGGAGAGGCGGATGGT	2720.57	0.0931297	0.148955	0.625219	0.531827	0.973124	0.0118319	Negative_Control	NA	NA	NA	2457.83	2686.76	2612.73	2876.1	2891.66	2798.35	NA	-
GCGTTTATCTCAGCGCAGTCA	1996.22	0.131452	0.165166	0.795877	0.426104	0.973124	0.0118319	Negative_Control	NA	NA	NA	1640.47	1992.37	1844.12	2124.12	1872.12	2504.11	NA	-
GCAGCAACCGCCTGGTACTCC	3663.42	-0.187533	0.194481	-0.964275	0.334908	0.973124	0.0118319	Negative_Control	NA	NA	NA	3270.39	4520.66	3708.59	3172.14	4216.17	3092.59	NA	-
TTATACGAACCAACTCCCACT	2425.35	0.162221	0.168738	0.961377	0.336362	0.973124	0.0118319	Negative_Control	NA	NA	NA	2134.53	2357.08	2286.36	2746.45	2671.28	2356.38	NA	-
TAGACTTACGCTAGCACCAGA	3955.53	-0.0669863	0.129271	-0.518187	0.604328	0.973124	0.0118319	Negative_Control	NA	NA	NA	4243.15	4299.29	4071.22	4084.02	3571.72	3463.75	NA	-
CCGGAAGTAGCAGTAAGTCTA	2177.76	-0.21061	0.18495	-1.13874	0.254814	0.973124	0.0118319	Negative_Control	NA	NA	NA	2014.61	2692.33	2149.26	1883.19	2063.56	2263.59	NA	-
GCTGAGAAGCTACGATGAACC	3284.78	-0.181275	0.176154	-1.02907	0.303446	0.973124	0.0118319	Negative_Control	NA	NA	NA	3445.94	3774.52	3200.9	3182.94	3617.36	2487.01	NA	-
TTAGAAGGTTCGGATACCATC	2781.41	0.0592603	0.167307	0.3542	0.723189	0.973124	0.0118319	Negative_Control	NA	NA	NA	2807.98	2690.74	2448.22	3335.28	2620.08	2786.14	NA	-
GTGCGGGCGTAATGTAATCAC	2481.94	-0.108901	0.173223	-0.628674	0.529562	0.973124	0.0118319	Negative_Control	NA	NA	NA	2316.8	3058.63	2459.71	2453.65	1902.17	2700.67	NA	-
TATGTCACATCGCGTGCTAAA	2664.42	-0.0763382	0.171025	-0.446356	0.65534	0.973124	0.0118319	Negative_Control	NA	NA	NA	2509.63	2883.45	2381.88	2734.56	2998.51	2478.47	NA	-
AAACGTCACAATCGAGCGAAA	2764.64	-0.165309	0.160238	-1.03165	0.302238	0.973124	0.0118319	Negative_Control	NA	NA	NA	3081.4	3041.91	2935.56	2524.96	2322.9	2681.14	NA	-
CGAAGATCTACACGTATCTAT	1561.45	0.193811	0.178822	1.08382	0.278445	0.973124	0.0118319	Negative_Control	NA	NA	NA	1545.49	1313.12	1743.29	1523.4	1656.19	1587.2	NA	-
CAAACAAAAATAGAGAATAGC	2168.48	-0.155414	0.173105	-0.8978	0.369292	0.973124	0.0118319	Negative_Control	NA	NA	NA	2105.75	2353.1	2091.77	1896.15	2050.21	2513.87	NA	-
CCCCTCAAATCTTGCACCAGG	2989.29	0.0734592	0.147172	0.499139	0.617681	0.973124	0.0118319	Negative_Control	NA	NA	NA	2896.24	2784.7	2985.97	2992.79	2929.5	3346.54	NA	-
TAACCCATCAAGCGTGACGCG	3320.46	0.0997616	0.148243	0.672958	0.500974	0.973124	0.0118319	Negative_Control	NA	NA	NA	3479.52	3120.75	3525.5	3526.52	3516.07	2754.4	NA	-
ATCGTATTTATAACGAATCCA	2227.36	0.116679	0.180678	0.645784	0.518419	0.973124	0.0118319	Negative_Control	NA	NA	NA	2114.38	2191.45	2177.57	2514.16	1731.88	2634.75	NA	-
ATACGTGAAACCGAAAGTGCA	2892.2	-0.0236424	0.141944	-0.166561	0.867715	0.984854	0.00662817	Negative_Control	NA	NA	NA	3034.39	3124.73	3039.04	3018.72	2519.91	2616.43	NA	-
GGATACTTTCGATCACGGTAA	2581.87	0.069065	0.15033	0.459421	0.645932	0.973124	0.0118319	Negative_Control	NA	NA	NA	2577.74	2444.68	2540.2	2729.16	2612.29	2587.13	NA	-
GAGGGCCAAGCTGTATATAGT	2606.75	-0.178794	0.157123	-1.13792	0.255152	0.973124	0.0118319	Negative_Control	NA	NA	NA	2667.92	3012.45	2644.57	2371.54	2463.14	2480.91	NA	-
TTTTACGAAACACTGATCCCC	2550.75	-0.225348	0.19012	-1.18529	0.235902	0.973124	0.0118319	Negative_Control	NA	NA	NA	2241.01	3252.94	2493.32	2151.13	2515.46	2650.62	NA	-
AGAATTTCCCAAATTTGTCTT	1681.1	0.34307	0.196054	1.74988	0.0801392	0.85694	0.0670498	Negative_Control	NA	NA	NA	1562.76	1446.9	1783.09	2021.48	1860.99	1411.38	NA	-
GTGGATACAACCGACCCTAGG	3750.3	0.0286773	0.131992	0.217266	0.828001	0.975923	0.0105846	Negative_Control	NA	NA	NA	3629.18	3799.21	3723.62	3853.89	3784.31	3711.6	NA	-
TCCTGCCAAGTAGTCACTAAT	2291.96	-0.112172	0.183422	-0.611551	0.540835	0.973124	0.0118319	Negative_Control	NA	NA	NA	2377.24	2721.79	2519.86	2168.42	1711.85	2252.6	NA	-
TATCCCTTGAAAGAGCACGTA	2798.92	0.0554736	0.143848	0.38564	0.699763	0.973124	0.0118319	Negative_Control	NA	NA	NA	2848.28	2806.2	2893.1	2984.14	2573.33	2688.47	NA	-
TTTGGGACCAAGTTTTCGCTT	2007.85	0.0287337	0.17937	0.160192	0.87273	0.984854	0.00662817	Negative_Control	NA	NA	NA	1993.51	2111.02	1985.64	2201.91	2071.36	1683.65	NA	-
GGGTTCGTCCCAGGAACAAAC	2485.43	-0.115185	0.15435	-0.746259	0.455511	0.973124	0.0118319	Negative_Control	NA	NA	NA	2833.89	2570.5	2755.13	2248.37	2297.3	2207.42	NA	-
GTTATTAAATTGGTCACGGAT	2523.72	-0.321582	0.184755	-1.74059	0.0817556	0.85694	0.0670498	Negative_Control	NA	NA	NA	2767.69	2900.17	2796.7	1850.77	2763.66	2063.35	NA	-
TTATACTTACCGTGCGGCCCT	2023.72	0.0695882	0.16227	0.428843	0.668038	0.973124	0.0118319	Negative_Control	NA	NA	NA	1886.06	2106.25	2006.86	2181.38	1978.97	1982.77	NA	-
GAATTTTGCTGCAGTATAAAC	1873	0.0605543	0.196628	0.307964	0.75811	0.975923	0.0105846	Negative_Control	NA	NA	NA	2050.11	1781.35	1956.45	2051.73	1430.25	1968.12	NA	-
TGGTAACCCATTAGAACGTAG	2846.26	-0.17475	0.145416	-1.20172	0.229471	0.973124	0.0118319	Negative_Control	NA	NA	NA	2697.66	3268.06	2495.09	2776.7	2804.84	3035.21	NA	-
TTATGCTGTTCACGATAAGCG	2614.17	-0.0546456	0.15285	-0.357512	0.720709	0.973124	0.0118319	Negative_Control	NA	NA	NA	2761.94	2417.6	2499.51	2481.74	2712.46	2811.78	NA	-
AATTTATTAAATGATCACAAT	2128.8	0.0517409	0.17117	0.302277	0.762441	0.975923	0.0105846	Negative_Control	NA	NA	NA	2161.39	1994.76	1993.6	2312.12	2268.36	2042.6	NA	-
TATTGATCCGCAGTAATTAGA	1782.76	0.317503	0.178313	1.78059	0.0749796	0.85694	0.0670498	Negative_Control	NA	NA	NA	1533.98	1702.52	1775.13	2275.38	1705.17	1704.4	NA	-
CTTTGTCATATGAAATGCGAA	2181.01	0.182378	0.162034	1.12556	0.260353	0.973124	0.0118319	Negative_Control	NA	NA	NA	1942.66	2077.58	2073.2	2501.19	2232.75	2258.7	NA	-
GTTTACTCAACGTCCGCCTAA	2145.59	-0.0359413	0.171133	-0.210019	0.833653	0.975923	0.0105846	Negative_Control	NA	NA	NA	2088.48	2141.28	2279.28	1876.7	2509.89	1977.89	NA	-
GAGCTAGATACCTGAAATGCC	2701.34	0.0418752	0.154674	0.270732	0.786597	0.975923	0.0105846	Negative_Control	NA	NA	NA	2998.89	2552.98	2799.35	2906.35	2447.56	2502.89	NA	-
CTTTCTCAGAGGATCGCACAA	1964.13	0.0389051	0.173102	0.224753	0.822172	0.975923	0.0105846	Negative_Control	NA	NA	NA	1900.45	1700.92	1956.45	1744.89	2606.72	1875.33	NA	-
GATGAGACCCAAGTTAGTCGA	3032.25	-0.122443	0.143869	-0.851078	0.394726	0.973124	0.0118319	Negative_Control	NA	NA	NA	3492.95	3248.16	3272.54	2922.56	2594.48	2662.83	NA	-
GGGTGCCCCATATGGTCTCGT	2951.23	0.0844122	0.156002	0.541097	0.588441	0.973124	0.0118319	Negative_Control	NA	NA	NA	2928.86	2721.79	2741.86	3254.25	3124.29	2936.31	NA	-
CTGTAGTCACTTGTATTTATT	1514.07	0.114416	0.188849	0.605858	0.544609	0.973124	0.0118319	Negative_Control	NA	NA	NA	1356.5	1431.77	1434.61	1588.23	1397.97	1875.33	NA	-
TGATCCAACGAAGTTGACAAA	1847.68	-0.102507	0.186673	-0.549123	0.582921	0.973124	0.0118319	Negative_Control	NA	NA	NA	1739.28	2017.85	1902.5	1613.08	2061.34	1752.02	NA	-
CATGTGAACTAAAAATATCAT	1962.05	-0.0832301	0.171966	-0.483992	0.628392	0.973124	0.0118319	Negative_Control	NA	NA	NA	2169.06	1897.61	1968.83	1859.42	2219.39	1658.01	NA	-
ACATATACCAAGTAATCCAAT	1453.11	0.185079	0.200943	0.921054	0.357022	0.973124	0.0118319	Negative_Control	NA	NA	NA	1564.68	1251.01	1540.75	1656.3	1281.1	1424.81	NA	-
ATGAAATAAAAAATATGTCAC	1826.47	0.0458325	0.171425	0.267362	0.789191	0.975923	0.0105846	Negative_Control	NA	NA	NA	1894.69	1723.22	1863.58	1870.22	1732.99	1874.11	NA	-
GCGTCACGCCGGTGGAAGATC	2043.05	-0.0374598	0.166945	-0.224384	0.822458	0.975923	0.0105846	Negative_Control	NA	NA	NA	2081.76	1953.35	2151.92	1788.11	2127.01	2156.14	NA	-
TCTAGCATTAATGTTTATAGA	2204.51	-0.0891905	0.175615	-0.507876	0.61154	0.973124	0.0118319	Negative_Control	NA	NA	NA	2123.02	2334.79	1947.6	2245.13	2488.74	2087.77	NA	-
GATGCAGCTGACGCGTATAAC	2235.47	0.0332712	0.15775	0.210911	0.832957	0.975923	0.0105846	Negative_Control	NA	NA	NA	2163.31	2162.78	2111.23	2322.92	2182.66	2469.92	NA	-
GAGTAACAATGTACATACAAG	2660.04	-0.132016	0.179109	-0.737072	0.461079	0.973124	0.0118319	Negative_Control	NA	NA	NA	2608.44	2984.58	2905.49	2206.23	2512.12	2743.41	NA	-
AATTCCTTTCGCAAATAGCAA	1967.56	-0.163063	0.200985	-0.811316	0.417184	0.973124	0.0118319	Negative_Control	NA	NA	NA	1760.39	2320.45	2023.67	1600.11	1955.6	2145.16	NA	-
TCGCTCTCATAATAAGCATGA	2516.49	0.0224764	0.165017	0.136206	0.891658	0.984854	0.00662817	Negative_Control	NA	NA	NA	2386.83	2295.77	2518.09	2236.49	2591.14	3070.61	NA	-
TGGGGGGTAAGCAAGAAGTTT	2756.69	-0.00335783	0.158936	-0.021127	0.983144	0.997638	0.001027	Negative_Control	NA	NA	NA	2496.2	2748.07	2281.05	3006.83	2457.58	3550.43	NA	-
ACCTACAACCAATAAGTTCCC	1178	0.221585	0.237155	0.93435	0.350124	0.973124	0.0118319	Negative_Control	NA	NA	NA	1174.23	841.702	1039.25	1277.07	1514.84	1220.92	NA	-
ACCAATAGAAACTCCTCCCAT	2072.62	0.00733348	0.183202	0.0400294	0.96807	0.997638	0.001027	Negative_Control	NA	NA	NA	1703.79	2228.08	2055.51	1879.94	2320.68	2247.71	NA	-
TATTCTTTTGTACCTTGACTC	2272.44	0.0266359	0.175792	0.15152	0.879566	0.984854	0.00662817	Negative_Control	NA	NA	NA	2074.09	2365.05	2155.46	2367.22	2565.54	2107.31	NA	-
GATACACCCATATATACTCAA	2059.3	-0.0448767	0.159198	-0.281893	0.778026	0.975923	0.0105846	Negative_Control	NA	NA	NA	2221.83	1938.22	2130.69	1899.39	2180.43	1985.22	NA	-
AAGCATTCAGGTAAAGCGAAT	2080.78	-0.110558	0.164914	-0.670398	0.502604	0.973124	0.0118319	Negative_Control	NA	NA	NA	2352.3	2093.5	2041.36	2074.42	1898.84	2024.29	NA	-
AATTGAAAGAGAGTCGAGGTG	3039.27	-0.132677	0.151952	-0.873146	0.382583	0.973124	0.0118319	Negative_Control	NA	NA	NA	3051.66	3261.69	3027.54	2722.68	2881.64	3290.38	NA	-
GCTAACCTATTAAAGAGGAAT	1069.79	-0.0835009	0.225396	-0.370464	0.711037	0.973124	0.0118319	Negative_Control	NA	NA	NA	1226.03	993.001	1069.33	1022.08	959.435	1148.89	NA	-
TTCGAACACGAATAAAGGGCA	2787.62	0.0654118	0.156996	0.416646	0.676937	0.973124	0.0118319	Negative_Control	NA	NA	NA	2682.31	2718.61	2976.24	2693.51	3176.6	2478.47	NA	-
GTACCTCCTCACTTTTAACCT	1830.42	0.389578	0.225627	1.72665	0.0842307	0.85694	0.0670498	Negative_Control	NA	NA	NA	1614.57	1356.12	1546.05	2360.73	2226.07	1879	NA	-
AGTGAGTCATGAGTTTTGCCG	1986.08	0.00225057	0.16153	0.0139329	0.988884	0.997638	0.001027	Negative_Control	NA	NA	NA	2039.55	1973.26	2054.63	1965.3	2027.95	1855.8	NA	-

## Sheet: T1B B2M CRISPRi screen
gRNA	baseMean	log2FoldChange	lfcSE	stat	pvalue	padj	-log10padj	target	Position Relative to TSS	context	PAM	Low.R1	Low.R2	Low.R3	High.R1	High.R2	High.R3	Unsorted.R1	Unsorted.R2	Unsorted.R3	FinalPAMbase	gRNA label in figures
GAGCACAGCTAAGGCCACGGA	3105.19	-3.04864	0.270382	-11.2753	1.74e-29	2.49e-27	26.6	B2M	42	GCGCGAGCACAGCTAAGGCCACGGAGCGAGACATCT	GCGAG	9112.47	8573.24	3515.17	774.269	811.76	877.15	1409	1337.76	1535.85	A	H3
TAGCCCCACGGCGGGCCACCA	1118.53	0.132672	0.224964	0.589747	0.555361	0.829184	0.0813	B2M	208	GGACTAGCCCCACGGCGGGCCACCAAGGAGAACTTG	AGGAG	1080.92	1127.99	1100.77	957.263	1116.89	1637.29	915.291	1016.78	1113.57	A	-
CTGAAGCTGACAGCATTCGGG	1403.36	-0.388274	0.21664	-1.79226	0.0730915	0.400494	0.397	B2M	22	ATTCCTGAAGCTGACAGCATTCGGGCCGAGATGTCT	CCGAG	1557.97	1411.94	1817.81	1345.69	929.666	1398.37	1201.32	1464.47	1503.01	A	-
GGCGGGCCACCAAGGAGAACT	1126.39	-0.0681788	0.21486	-0.317318	0.751002	0.923643	0.0345	B2M	199	CCACGGCGGGCCACCAAGGAGAACTTGGAGAAGGGA	TGGAG	1033.86	1346.81	1017.67	1120.4	1085.44	1018.71	1236.14	1102.31	1176.13	A	-
AGGACCAGAGCGGGAGGGTAG	1551.29	0.437057	0.249564	1.75128	0.0798977	0.418976	0.378	B2M	111	AGGAAGGACCAGAGCGGGAGGGTAGGAGAGACTCAC	GAGAG	1212.55	992.527	1716.04	1740.16	2075.85	1511.28	1564.45	1786.5	1362.25	A	-
CTGGATAGCCTCCAGGCCAGA	1353.81	0.0846208	0.235424	0.35944	0.719266	0.90434	0.0437	B2M	78	CACGCTGGATAGCCTCCAGGCCAGAAAGAGAGAGTA	AAGAG	1060.98	1818.33	1224.94	1538.18	1345.55	1402.46	1359.26	1206.84	1227.74	A	-
GAGGGCCACAGAGGGTGCAGA	772.413	-0.447551	0.294587	-1.51925	0.128699	NA	#VALUE!	B2M	143	CAGCGAGGGCCACAGAGGGTGCAGAGCGGGAGAGGA	GCGGG	490.604	492.356	1099.83	532.58	396.591	534.309	1155.31	1152.99	1097.15	A	-
AGCGGGAGAGGAAGGACCAGA	1816.89	0.289341	0.187715	1.54139	0.123223	0.51947	0.284	B2M	123	GCAGAGCGGGAGAGGAAGGACCAGAGCGGGAGGGTA	GCGGG	1929.71	1536.98	1507.84	2112.19	2146.59	1800.94	1882.81	1662.97	1772.02	A	-
GGAGAAGGGAAGTCACGGAGC	1316.04	0.0514406	0.220985	0.232779	0.815933	0.930451	0.0313	B2M	177	ACTTGGAGAAGGGAAGTCACGGAGCGAGAGAGCACA	GAGAG	780.18	1662.03	1437.81	1079.83	1392	1397.55	1040.89	1388.44	1665.67	A	-
TTGGAGAAGGGAAGTCACGGA	1295.17	0.531284	0.25707	2.06669	0.0387636	0.325072	0.488	B2M	179	GAACTTGGAGAAGGGAAGTCACGGAGCGAGAGAGCA	GCGAG	666.104	1315.55	1246.42	1614.14	1614.95	1333.73	1338.12	1242.74	1284.83	A	-
GGATAGCCTCCAGGCCAGAAA	1202.83	0.0675755	0.248618	0.271805	0.785772	0.930451	0.0313	B2M	76	CGCTGGATAGCCTCCAGGCCAGAAAGAGAGAGTAGC	GAGAG	972.433	1526.56	1057.82	1045.31	1233.36	1400.82	1421.44	1148.77	1018.95	A	-
CCACCAAGGAGAACTTGGAGA	1125.81	0.462669	0.226334	2.04419	0.0409351	0.325072	0.488	B2M	193	CGGGCCACCAAGGAGAACTTGGAGAAGGGAAGTCAC	AGGGA	632.6	958.661	1242.68	1207.58	1126.89	1443.37	917.778	1185.72	1416.99	A	-
AGTGGGGAAGGGGGTGCGCAC	1800.76	-0.0899839	0.225261	-0.399464	0.689551	0.898506	0.0465	B2M	285	TGGGAGTGGGGAAGGGGGTGCGCACCCGGGACGCGC	CCGGG	2779.29	1391.1	1673.09	1906.76	1725.71	1707.66	1671.4	1661.91	1689.91	A	-
CGGCCCGAATGCTGTCAGCTT	1043.73	0.242202	0.243593	0.994292	0.320081	0.729721	0.137	B2M	10	ATCTCGGCCCGAATGCTGTCAGCTTCAGGAATGCCC	CAGGA	1136.76	601.768	1122.24	1128.17	891.078	1327.18	951.355	1046.35	1188.64	A	-
GGCTAGTCCAGGGCTGGATCT	1240.03	0.542267	0.24078	2.25212	0.0243145	0.262821	0.58	B2M	239	GTGGGGCTAGTCCAGGGCTGGATCTCGGGGAAGCGG	CGGGG	885.48	989.922	1108.24	1415.61	1939.36	1074.35	1300.81	1243.79	1202.72	A	-
GGGCCACAGAGGGTGCAGAGC	1465.82	0.425595	0.213845	1.9902	0.0465688	0.325072	0.488	B2M	141	GCGAGGGCCACAGAGGGTGCAGAGCGGGAGAGGAAG	GGGAG	1435.12	872.694	1306.17	1458.77	1539.92	1791.94	1676.38	1443.35	1668.01	A	-
GCCACCAAGGAGAACTTGGAG	1333.86	-0.117432	0.230536	-0.509388	0.610481	0.8669	0.062	B2M	194	GCGGGCCACCAAGGAGAACTTGGAGAAGGGAAGTCA	AAGGG	2004.69	966.476	1202.53	1378.49	1149.76	1199.54	1421.44	1255.41	1426.37	A	-
CACGCTGGATAGCCTCCAGGC	2014.98	-0.355639	0.260306	-1.36623	0.171865	0.560542	0.251	B2M	82	GACTCACGCTGGATAGCCTCCAGGCCAGAAAGAGAG	CAGAA	3166.99	1662.03	2132.44	1438.91	2318.8	1673.29	1779.59	1991.34	1971.43	A	-
CCAGGCCACCCCGCCGCTTCC	1697.18	0.0856938	0.213703	0.400995	0.688424	0.898506	0.0465	B2M	248	ACTCCCAGGCCACCCCGCCGCTTCCCCGAGATCCAG	CCGAG	2015.86	1659.42	1478.89	1576.16	1767.87	2088.96	1704.98	1561.6	1420.9	A	-
CACAGAGGGTGCAGAGCGGGA	1609.34	-0.57159	0.202406	-2.82398	0.0047432	0.0997379	1	B2M	137	GGGCCACAGAGGGTGCAGAGCGGGAGAGGAAGGACC	GAGGA	2098.83	2068.42	1673.09	1361.23	1545.63	1049.8	1379.15	1733.71	1574.17	A	-
GAAGGACCAGAGCGGGAGGGT	1780.12	-0.092957	0.204601	-0.454333	0.649589	0.889684	0.0508	B2M	113	AGAGGAAGGACCAGAGCGGGAGGGTAGGAGAGACTC	AGGAG	2257.58	1742.78	1770.19	2179.52	1762.86	1494.92	1486.1	1768.55	1558.53	A	-
GCTAGTCCAGGGCTGGATCTC	1147.72	-0.276842	0.233648	-1.18487	0.23607	0.634437	0.198	B2M	240	TGGGGCTAGTCCAGGGCTGGATCTCGGGGAAGCGGC	GGGGA	1650.5	1135.8	1106.37	1040.99	1024.7	1130.8	966.279	1124.48	1149.54	A	-
GCGGCGGGGTGGCCTGGGAGT	916.294	0.0165492	0.225073	0.073528	0.941386	NA	#VALUE!	B2M	267	GGAAGCGGCGGGGTGGCCTGGGAGTGGGGAAGGGGG	GGGGA	780.977	896.14	918.706	794.122	936.811	891.06	1098.1	895.362	1035.37	A	-
AGCGGCGGGGTGGCCTGGGAG	1150.29	0.0271778	0.19778	0.137414	0.890704	0.954003	0.0205	B2M	266	GGGAAGCGGCGGGGTGGCCTGGGAGTGGGGAAGGGG	TGGGG	1056.99	1047.23	1055.02	1075.52	1065.44	1077.62	1348.06	1272.3	1354.43	A	-
TCGGGGAAGCGGCGGGGTGGC	1376.92	-0.174138	0.228281	-0.762822	0.44557	0.794993	0.0996	B2M	259	GATCTCGGGGAAGCGGCGGGGTGGCCTGGGAGTGGG	CTGGG	1975.18	1187.91	1284.69	1309.44	1227.64	1341.91	1364.23	1502.48	1198.81	A	-
CAGCGACGCAGTGCCAGGTTA	1642.42	0.190146	0.268246	0.708851	0.478417	0.794993	0.0996	B2M	-106	AAGCCAGCGACGCAGTGCCAGGTTAGAGAGAGGGAC	GAGAG	784.168	2558.17	1463.95	1255.06	1845.04	2036.59	1503.51	1655.57	1679.74	A	-
GACGCAGTGCCAGGTTAGAGA	1585.86	-0.00124117	0.206381	-0.00601394	0.995202	0.995202	0.00209	B2M	-110	CAGCGACGCAGTGCCAGGTTAGAGAGAGGGACTTTC	GAGGG	1321.84	2133.54	1490.1	1335.33	1858.62	1705.21	1397.81	1462.35	1567.92	A	-
AACATCACGAGACTCTAAGAA	1054.82	0.234012	0.263657	0.887562	0.374776	0.777197	0.109	B2M	-144	CTTAAACATCACGAGACTCTAAGAAAAGGAAACTGA	AAGGA	652.543	1310.34	945.782	1084.15	963.251	1301.82	1114.27	1038.96	1082.29	A	-
TCTTAAACATCACGAGACTCT	777.482	0.364667	0.253498	1.43854	0.150281	NA	#VALUE!	B2M	-149	GCCTTCTTAAACATCACGAGACTCTAAGAAAAGGAA	AAGAA	755.45	479.33	619.006	744.058	801.756	784.689	1181.42	697.918	933.711	A	-
AGCCAATCAGGACAAGGCCCG	1633.64	0.170229	0.185655	0.916907	0.359191	0.760849	0.119	B2M	-60	GCCCAGCCAATCAGGACAAGGCCCGCAGGGACCGTC	CAGGG	1383.26	1531.77	1569.46	1700.46	1677.83	1659.38	1733.58	1628.12	1818.94	A	-
ACATCACGAGACTCTAAGAAA	1207.88	0.246327	0.233705	1.05401	0.291879	0.701161	0.154	B2M	-143	TTAAACATCACGAGACTCTAAGAAAAGGAAACTGAA	AGGAA	1469.42	1213.96	844.948	1387.12	1579.22	1152.9	1222.46	918.59	1082.29	A	-
TCTGGGTTTCCGTTTTCTCGA	1068.21	0.174995	0.281468	0.621724	0.534123	0.821071	0.0856	B2M	-386	ATCTTCTGGGTTTCCGTTTTCTCGAATGAAAAATGC	ATGAA	588.725	1333.79	1046.62	1222.26	996.121	1048.16	1208.78	1076.97	1092.46	A	-
GCCAGCGACGCAGTGCCAGGT	1532.03	0.0707206	0.224088	0.315592	0.752312	0.923643	0.0345	B2M	-104	CCAAGCCAGCGACGCAGTGCCAGGTTAGAGAGAGGG	TAGAG	1041.04	1823.54	1601.2	1577.89	1417.01	1599.65	1512.22	1637.62	1578.08	A	-
GTGCATGCCTTCTTAAACATC	897.816	-0.338872	0.343463	-0.986634	0.323822	NA	#VALUE!	B2M	-159	TCTAGTGCATGCCTTCTTAAACATCACGAGACTCTA	ACGAG	1720.7	455.885	1060.62	827.786	901.083	668.5	739.943	836.234	869.587	A	-
GCTCGGACCTGCATTTTTCAT	618.085	0.0077994	0.328711	0.0237272	0.98107	NA	#VALUE!	B2M	-380	AACTGCTCGGACCTGCATTTTTCATTCGAGAAAACG	TCGAG	979.612	367.313	656.352	559.338	766.027	611.223	599.416	551.154	472.33	A	-
CCTCGCTTTGCAGACTGGCCC	1113.28	-0.874856	0.205611	-4.2549	2.09e-05	0.00137731	2.86	B2M	-314	GCCCCCTCGCTTTGCAGACTGGCCCCAGAGATGCTA	CAGAG	1296.31	1250.43	1659.09	725.931	766.742	785.508	1132.92	1107.59	1295	A	-
TCGGACCTGCATTTTTCATTC	736.897	0.337597	0.262901	1.28412	0.199099	NA	#VALUE!	B2M	-382	CTGCTCGGACCTGCATTTTTCATTCGAGAAAACGGA	GAGAA	551.231	698.155	717.973	996.969	876.787	634.134	754.866	695.806	706.148	A	-
CTAAGAAAAGGAAACTGAAAA	1357.93	-0.122883	0.25711	-0.47794	0.632693	0.880447	0.0553	B2M	-130	GACTCTAAGAAAAGGAAACTGAAAACGGGAAAGTCC	CGGGA	2367.66	1010.76	1195.07	1266.28	1322.68	1371.37	1379.15	1118.15	1190.21	A	-
TGCATTTTTCATTCGAGAAAA	798.702	0.451876	0.272276	1.65963	0.0969898	NA	#VALUE!	B2M	-389	GACCTGCATTTTTCATTCGAGAAAACGGAAACCCAG	CGGAA	883.885	523.616	677.826	853.681	670.989	1363.18	815.803	673.633	725.698	A	-
CGAGACTCTAAGAAAAGGAAA	1149.43	0.109673	0.222806	0.492233	0.622554	0.874831	0.0581	B2M	-137	ATCACGAGACTCTAAGAAAAGGAAACTGAAAACGGG	CTGAA	827.246	1456.23	990.597	1042.72	1296.96	1126.71	1187.64	1222.68	1194.12	A	-
ATCTGGGGTGCGCGCCCCAGC	1747.91	-0.370388	0.197725	-1.87325	0.0610341	0.366153	0.436	B2M	-236	TCCGATCTGGGGTGCGCGCCCCAGCTTGGGACACCG	TTGGG	2172.22	2271.61	1729.11	1874.82	1392	1500.65	1611.71	1668.24	1510.83	A	-
TCTAAGAAAAGGAAACTGAAA	1275.83	-0.067222	0.215303	-0.31222	0.754873	0.923643	0.0345	B2M	-131	AGACTCTAAGAAAAGGAAACTGAAAACGGGAAAGTC	ACGGG	1513.29	1180.09	1230.54	1190.32	1429.87	1150.44	1175.2	1462.35	1150.33	A	-
CTGCATTTTTCATTCGAGAAA	648.668	-0.00443732	0.286273	-0.0155003	0.987633	NA	#VALUE!	B2M	-388	GGACCTGCATTTTTCATTCGAGAAAACGGAAACCCA	ACGGA	494.592	857.064	614.338	611.992	530.217	762.597	605.634	802.447	559.132	A	-
TAAGAAAAGGAAACTGAAAAC	1305.97	-0.684784	0.302041	-2.26719	0.0233786	0.262821	0.58	B2M	-129	ACTCTAAGAAAAGGAAACTGAAAACGGGAAAGTCCC	GGGAA	2829.55	1346.81	1159.59	826.06	911.087	1386.09	1299.56	1007.28	987.669	A	-
CCTGGCACTGCGTCGCTGGCT	1055.36	0.0554143	0.234644	0.236163	0.813306	0.930451	0.0313	B2M	-88	CTAACCTGGCACTGCGTCGCTGGCTTGGAGACAGGT	TGGAG	772.202	745.046	1480.76	959.852	867.497	1186.44	1081.93	1114.98	1289.52	A	-
AGGCCCCGCGAAAGAGCGGAA	1509.89	0.245798	0.200266	1.22736	0.219689	0.625604	0.204	B2M	422	CCAGAGGCCCCGCGAAAGAGCGGAAGAGAAACCCTC	GAGAA	1207.76	1388.5	1494.77	1551.99	1787.16	1495.74	1527.14	1432.79	1703.2	A	-
AGAGGCCCCGCGAAAGAGCGG	2192.1	0.147728	0.221284	0.667597	0.504391	0.812315	0.0903	B2M	424	AGCCAGAGGCCCCGCGAAAGAGCGGAAGAGAAACCC	AAGAG	1573.12	2810.86	2208.07	1855.83	2588.2	2789.37	2122.83	1937.49	1843.18	A	-
GGAGACCTTTGGCCTACGGCG	1640.54	-0.0261572	0.199256	-0.131274	0.895558	0.955048	0.02	B2M	346	CAGGGGAGACCTTTGGCCTACGGCGACGGGAGGGTC	ACGGG	1386.45	1896.48	1688.03	1571.84	1750.72	1540.74	1753.48	1573.22	1603.89	A	-
AGCCAGAGGCCCCGCGAAAGA	1554.97	0.275249	0.255024	1.07931	0.280452	0.690076	0.161	B2M	428	GGGGAGCCAGAGGCCCCGCGAAAGAGCGGAAGAGAA	GCGGA	1610.62	1101.94	1587.2	1198.95	2128.01	1969.5	1446.31	1619.68	1332.53	A	-
CTCCCCCAGCGCAGCTGGAGT	1252.9	0.240894	0.224123	1.07483	0.28245	0.690076	0.161	B2M	462	CTGGCTCCCCCAGCGCAGCTGGAGTGGGGGACGGGT	GGGGG	1340.98	971.686	1257.62	1443.23	1338.4	1439.28	1089.4	1354.66	1040.85	A	-
AAAGGTCTCCCCTGCTCCCCG	2099.6	0.223542	0.187736	1.19072	0.233762	0.632186	0.199	B2M	320	GGCCAAAGGTCTCCCCTGCTCCCCGCCGAAAGGGGC	CCGAA	2232.85	1932.95	1766.46	2286.55	2516.74	2114.32	1991.01	1926.93	2128.61	A	-
CGCGCTACTTGCCCCTTTCGG	1973.17	-0.260604	0.201373	-1.29414	0.195618	0.584138	0.233	B2M	314	GACGCGCGCTACTTGCCCCTTTCGGCGGGGAGCAGG	CGGGG	2107.6	2701.44	1971.86	1704.77	1827.18	2110.23	1836.8	1688.31	1810.34	A	-
ACAAACCTCAGCGCCGCGCCT	979.13	-0.196045	0.289534	-0.677103	0.498341	0.812047	0.0904	B2M	492	GTTCACAAACCTCAGCGCCGCGCCTTTGGGACGAGC	TTGGG	631.802	1495.3	996.199	1022.86	766.027	833.784	982.445	1021.01	1062.74	A	-
GCTGGGGGAGCCAGAGGCCCC	1565.45	0.140793	0.256542	0.548812	0.583134	0.852884	0.0691	B2M	436	CTGCGCTGGGGGAGCCAGAGGCCCCGCGAAAGAGCG	GCGAA	1124.8	2310.69	1280.03	1702.18	1420.58	1876.22	1406.51	1529.93	1438.1	A	-
GCGGCTCTGCTTCCCTTAGAC	1140.16	0.249743	0.230599	1.08302	0.278799	0.690076	0.161	B2M	588	TGCTGCGGCTCTGCTTCCCTTAGACTGGAGAGCTGT	TGGAG	579.95	880.509	1402.33	848.502	1111.88	1317.36	1171.47	1397.95	1551.49	A	-
GCCCCTTTCGGCGGGGAGCAG	1962.64	0.152112	0.197197	0.771371	0.440487	0.794993	0.0996	B2M	324	ACTTGCCCCTTTCGGCGGGGAGCAGGGGAGACCTTT	GGGAG	1659.28	1682.87	2260.35	2144.13	2119.44	1926.95	1941.26	1974.44	1955.01	A	-
AAGTCCACAGCTCTCCAGTCT	954.388	-0.268561	0.242551	-1.10724	0.268192	NA	#VALUE!	B2M	590	GACGAAGTCCACAGCTCTCCAGTCTAAGGGAAGCAG	AAGGG	1623.38	763.282	820.674	1122.13	674.561	792.053	1034.68	898.529	860.203	A	-
AAGCGTCAGAGCGCCGAGGTT	1233.68	0.442105	0.273756	1.61496	0.106319	0.476221	0.322	B2M	401	CGATAAGCGTCAGAGCGCCGAGGTTGGGGGAGGGTT	GGGGG	644.566	726.811	1506.9	1127.31	1436.3	1165.99	1431.39	1540.49	1523.34	A	-
TTGCCCCTTTCGGCGGGGAGC	1340.32	-0.0266302	0.226567	-0.117538	0.906434	0.958179	0.0186	B2M	322	CTACTTGCCCCTTTCGGCGGGGAGCAGGGGAGACCT	AGGGG	918.985	1560.43	1440.61	1326.7	1226.93	1215.08	1360.5	1530.98	1482.68	A	-
GTCCCCCACTCCAGCTGCGCT	1628.25	-0.019851	0.203576	-0.0975114	0.92232	0.959302	0.018	B2M	454	ACCCGTCCCCCACTCCAGCTGCGCTGGGGGAGCCAG	GGGGG	1769.36	1828.75	1424.74	1361.23	1912.92	1702.75	1468.69	1603.84	1581.99	A	-
AGTCCACAGCTCTCCAGTCTA	1162.66	-0.493523	0.213615	-2.31034	0.0208694	0.249274	0.603	B2M	589	ACGAAGTCCACAGCTCTCCAGTCTAAGGGAAGCAGA	AGGGA	1851.53	1169.67	1155.85	1193.77	940.384	811.691	1195.1	1155.1	990.797	A	-
GTGGAGGGGCGCTTGGGGTCT	930.17	0.150737	0.271695	0.5548	0.579032	NA	#VALUE!	B2M	534	ACGCGTGGAGGGGCGCTTGGGGTCTGGGGGAGGCGT	GGGGG	816.875	653.869	962.588	794.122	1204.06	723.322	1166.5	985.109	1065.09	A	-
TGGCCTACGGCGACGGGAGGG	1682.36	0.491799	0.225169	2.18413	0.0289526	0.292081	0.534	B2M	355	CCTTTGGCCTACGGCGACGGGAGGGTCGGGACAAAG	TCGGG	892.66	1680.26	1689.9	1839.43	2042.26	1947.4	1620.41	1742.15	1686.78	A	-
AGAAGGGAAGTCACGGAGCGA	1376.45	0.291329	0.200237	1.45492	0.14569	0.540058	0.268	B2M	175	TTGGAGAAGGGAAGTCACGGAGCGAGAGAGCACAGC	GAGAG	1261.21	1221.77	1382.73	1263.69	1648.53	1872.94	1120.49	1200.5	1416.21	C	-
CAGCCCTGGACTAGCCCCACG	1963.63	-0.744622	0.228887	-3.25322	0.00114104	0.037742	1.42	B2M	219	GATCCAGCCCTGGACTAGCCCCACGGCGGGCCACCA	GCGGG	4388.31	2229.93	1687.1	1862.73	1472.03	1345.18	1748.5	1510.92	1427.94	C	-
CATTCCTGAAGCTGACAGCAT	769.963	-0.14293	0.275795	-0.518247	0.604286	NA	#VALUE!	B2M	17	CGGGCATTCCTGAAGCTGACAGCATTCGGGCCGAGA	TCGGG	633.397	864.879	819.74	964.168	648.837	548.219	973.74	772.883	703.802	C	-
CCGCTTCCCCGAGATCCAGCC	1239.96	-0.0414472	0.197459	-0.209903	0.833743	0.930451	0.0313	B2M	235	CCCGCCGCTTCCCCGAGATCCAGCCCTGGACTAGCC	CTGGA	1375.29	1143.62	1158.65	1200.68	1210.49	1153.71	1369.21	1270.19	1277.79	C	-
GAACTTGGAGAAGGGAAGTCA	1219.34	0.433028	0.249403	1.73626	0.0825177	0.427501	0.369	B2M	183	AGGAGAACTTGGAGAAGGGAAGTCACGGAGCGAGAG	CGGAG	1302.69	716.391	1076.49	1270.6	1176.19	1722.39	1139.14	1334.6	1235.56	C	-
AGGCCAGAAAGAGAGAGTAGC	1540.48	-0.325858	0.215624	-1.51123	0.130729	0.525358	0.28	B2M	65	CTCCAGGCCAGAAAGAGAGAGTAGCGCGAGCACAGC	GCGAG	1275.57	2641.53	1569.46	1054.8	1795.73	1442.55	1178.93	1449.68	1456.09	C	-
GCGCGAGCACAGCTAAGGCCA	1302.09	-0.0241436	0.22359	-0.107981	0.914011	0.959302	0.018	B2M	46	AGTAGCGCGAGCACAGCTAAGGCCACGGAGCGAGAC	CGGAG	1375.29	1789.67	1073.69	1398.35	1266.23	1420.46	1113.02	1227.95	1054.14	C	NH
GCCCCACGGCGGGCCACCAAG	958.323	0.601574	0.234491	2.56545	0.0103043	NA	#VALUE!	B2M	206	ACTAGCCCCACGGCGGGCCACCAAGGAGAACTTGGA	GAGAA	746.675	708.575	816.005	966.757	1371.99	1116.08	987.42	851.016	1060.4	C	-
ATAAGTGGAGGCGTCGCGCTG	980.239	0.120139	0.288799	0.415995	0.677414	0.893521	0.0489	B2M	-9	TAATATAAGTGGAGGCGTCGCGCTGGCGGGCATTCC	GCGGG	1072.95	659.079	914.038	604.223	1143.32	1145.53	1127.95	949.21	1205.85	C	-
GTTCTCCTTGGTGGCCCGCCG	1192.2	-0.446664	0.271025	-1.64805	0.0993419	0.463299	0.334	B2M	215	CCAAGTTCTCCTTGGTGGCCCGCCGTGGGGCTAGTC	TGGGG	931.748	2404.47	1088.63	994.379	1081.87	955.701	1023.48	1123.43	1126.08	C	-
TGGCCCGCCGTGGGGCTAGTC	1607.46	-0.0223558	0.213486	-0.104718	0.9166	0.959302	0.018	B2M	226	TTGGTGGCCCGCCGTGGGGCTAGTCCAGGGCTGGAT	CAGGG	1247.65	1656.82	1731.91	1647.8	1213.35	1689.66	1637.82	1759.05	1883.06	C	-
CACGGAGCGAGAGAGCACAGC	1778.03	-0.141204	0.193124	-0.731158	0.464683	0.794993	0.0996	B2M	164	AAGTCACGGAGCGAGAGAGCACAGCGAGGGCCACAG	GAGGG	2516.84	1513.54	1760.85	2181.25	1306.96	1757.57	1829.34	1492.97	1642.99	C	-
CAGCGAGGGCCACAGAGGGTG	1689.35	0.534263	0.196692	2.71624	0.0066028	0.125503	0.901	B2M	147	AGCACAGCGAGGGCCACAGAGGGTGCAGAGCGGGAG	CAGAG	1301.89	1586.48	1466.76	2165.71	2365.97	1774.76	1382.89	1560.55	1599.2	C	-
TGCGGGCCTTGTCCTGATTGG	1512.35	0.0158336	0.245336	0.0645382	0.948542	0.971126	0.0127	B2M	-47	TCCCTGCGGGCCTTGTCCTGATTGGCTGGGCACGCG	CTGGG	2084.47	1299.92	1249.22	1395.76	1927.93	1329.64	1386.62	1430.68	1506.92	C	-
GAGGGTGCAGAGCGGGAGAGG	1758.34	-0.202492	0.258047	-0.784711	0.432623	0.794993	0.0996	B2M	133	CACAGAGGGTGCAGAGCGGGAGAGGAAGGACCAGAG	AAGGA	3713.43	1276.48	1318.31	1873.96	1633.52	1425.37	1850.48	1370.49	1363.03	C	-
GCAGAGCGGGAGAGGAAGGAC	1480.54	-0.142513	0.194837	-0.731449	0.464505	0.794993	0.0996	B2M	127	GGGTGCAGAGCGGGAGAGGAAGGACCAGAGCGGGAG	CAGAG	1641.73	1490.09	1439.68	1457.04	1539.92	1161.9	1580.62	1510.92	1503.01	C	-
GTGGGGAAGGGGGTGCGCACC	1633.51	0.576261	0.226185	2.54774	0.0108422	0.172673	0.763	B2M	286	GGGAGTGGGGAAGGGGGTGCGCACCCGGGACGCGCG	CGGGA	1207.76	1130.59	1473.29	2682.75	1328.4	1850.85	1892.76	1496.14	1639.08	C	-
TTAAACGCGTGCCCAGCCAAT	994.055	-0.425955	0.251381	-1.69446	0.0901784	0.44571	0.351	B2M	-46	TATATTAAACGCGTGCCCAGCCAATCAGGACAAGGC	CAGGA	1322.64	1031.6	1184.79	708.668	1173.34	794.508	974.984	948.154	807.809	C	-
GCCAATCAGGACAAGGCCCGC	1688.42	0.319913	0.247156	1.29437	0.195536	0.584138	0.233	B2M	-61	CCCAGCCAATCAGGACAAGGCCCGCAGGGACCGTCA	AGGGA	1191.01	1490.09	1819.67	2478.18	1493.47	1646.29	1537.09	1760.1	1779.84	C	-
GTGCCCCAGCCAGTTAACTGC	1500.55	-0.212679	0.248465	-0.855972	0.392013	0.794993	0.0996	B2M	-361	AATGGTGCCCCAGCCAGTTAACTGCTCGGACCTGCA	TCGGA	1325.03	2477.41	1332.31	1512.28	1265.52	1499.01	1310.76	1418.01	1364.59	C	-
TCTCGAATGAAAAATGCAGGT	1228	0.0433913	0.208629	0.207983	0.835242	0.930451	0.0313	B2M	-371	GTTTTCTCGAATGAAAAATGCAGGTCCGAGCAGTTA	CCGAG	1166.28	1177.49	1322.04	1331.88	1238.36	1212.63	1145.36	1369.44	1088.55	C	-
CCTCCAGCCTGAAGTCCTAGA	1248.16	0.158189	0.24315	0.650584	0.515315	0.817807	0.0873	B2M	-262	TGTGCCTCCAGCCTGAAGTCCTAGAATGAGCGCCCG	ATGAG	1913.75	857.064	1020.47	1480.35	1409.15	1156.17	1283.4	1031.57	1081.51	C	-
TGGGACACCGGGCGCTCATTC	1180.79	-0.144985	0.206155	-0.703283	0.48188	0.796955	0.0986	B2M	-258	AGCTTGGGACACCGGGCGCTCATTCTAGGACTTCAG	TAGGA	1151.92	1388.5	1167.06	1185.14	1053.29	1107.07	1231.17	1158.27	1184.73	C	-
TGGAGACAGGTGACGGTCCCT	1140.28	0.172159	0.252708	0.681256	0.495709	0.812047	0.0904	B2M	-67	GGCTTGGAGACAGGTGACGGTCCCTGCGGGCCTTGT	GCGGG	652.543	966.476	1446.22	934.82	1410.58	1023.61	1067.01	1459.19	1302.03	C	-
AGGTCCGAGCAGTTAACTGGC	1163.84	0.284621	0.24841	1.14577	0.25189	0.657198	0.182	B2M	-354	ATGCAGGTCCGAGCAGTTAACTGGCTGGGGCACCAT	TGGGG	826.448	877.904	1218.41	1453.59	1126.17	1005.61	1409	1400.06	1157.36	C	-
TGGGGCCAGTCTGCAAAGCGA	1602.93	0.550502	0.204146	2.69661	0.00700484	0.125503	0.901	B2M	-301	TCTCTGGGGCCAGTCTGCAAAGCGAGGGGGCAGCCT	GGGGG	1108.05	1565.64	1350.05	1988.76	2286.65	1634.84	1586.84	1578.5	1327.06	C	-
TAGCAAGTCACTTAGCATCTC	945.192	0.120685	0.261045	0.462315	0.643856	NA	#VALUE!	B2M	-322	CCATTAGCAAGTCACTTAGCATCTCTGGGGCCAGTC	TGGGG	1005.94	633.029	1098.9	909.788	1007.55	1040.8	981.202	1035.79	793.733	C	-
ACGCAGTGCCAGGTTAGAGAG	1591.06	-0.0649136	0.238735	-0.271906	0.785694	0.930451	0.0313	B2M	-111	AGCGACGCAGTGCCAGGTTAGAGAGAGGGACTTTCC	AGGGA	1559.56	2209.09	1230.54	1367.27	1719.99	1616.84	1734.82	1334.6	1546.8	C	-
TGCGCGCCCCAGCTTGGGACA	1891.03	0.0822646	0.195616	0.420541	0.67409	0.893521	0.0489	B2M	-244	GGGGTGCGCGCCCCAGCTTGGGACACCGGGCGCTCA	CCGGG	1628.96	2425.31	1601.2	2033.64	2003.68	1850.03	1798.25	1979.72	1698.51	C	-
TGGGGCGCGCACCCCAGATCG	2074.11	-0.149055	0.207711	-0.717609	0.472998	0.794993	0.0996	B2M	-219	AAGCTGGGGCGCGCACCCCAGATCGGAGGGCGCCGA	GAGGG	2804.02	2091.86	1906.5	1994.8	1729.99	2403.98	1918.88	1815.01	2001.93	C	-
TGAGCGCCCGGTGTCCCAAGC	1928.35	0.144878	0.271864	0.532906	0.594099	0.857257	0.0669	B2M	-240	AGAATGAGCGCCCGGTGTCCCAAGCTGGGGCGCGCA	TGGGG	2689.15	1148.83	1726.31	2056.95	2491.02	1514.56	1790.79	2017.73	1919.82	C	-
TCTGGGGTGCGCGCCCCAGCT	1794.94	-0.0166091	0.178434	-0.0930823	0.925838	0.959302	0.018	B2M	-237	CCGATCTGGGGTGCGCGCCCCAGCTTGGGACACCGG	TGGGA	1822.81	2016.31	1791.66	1858.42	1901.49	1799.3	1651.5	1684.08	1628.91	C	-
AGCCGCAGCAGACAGGCTTAC	1147.57	0.0417102	0.240461	0.173459	0.862291	0.950624	0.022	B2M	558	GCAGAGCCGCAGCAGACAGGCTTACCCGGGCGACGC	CCGGG	895.85	1185.3	1027.01	1310.3	843.916	1084.98	1537.09	1223.73	1219.92	C	-
AGCTCTCCAGTCTAAGGGAAG	1497.08	-0.240532	0.198558	-1.21139	0.225745	0.630328	0.2	B2M	582	CCACAGCTCTCCAGTCTAAGGGAAGCAGAGCCGCAG	CAGAG	1486.97	1985.05	1501.3	1394.89	1380.56	1399.19	1345.58	1480.3	1499.88	C	-
GACCCAGAGGTGCTAGGACAT	1122.04	-0.192372	0.239543	-0.80308	0.421929	0.794993	0.0996	B2M	635	CATAGACCCAGAGGTGCTAGGACATGCGAACTTAGC	GCGAA	1529.25	893.534	1191.33	1019.41	981.115	1140.62	1001.1	1181.5	1160.49	C	-
GTGCTAGGACATGCGAACTTA	1299.98	0.492347	0.242176	2.03301	0.0420516	0.325072	0.488	B2M	626	AGAGGTGCTAGGACATGCGAACTTAGCGGGCGCCTA	GCGGG	1493.35	802.357	1061.55	1407.84	1714.27	1507.19	1360.5	1232.18	1120.61	C	-
CGCTACTTGCCCCTTTCGGCG	1551.7	0.0769728	0.213948	0.359773	0.719017	0.90434	0.0437	B2M	316	CGCGCGCTACTTGCCCCTTTCGGCGGGGAGCAGGGG	GGGAG	1108.05	1573.45	1652.55	1179.96	1824.32	1571.83	1737.31	1696.75	1621.09	C	-
GGCTCTGCTTCCCTTAGACTG	1078.79	0.272154	0.206491	1.318	0.187505	0.582519	0.235	B2M	590	CTGCGGCTCTGCTTCCCTTAGACTGGAGAGCTGTGG	GAGAG	875.11	1034.21	939.246	1090.19	1138.32	1202.81	1167.74	1181.5	1079.95	C	-
GTTTAGGGCGTCGATAAGCGT	1315.55	-0.527914	0.256303	-2.05973	0.0394245	0.325072	0.488	B2M	386	CAAAGTTTAGGGCGTCGATAAGCGTCAGAGCGCCGA	CAGAG	1794.89	1784.46	1208.14	935.683	981.115	1423.73	1025.97	1425.4	1260.59	C	-
CCCACATAGACCCAGAGGTGC	1908.47	-0.120714	0.195322	-0.618023	0.53656	0.821071	0.0856	B2M	643	TGGCCCCACATAGACCCAGAGGTGCTAGGACATGCG	TAGGA	1778.94	2224.72	2050.28	1632.27	2021.54	1909.77	1999.71	1676.69	1882.28	C	-
CTTCCCTTAGACTGGAGAGCT	1457.89	-0.192502	0.192145	-1.00186	0.316413	0.727581	0.138	B2M	597	TCTGCTTCCCTTAGACTGGAGAGCTGTGGACTTCGT	GTGGA	1465.43	1755.81	1495.7	1390.58	1434.16	1288.72	1280.91	1524.65	1485.02	C	-
CTGAGGTTTGTGAACGCGTGG	1687.51	-0.0315462	0.210322	-0.14999	0.880773	0.953986	0.0205	B2M	517	GGCGCTGAGGTTTGTGAACGCGTGGAGGGGCGCTTG	AGGGG	2048.57	1497.91	1656.29	2095.79	1877.2	1195.44	1977.33	1433.85	1405.26	C	-
CCCCCACTCCAGCTGCGCTGG	1894.29	0.153514	0.215709	0.71167	0.476669	0.794993	0.0996	B2M	452	CCGTCCCCCACTCCAGCTGCGCTGGGGGAGCCAGAG	GGGAG	1970.39	1328.58	2194.06	1800.59	2177.32	2066.05	1880.33	1792.84	1838.49	C	-
GGCCTACGGCGACGGGAGGGT	1571.32	-0.0841026	0.270765	-0.310611	0.756096	0.923643	0.0345	B2M	356	CTTTGGCCTACGGCGACGGGAGGGTCGGGACAAAGT	CGGGA	2774.5	953.451	1323.91	1458.77	1557.06	1376.27	1788.3	1425.4	1484.24	C	-
CGGGAGGGTCGGGACAAAGTT	1393.23	0.408406	0.219265	1.86262	0.0625162	0.366153	0.436	B2M	368	GCGACGGGAGGGTCGGGACAAAGTTTAGGGCGTCGA	TAGGG	1754.21	872.694	1234.28	1962.86	1366.27	1692.93	1421.44	1188.89	1045.54	C	-
TCTCCCCTGCTCCCCGCCGAA	1485.79	0.251128	0.208337	1.2054	0.22805	0.632186	0.199	B2M	315	AAGGTCTCCCCTGCTCCCCGCCGAAAGGGGCAAGTA	AGGGG	1112.04	1127.99	1733.78	1516.6	1558.49	1573.47	1517.19	1524.65	1707.89	C	-
GGTTTCTCTTCCGCTCTTTCG	1088.3	0.0384067	0.271785	0.141313	0.887623	0.954003	0.0205	B2M	429	GGAGGGTTTCTCTTCCGCTCTTTCGCGGGGCCTCTG	CGGGG	753.057	1404.13	886.029	1188.59	823.908	1066.16	1293.35	1160.38	1219.14	C	-
CCTCAGCGCCGCGCCTTTGGG	1652.16	-0.143142	0.223663	-0.63999	0.522179	0.817807	0.0873	B2M	487	CAAACCTCAGCGCCGCGCCTTTGGGACGAGCCTACC	ACGAG	2408.35	1510.93	1519.97	1671.11	1418.44	1771.48	1471.18	1645.02	1452.96	C	-
CAAACCTCAGCGCCGCGCCTT	1089.35	-0.210709	0.257686	-0.817696	0.413531	0.794993	0.0996	B2M	491	TTCACAAACCTCAGCGCCGCGCCTTTGGGACGAGCC	TGGGA	1380.87	1013.37	1115.71	1589.97	618.824	967.156	1035.92	928.093	1154.24	C	-
GGGGAGCCAGAGGCCCCGCGA	1899.3	0.392264	0.211737	1.8526	0.06394	0.366153	0.436	B2M	432	GCTGGGGGAGCCAGAGGCCCCGCGAAAGAGCGGAAG	AAGAG	1382.47	2209.09	1505.97	2207.14	2083.71	2299.25	1780.84	1763.27	1861.95	C	-
AAAGGCGCGGCGCTGAGGTTT	887.01	0.549442	0.222533	2.46904	0.0135477	NA	#VALUE!	B2M	505	TCCCAAAGGCGCGGCGCTGAGGTTTGTGAACGCGTG	GTGAA	638.184	872.694	681.561	1119.54	1130.46	941.791	885.444	922.814	790.605	C	-
TCCCCCAGCGCAGCTGGAGTG	1514.99	0.154198	0.201374	0.765727	0.443839	0.794993	0.0996	B2M	463	TGGCTCCCCCAGCGCAGCTGGAGTGGGGGACGGGTA	GGGGA	1372.89	1612.53	1364.05	1699.59	1877.91	1295.27	1584.35	1425.4	1402.91	C	-
CTAGTCCAGGGCTGGATCTCG	1397.88	-0.0774061	0.207619	-0.372827	0.709277	0.899931	0.0458	B2M	241	GGGGCTAGTCCAGGGCTGGATCTCGGGGAAGCGGCG	GGGAA	1907.37	1068.07	1296.83	1483.8	1203.35	1286.27	1568.18	1318.76	1448.27	G	-
TGGGCACGCGTTTAATATAAG	1456.53	-0.572178	0.299873	-1.90807	0.0563821	0.352565	0.453	B2M	-25	TGGCTGGGCACGCGTTTAATATAAGTGGAGGCGTCG	TGGAG	1609.82	3308.42	1131.58	1589.11	1050.43	1183.17	1177.69	1050.57	1008	G	-
CGGGCCACCAAGGAGAACTTG	1471.7	0.269188	0.204703	1.31501	0.188505	0.582519	0.235	B2M	197	ACGGCGGGCCACCAAGGAGAACTTGGAGAAGGGAAG	GAGAA	1144.74	1646.4	1266.02	1674.56	1689.26	1492.46	1558.23	1467.63	1305.94	G	-
CGGGAGAGGAAGGACCAGAGC	1996.08	0.334636	0.220095	1.52041	0.128407	0.525358	0.28	B2M	121	AGAGCGGGAGAGGAAGGACCAGAGCGGGAGGGTAGG	GGGAG	2687.55	1268.66	1674.96	2818.27	2259.49	1872.94	1915.15	1780.16	1687.56	G	-
AGCGCGAGCACAGCTAAGGCC	1533.55	-0.16806	0.216336	-0.776848	0.437249	0.794993	0.0996	B2M	47	GAGTAGCGCGAGCACAGCTAAGGCCACGGAGCGAGA	ACGGA	2004.69	1607.32	1308.04	1343.97	1709.98	1307.54	1487.35	1497.2	1535.85	G	-
CTGGGCACGCGTTTAATATAA	1109.58	-0.458733	0.212902	-2.15467	0.0311879	0.30062	0.522	B2M	-26	TTGGCTGGGCACGCGTTTAATATAAGTGGAGGCGTC	GTGGA	1620.99	1284.29	1194.13	1100.55	886.791	989.249	955.086	929.149	1025.99	G	-
GTCACGGAGCGAGAGAGCACA	1303.01	0.443258	0.247738	1.78922	0.0735791	0.400494	0.397	B2M	166	GGAAGTCACGGAGCGAGAGAGCACAGCGAGGGCCAC	GCGAG	656.532	1307.74	1426.61	1266.28	1412.01	1768.21	1155.31	1563.72	1170.66	G	-
CACCAAGGAGAACTTGGAGAA	1126.31	0.148311	0.234297	0.633004	0.526731	0.820631	0.0859	B2M	192	GGGCCACCAAGGAGAACTTGGAGAAGGGAAGTCACG	GGGAA	1172.66	1060.26	1056.89	1355.19	864.639	1475.28	1052.09	1073.8	1025.99	G	-
AGTTCTCCTTGGTGGCCCGCC	1124.77	-0.0523681	0.214036	-0.244669	0.806713	0.930451	0.0313	B2M	214	TCCAAGTTCTCCTTGGTGGCCCGCCGTGGGGCTAGT	GTGGG	997.162	1336.39	1048.48	1117.81	1031.85	1089.89	1190.13	1159.32	1151.89	G	-
GAGAGAGCACAGCGAGGGCCA	1119.63	0.0623433	0.249116	0.250258	0.802388	0.930451	0.0313	B2M	156	GAGCGAGAGAGCACAGCGAGGGCCACAGAGGGTGCA	CAGAG	765.023	966.476	1362.19	867.492	1281.95	1058.8	1333.14	1267.02	1174.57	G	-
GCGGGAGAGGAAGGACCAGAG	1923	-0.0549664	0.206273	-0.266474	0.789874	0.930451	0.0313	B2M	122	CAGAGCGGGAGAGGAAGGACCAGAGCGGGAGGGTAG	CGGGA	1952.84	2563.38	1489.16	1869.64	2055.84	1769.03	1764.67	1895.25	1947.19	G	-
GGGCTAGTCCAGGGCTGGATC	1381.58	-0.170776	0.252344	-0.676759	0.498559	0.812047	0.0904	B2M	238	CGTGGGGCTAGTCCAGGGCTGGATCTCGGGGAAGCG	TCGGG	2254.38	1029	1293.1	1270.6	1392	1255.99	1385.37	1362.05	1191.77	G	-
CGCTACTCTCTCTTTCTGGCC	1036.61	0.502671	0.247682	2.0295	0.0424074	0.325072	0.488	B2M	79	CTCGCGCTACTCTCTCTTTCTGGCCTGGAGGCTATC	TGGAG	842.403	776.307	938.313	946.904	1579.93	1132.44	1090.64	941.819	1080.73	G	-
GCCACAGAGGGTGCAGAGCGG	1276.44	-0.45847	0.224775	-2.03969	0.0413816	0.325072	0.488	B2M	139	GAGGGCCACAGAGGGTGCAGAGCGGGAGAGGAAGGA	GAGAG	1153.52	1878.25	1411.67	907.198	1053.29	1245.36	1289.61	1250.13	1298.91	G	-
CGGCGGGCCACCAAGGAGAAC	1211.97	-0.477468	0.279379	-1.70903	0.0874448	0.44571	0.351	B2M	200	CCCACGGCGGGCCACCAAGGAGAACTTGGAGAAGGG	TTGGA	989.185	2605.06	1058.75	1004.74	1075.44	1008.07	1002.34	1092.81	1071.34	G	-
AGAACTTGGAGAAGGGAAGTC	1311.12	-0.0482218	0.205321	-0.23486	0.814317	0.930451	0.0313	B2M	184	AAGGAGAACTTGGAGAAGGGAAGTCACGGAGCGAGA	ACGGA	1159.9	1453.62	1431.28	1331.88	1131.89	1440.1	1221.22	1279.69	1350.52	G	-
ACAGAGGGTGCAGAGCGGGAG	1651.62	-0.765223	0.224734	-3.40502	0.000661588	0.0258621	1.59	B2M	136	GGCCACAGAGGGTGCAGAGCGGGAGAGGAAGGACCA	AGGAA	1851.53	2769.18	1830.88	1233.48	1088.3	1430.28	1564.45	1570.05	1526.47	G	-
GCGTCGCGCTGGCGGGCATTC	669.162	0.167007	0.263498	0.633808	0.526206	NA	#VALUE!	B2M	1	GGAGGCGTCGCGCTGGCGGGCATTCCTGAAGCTGAC	CTGAA	825.65	403.784	605.935	720.752	657.412	606.314	955.086	561.713	685.816	G	-
GGGGTGGCCTGGGAGTGGGGA	2058.83	-0.185481	0.178125	-1.0413	0.297738	0.702832	0.153	B2M	272	CGGCGGGGTGGCCTGGGAGTGGGGAAGGGGGTGCGC	AGGGG	2084.47	2524.3	2208.07	1855.83	1963.66	2165.06	1772.13	1986.06	1969.86	G	-
GGGCTGGATCTCGGGGAAGCG	1812.05	-0.354812	0.209243	-1.69569	0.0899446	0.44571	0.351	B2M	249	TCCAGGGCTGGATCTCGGGGAAGCGGCGGGGTGGCC	GCGGG	2780.89	1815.72	1782.33	1658.16	1504.9	1765.76	1677.62	1529.93	1793.13	G	-
GGAAGGACCAGAGCGGGAGGG	2042.03	-0.326654	0.176127	-1.85465	0.0636459	0.366153	0.436	B2M	114	GAGAGGAAGGACCAGAGCGGGAGGGTAGGAGAGACT	TAGGA	2475.36	2242.95	2110.97	1845.47	1843.61	1747.75	2111.64	1943.82	2056.67	G	-
AAGCGGCGGGGTGGCCTGGGA	825.515	0.189941	0.291254	0.652148	0.514306	NA	#VALUE!	B2M	265	GGGGAAGCGGCGGGGTGGCCTGGGAGTGGGGAAGGG	GTGGG	473.851	961.266	895.365	965.894	763.169	864.058	868.034	936.54	701.456	G	-
CTAGCCCCACGGCGGGCCACC	1081.64	0.17506	0.287087	0.609781	0.542007	0.823545	0.0843	B2M	209	TGGACTAGCCCCACGGCGGGCCACCAAGGAGAACTT	AAGGA	787.359	703.365	1731.91	1296.49	1059	1069.44	960.061	1049.52	1077.6	G	-
AGGGCCACAGAGGGTGCAGAG	1562.32	-0.00312189	0.231706	-0.0134735	0.98925	0.991556	0.00368	B2M	142	AGCGAGGGCCACAGAGGGTGCAGAGCGGGAGAGGAA	CGGGA	1908.17	1203.54	1596.53	1321.52	1301.25	2120.87	1499.78	1519.37	1589.81	G	-
GCGCTACTCTCTCTTTCTGGC	1169.28	0.104529	0.289401	0.361192	0.717956	0.90434	0.0437	B2M	78	GCTCGCGCTACTCTCTCTTTCTGGCCTGGAGGCTAT	CTGGA	498.581	1732.36	1196.93	938.273	1440.59	1050.62	1118	1177.27	1370.85	G	-
CGGCGGGGTGGCCTGGGAGTG	1425.66	0.243075	0.233495	1.04103	0.297862	0.702832	0.153	B2M	268	GAAGCGGCGGGGTGGCCTGGGAGTGGGGAAGGGGGT	GGGAA	1134.37	1193.12	1646.95	1387.12	1967.95	1341.09	1391.59	1313.48	1455.31	G	-
CGGGGTGGCCTGGGAGTGGGG	1949.86	-0.130129	0.183217	-0.710244	0.477553	0.794993	0.0996	B2M	271	GCGGCGGGGTGGCCTGGGAGTGGGGAAGGGGGTGCG	AAGGG	1896.2	2506.06	1952.25	1715.13	2219.48	1861.49	1642.8	1848.8	1906.52	G	-
CGGGGAAGCGGCGGGGTGGCC	1412.11	0.0471456	0.231754	0.203429	0.838799	0.931999	0.0306	B2M	260	ATCTCGGGGAAGCGGCGGGGTGGCCTGGGAGTGGGG	TGGGA	1053	1966.82	1295.9	1515.74	1394.14	1426.19	1361.74	1456.02	1239.47	G	-
CAGGTCCGAGCAGTTAACTGG	1540.89	-0.735243	0.243127	-3.02411	0.00249366	0.0630749	1.2	B2M	-355	AATGCAGGTCCGAGCAGTTAACTGGCTGGGGCACCA	CTGGG	1523.66	3326.66	1433.14	1033.22	1256.23	1248.63	1183.91	1581.66	1280.92	G	-
TCATTCGAGAAAACGGAAACC	1733.57	-0.10725	0.198088	-0.541427	0.588213	0.854607	0.0682	B2M	-397	TTTTTCATTCGAGAAAACGGAAACCCAGAAGATTAA	CAGAA	2184.98	1755.81	1629.21	1699.59	1524.91	1937.59	1690.05	1511.98	1668.01	G	-
GCGACGCAGTGCCAGGTTAGA	1311.32	0.29334	0.217082	1.35129	0.176603	0.56671	0.247	B2M	-108	GCCAGCGACGCAGTGCCAGGTTAGAGAGAGGGACTT	GAGAG	895.85	1073.28	1501.3	1357.78	1450.59	1354.18	1197.59	1415.9	1555.4	G	-
GCTCATTCTAGGACTTCAGGC	1252.03	-0.0512261	0.201049	-0.254794	0.798882	0.930451	0.0313	B2M	-271	GGGCGCTCATTCTAGGACTTCAGGCTGGAGGCACAT	TGGAG	1259.62	1302.53	1167.99	1228.3	1149.76	1214.26	1239.87	1481.36	1224.62	G	-
TCTCTGGGGCCAGTCTGCAAA	1192.45	-0.196855	0.25281	-0.778666	0.436176	0.794993	0.0996	B2M	-305	AGCATCTCTGGGGCCAGTCTGCAAAGCGAGGGGGCA	GCGAG	1049.01	1865.22	1092.36	1283.54	1109.74	1044.89	1252.31	998.835	1036.15	G	-
TGTACATCGGCGCCCTCCGAT	1577.71	-0.0664038	0.221154	-0.30026	0.763978	0.924766	0.034	B2M	-217	TGTCTGTACATCGGCGCCCTCCGATCTGGGGTGCGC	CTGGG	1750.22	1927.74	1341.65	1262.83	1691.41	1848.4	1412.73	1491.92	1472.51	G	-
ATGAGCGCCCGGTGTCCCAAG	1505.62	0.215009	0.26745	0.803924	0.421441	0.794993	0.0996	B2M	-241	TAGAATGAGCGCCCGGTGTCCCAAGCTGGGGCGCGC	CTGGG	751.461	1495.3	1901.83	1702.18	1271.23	1600.47	1412.73	1551.05	1864.29	G	-
ACCTGGCACTGCGTCGCTGGC	1520.29	0.0653429	0.215807	0.302784	0.762054	0.924766	0.034	B2M	-89	TCTAACCTGGCACTGCGTCGCTGGCTTGGAGACAGG	TTGGA	1077.73	1883.46	1510.64	1517.46	1465.6	1593.11	1406.51	1610.17	1617.96	G	-
CTGGGGCCAGTCTGCAAAGCG	2072.74	-0.126629	0.216675	-0.584417	0.55894	0.83164	0.0801	B2M	-302	ATCTCTGGGGCCAGTCTGCAAAGCGAGGGGGCAGCC	AGGGG	2818.38	1985.05	1938.25	1720.31	2286.65	2147.87	1870.38	2000.84	1886.97	G	-
CGCTCATTCTAGGACTTCAGG	1552.89	-0.514935	0.270069	-1.90668	0.056562	0.352565	0.453	B2M	-270	CGGGCGCTCATTCTAGGACTTCAGGCTGGAGGCACA	CTGGA	2746.58	1589.08	1624.54	1247.29	1307.68	1586.56	1030.95	1649.24	1194.12	G	-
TCTTAGAGTCTCGTGATGTTT	788.251	0.120121	0.318836	0.376749	0.70636	NA	#VALUE!	B2M	-160	CTTTTCTTAGAGTCTCGTGATGTTTAAGAAGGCATG	AAGAA	548.04	424.624	1093.3	758.732	791.752	589.131	868.034	1040.01	980.631	G	-
AGCTGGGGCGCGCACCCCAGA	1796.46	-0.0559633	0.178972	-0.312694	0.754513	0.923643	0.0345	B2M	-222	CCCAAGCTGGGGCGCGCACCCCAGATCGGAGGGCGC	TCGGA	1863.5	1992.87	1760.85	1772.1	1900.78	1727.3	1722.39	1715.76	1712.59	G	-
CAGCCTTAATGTGCCTCCAGC	1467.4	-0.0806104	0.188525	-0.427584	0.668954	0.893521	0.0489	B2M	-275	GGGGCAGCCTTAATGTGCCTCCAGCCTGAAGTCCTA	CTGAA	1673.64	1578.66	1418.21	1488.12	1525.62	1400	1351.8	1498.25	1272.32	G	-
TCTGGGGCCAGTCTGCAAAGC	1445.03	0.0695786	0.311286	0.22352	0.823131	0.930451	0.0313	B2M	-303	CATCTCTGGGGCCAGTCTGCAAAGCGAGGGGGCAGC	GAGGG	702.8	2448.75	1287.5	1622.77	1419.87	1294.45	1525.9	1386.33	1316.89	G	-
GCTGGGGCGCGCACCCCAGAT	1798.33	-0.371493	0.19114	-1.94356	0.051948	0.346579	0.46	B2M	-221	CCAAGCTGGGGCGCGCACCCCAGATCGGAGGGCGCC	CGGAG	2213.7	2378.42	1825.28	1867.05	1500.61	1576.74	1632.85	1672.47	1517.87	G	-
TTAGCAAGTCACTTAGCATCT	1119.4	0.0805607	0.255141	0.31575	0.752192	0.923643	0.0345	B2M	-323	ACCATTAGCAAGTCACTTAGCATCTCTGGGGCCAGT	CTGGG	887.873	1802.7	840.28	977.116	1584.93	1057.98	1050.84	958.713	914.161	G	-
GCTGAGGTTTGTGAACGCGTG	1360.33	0.170818	0.257051	0.664528	0.506352	0.812431	0.0902	B2M	516	CGGCGCTGAGGTTTGTGAACGCGTGGAGGGGCGCTT	GAGGG	658.127	1675.05	1491.96	1319.8	1420.58	1264.99	1093.13	1648.18	1671.14	G	-
GCGAACTTAGCGGGCGCCTAG	1457.08	-0.339083	0.284762	-1.19076	0.233749	0.632186	0.199	B2M	614	ACATGCGAACTTAGCGGGCGCCTAGACGAAGTCCAC	ACGAA	3259.52	1354.63	1035.41	1462.22	1105.45	1522.74	1264.74	997.779	1111.23	G	-
AGACCTTTGGCCTACGGCGAC	2002.59	-0.0992951	0.198786	-0.499507	0.617422	0.870464	0.0602	B2M	348	GGGGAGACCTTTGGCCTACGGCGACGGGAGGGTCGG	GGGAG	1649.71	2988	1936.38	1634.86	2802.57	1692.11	1650.26	1942.77	1726.66	G	-
GCGTCGATAAGCGTCAGAGCG	1220.42	0.051907	0.261929	0.198172	0.84291	0.934153	0.0296	B2M	393	TAGGGCGTCGATAAGCGTCAGAGCGCCGAGGTTGGG	CCGAG	1573.92	648.659	1282.83	1112.63	958.249	1470.37	1280.91	1292.36	1363.81	G	-
ATAAGCGTCAGAGCGCCGAGG	1775.06	-0.307307	0.209099	-1.46968	0.141649	0.534292	0.272	B2M	399	GTCGATAAGCGTCAGAGCGCCGAGGTTGGGGGAGGG	TTGGG	2099.62	1659.42	2190.33	1339.65	1620.66	1865.58	1726.12	1856.19	1617.96	G	-
GCCAGAGGCCCCGCGAAAGAG	1834.55	0.223307	0.240031	0.930323	0.352204	0.753471	0.123	B2M	427	GGGAGCCAGAGGCCCCGCGAAAGAGCGGAAGAGAAA	CGGAA	1099.27	2349.76	1805.67	1995.66	1835.04	2120.87	1741.04	1718.93	1844.74	G	-
GGCGCTGAGGTTTGTGAACGC	1425.4	0.162734	0.21927	0.742161	0.45799	0.794993	0.0996	B2M	513	GCGCGGCGCTGAGGTTTGTGAACGCGTGGAGGGGCG	GTGGA	887.873	1378.08	1630.14	1283.54	1381.99	1613.56	1484.86	1636.57	1531.94	G	-
GAGACCTTTGGCCTACGGCGA	2157.86	-0.63837	0.225894	-2.82597	0.00471374	0.0997379	1	B2M	347	AGGGGAGACCTTTGGCCTACGGCGACGGGAGGGTCG	CGGGA	4045.29	2896.82	1620.81	2043.14	1579.93	1629.11	2264.6	1656.63	1684.43	G	-
GCGCGCTACTTGCCCCTTTCG	1218.33	0.215073	0.205029	1.04899	0.294184	0.702774	0.153	B2M	313	GGACGCGCGCTACTTGCCCCTTTCGGCGGGGAGCAG	GCGGG	1198.19	974.291	1261.35	1356.05	1227.64	1395.91	1283.4	1170.94	1097.15	G	-
GTCCACAGCTCTCCAGTCTAA	1108.41	0.0372335	0.288471	0.129072	0.897301	0.955048	0.02	B2M	588	CGAAGTCCACAGCTCTCCAGTCTAAGGGAAGCAGAG	GGGAA	1799.68	547.062	999	1056.53	1015.42	1090.71	1272.2	1043.18	1151.89	G	-
GCGCTGAGGTTTGTGAACGCG	1339.99	-0.171712	0.332439	-0.516522	0.60549	0.8669	0.062	B2M	514	CGCGGCGCTGAGGTTTGTGAACGCGTGGAGGGGCGC	TGGAG	597.5	2024.13	1533.04	1425.97	869.641	1116.89	1325.68	1685.14	1481.89	G	-
GTCTCCCCTGCTCCCCGCCGA	1433.75	0.377417	0.231043	1.63353	0.102357	0.463299	0.334	B2M	316	AAAGGTCTCCCCTGCTCCCCGCCGAAAGGGGCAAGT	AAGGG	1012.32	919.585	1647.88	1826.48	1195.49	1569.38	1620.41	1470.8	1641.42	G	-
GCGCTACTTGCCCCTTTCGGC	1133.65	-0.356645	0.217942	-1.63642	0.101751	0.463299	0.334	B2M	315	ACGCGCGCTACTTGCCCCTTTCGGCGGGGAGCAGGG	GGGGA	1372.89	1200.93	1141.85	1071.2	889.649	940.154	1068.25	1365.22	1152.67	G	-
AGCGTCAGAGCGCCGAGGTTG	1551.34	0.50133	0.20767	2.41407	0.0157753	0.211444	0.675	B2M	402	GATAAGCGTCAGAGCGCCGAGGTTGGGGGAGGGTTT	GGGGA	1293.12	1088.91	1315.51	2350.43	1500.61	1487.55	1864.16	1562.66	1499.1	G	-
GCTCGTCCCAAAGGCGCGGCG	1576.48	0.176722	0.234564	0.753404	0.451207	0.794993	0.0996	B2M	496	GTAGGCTCGTCCCAAAGGCGCGGCGCTGAGGTTTGT	CTGAG	1200.58	1893.88	1281.89	1767.79	1357.7	1778.85	1668.91	1557.38	1681.31	G	-
TAAGCGTCAGAGCGCCGAGGT	1928.93	0.277621	0.185656	1.49535	0.134823	0.525538	0.279	B2M	400	TCGATAAGCGTCAGAGCGCCGAGGTTGGGGGAGGGT	TGGGG	1687.2	2138.75	1576.93	1812.67	2781.85	2013.68	1512.22	2028.29	1808.77	G	-
GCGTCAGAGCGCCGAGGTTGG	1658.47	0.294266	0.1966	1.49678	0.134451	0.525538	0.279	B2M	403	ATAAGCGTCAGAGCGCCGAGGTTGGGGGAGGGTTTC	GGGAG	1376.88	1589.08	1447.15	1419.93	2045.84	1985.86	1666.43	1723.15	1671.92	G	-
GGCTCCCCCAGCGCAGCTGGA	1488.64	0.0652211	0.20522	0.317811	0.750629	0.923643	0.0345	B2M	460	CTCTGGCTCCCCCAGCGCAGCTGGAGTGGGGGACGG	GTGGG	1319.44	1422.36	1567.59	1351.73	1763.58	1400	1579.37	1414.84	1578.86	G	-
GGAGGGGCGCTTGGGGTCTGG	1867.86	0.235165	0.218733	1.07512	0.28232	0.690076	0.161	B2M	536	GCGTGGAGGGGCGCTTGGGGTCTGGGGGAGGCGTCG	GGGAG	1486.17	1839.17	2003.6	2573.99	1940.08	1769.85	1668.91	1799.17	1729.79	G	-
CCTCTGGCTCCCCCAGCGCAG	1658.89	-0.164796	0.188761	-0.873037	0.382643	0.783507	0.106	B2M	455	GGGGCCTCTGGCTCCCCCAGCGCAGCTGGAGTGGGG	CTGGA	1856.32	1701.1	1714.17	1611.55	1447.73	1648.75	1517.19	1704.14	1729.01	G	-
GGGTTTCTCTTCCGCTCTTTC	924.345	-0.0418168	0.241269	-0.17332	0.8624	NA	#VALUE!	B2M	428	GGGAGGGTTTCTCTTCCGCTCTTTCGCGGGGCCTCT	GCGGG	879.896	943.031	830.01	1144.57	650.266	834.602	1119.24	940.763	976.721	G	-
TCCCCCACTCCAGCTGCGCTG	2491.01	-0.186242	0.255872	-0.727871	0.466693	0.794993	0.0996	B2M	453	CCCGTCCCCCACTCCAGCTGCGCTGGGGGAGCCAGA	GGGGA	2524.02	4834.99	1768.32	2341.8	2637.51	2584.81	1780.84	1944.88	2001.93	G	-
TGTGAACGCGTGGAGGGGCGC	1802.93	-0.154682	0.180474	-0.857086	0.391398	0.794993	0.0996	B2M	525	GGTTTGTGAACGCGTGGAGGGGCGCTTGGGGTCTGG	TTGGG	1745.43	1797.49	2022.27	1649.53	1639.24	1704.39	1946.24	1816.06	1905.74	G	-
CTCCAGCTGCGCTGGGGGAGC	1819.22	-0.387134	0.214726	-1.80292	0.0714005	0.39873	0.399	B2M	446	CCCACTCCAGCTGCGCTGGGGGAGCCAGAGGCCCCG	CAGAG	2552.74	2133.54	1786.06	1361.23	1854.33	1742.03	1563.21	1694.64	1685.22	G	-
CCGTCCCCCACTCCAGCTGCG	1828.03	0.379292	0.191496	1.98068	0.0476268	0.325072	0.488	B2M	456	CTACCCGTCCCCCACTCCAGCTGCGCTGGGGGAGCC	CTGGG	1555.57	1255.64	1887.83	2183.84	1794.3	2091.41	1845.5	1827.68	2010.53	G	-
TGCGGCTCTGCTTCCCTTAGA	1405.16	-0.180738	0.218815	-0.825986	0.408812	0.794993	0.0996	B2M	587	CTGCTGCGGCTCTGCTTCCCTTAGACTGGAGAGCTG	CTGGA	1872.27	1445.81	1331.38	1551.13	977.542	1632.38	1441.33	1049.52	1345.04	G	-
CTTGCCCCTTTCGGCGGGGAG	1768.86	-0.0207387	0.188823	-0.109831	0.912543	0.959302	0.018	B2M	321	GCTACTTGCCCCTTTCGGCGGGGAGCAGGGGAGACC	CAGGG	2051.76	1886.06	1536.78	2176.07	1548.49	1688.02	1915.15	1554.21	1563.22	G	-
TGCCCCTTTCGGCGGGGAGCA	1538.26	0.0437202	0.198879	0.219834	0.826001	0.930451	0.0313	B2M	323	TACTTGCCCCTTTCGGCGGGGAGCAGGGGAGACCTT	GGGGA	1597.85	1792.28	1458.35	1463.08	1679.26	1850.85	1358.01	1347.27	1297.34	G	-
GCGTGGAGGGGCGCTTGGGGT	1208.28	-0.0583368	0.256735	-0.227226	0.820248	0.930451	0.0313	B2M	532	GAACGCGTGGAGGGGCGCTTGGGGTCTGGGGGAGGC	CTGGG	926.164	1651.61	1193.2	1315.48	995.407	1278.09	1292.1	1088.58	1133.9	G	-
CGTGGAGGGGCGCTTGGGGTC	1459.03	0.471816	0.19629	2.40367	0.0162313	0.211444	0.675	B2M	533	AACGCGTGGAGGGGCGCTTGGGGTCTGGGGGAGGCG	TGGGG	1297.11	1148.83	1230.54	2003.43	1553.49	1568.56	1474.91	1510.92	1343.48	G	-
TGGAGGGGCGCTTGGGGTCTG	1528.99	-0.28321	0.229185	-1.23573	0.21656	0.620805	0.207	B2M	535	CGCGTGGAGGGGCGCTTGGGGTCTGGGGGAGGCGTC	GGGGA	1782.13	1521.35	1686.16	964.168	1394.86	1848.4	1437.6	1485.58	1640.64	G	-
GCTCCCCCAGCGCAGCTGGAG	1806.95	-0.351562	0.214036	-1.64254	0.100479	0.463299	0.334	B2M	461	TCTGGCTCCCCCAGCGCAGCTGGAGTGGGGGACGGG	TGGGG	2445.84	2099.68	1802.87	1323.25	1926.5	1739.57	1640.31	1658.74	1625.78	G	-
CGTCCCCCACTCCAGCTGCGC	1818.74	0.181583	0.218314	0.83175	0.40555	0.794993	0.0996	B2M	455	TACCCGTCCCCCACTCCAGCTGCGCTGGGGGAGCCA	TGGGG	2066.12	1776.65	1449.02	1704.77	1985.81	2244.42	2009.66	1544.71	1587.47	G	-
GGAGGGTAGGAGAGACTCACG	1812.55	-0.0952581	0.24726	-0.385255	0.700048	0.899144	0.0462	B2M	99	AGCGGGAGGGTAGGAGAGACTCACGCTGGATAGCCT	CTGGA	2606.98	1568.24	1784.19	1555.44	2429.56	1542.38	1849.24	1470.8	1506.14	T	-
CACGGAGCGAGACATCTCGGC	2577.05	-3.72748	0.225059	-16.5622	1.31e-61	5.62e-59	58.3	B2M	27	AGGCCACGGAGCGAGACATCTCGGCCCGAATGCTGT	CCGAA	6782.3	6869.53	4089.36	606.813	395.162	342.023	1348.06	1334.6	1425.59	T	H1
AAGGGGCAAGTAGCGCGCGTC	1398.94	-0.0103438	0.209616	-0.0493464	0.960643	0.972083	0.0123	B2M	295	CCGAAAGGGGCAAGTAGCGCGCGTCCCGGGTGCGCA	CCGGG	957.276	1583.87	1554.52	1126.45	1256.94	1629.11	1307.03	1611.23	1564.01	T	-
CTGGCCTGGAGGCTATCCAGC	1743.55	0.175699	0.180304	0.974458	0.329829	0.734852	0.134	B2M	94	CTTTCTGGCCTGGAGGCTATCCAGCGTGAGTCTCTC	GTGAG	1722.3	1745.39	1686.16	2070.76	1947.94	1810.76	1676.38	1536.26	1495.97	T	-
GGCTGGATCTCGGGGAAGCGG	1216.33	-0.0192673	0.200228	-0.0962272	0.92334	0.959302	0.018	B2M	250	CCAGGGCTGGATCTCGGGGAAGCGGCGGGGTGGCCT	CGGGG	1333.8	1088.91	1169.86	1180.83	1218.36	1138.17	1318.22	1216.34	1282.48	T	-
GAGAGCACAGCGAGGGCCACA	1157.97	0.00974969	0.242956	0.0401294	0.96799	0.977079	0.0101	B2M	154	GCGAGAGAGCACAGCGAGGGCCACAGAGGGTGCAGA	GAGGG	1362.52	844.038	1170.79	1003.01	1156.9	1172.53	1566.94	1121.31	1023.64	T	-
GGCCCGAATGCTGTCAGCTTC	931.069	0.417443	0.262127	1.59252	0.111267	NA	#VALUE!	B2M	9	TCTCGGCCCGAATGCTGTCAGCTTCAGGAATGCCCG	AGGAA	562.399	679.92	1116.64	915.83	1165.48	999.886	976.227	1014.67	948.569	T	-
ATAGCCTCCAGGCCAGAAAGA	1194.85	-0.138155	0.287779	-0.480073	0.631175	0.880447	0.0553	B2M	74	CTGGATAGCCTCCAGGCCAGAAAGAGAGAGTAGCGC	GAGAG	1895.41	961.266	984.061	843.323	1084.01	1424.55	1379.15	1091.75	1090.11	T	-
CGCCGTGGGGCTAGTCCAGGG	1622.37	-0.0431944	0.228106	-0.189361	0.84981	0.939378	0.0272	B2M	231	GGCCCGCCGTGGGGCTAGTCCAGGGCTGGATCTCGG	CTGGA	1360.13	1964.21	1504.1	2021.56	1454.88	1231.45	1677.62	1877.3	1510.05	T	-
GGAGAGGAAGGACCAGAGCGG	4334.86	-4.22211	0.50307	-8.3927	4.75e-17	4.09e-15	14.4	B2M	119	AGCGGGAGAGGAAGGACCAGAGCGGGAGGGTAGGAG	GAGGG	15826.2	11152.2	5631.74	522.222	360.147	855.058	1686.32	1454.96	1524.9	T	H5
GGGTGGCCTGGGAGTGGGGAA	1580.02	0.44265	0.207233	2.13601	0.0326789	0.30062	0.522	B2M	273	GGCGGGGTGGCCTGGGAGTGGGGAAGGGGGTGCGCA	GGGGG	1049.01	1271.27	1694.56	1713.41	1862.19	1812.39	1549.53	1657.69	1610.14	T	-
GGGGAAGCGGCGGGGTGGCCT	791.386	0.257477	0.291033	0.884701	0.376318	NA	#VALUE!	B2M	261	TCTCGGGGAAGCGGCGGGGTGGCCTGGGAGTGGGGA	GGGAG	781.775	463.7	910.303	1141.12	767.457	654.59	747.405	822.508	833.615	T	-
AGAAGGCATGCACTAGACTGG	1624.89	-2.1083	0.244253	-8.63161	6.05e-18	6.5e-16	15.2	B2M	-182	TTTAAGAAGGCATGCACTAGACTGGGTGAGTTTGCT	GTGAG	3367.22	3475.15	2165.12	647.382	583.095	855.058	1238.63	1086.47	1205.85	T	H4
TGTGCCTCCAGCCTGAAGTCC	1346.7	0.158576	0.208873	0.7592	0.447733	0.794993	0.0996	B2M	-266	TTAATGTGCCTCCAGCCTGAAGTCCTAGAATGAGCG	TAGAA	1438.31	1010.76	1409.8	1285.27	1376.99	1638.93	1219.97	1242.74	1497.53	T	-
TTTAAGAAGGCATGCACTAGA	1169.77	-0.878223	0.229437	-3.82773	0.000129332	0.00556128	2.25	B2M	-178	GATGTTTAAGAAGGCATGCACTAGACTGGGTGAGTT	CTGGG	1861.1	1620.35	1227.74	879.577	885.362	784.689	920.265	1211.06	1137.81	T	-
GTACATCGGCGCCCTCCGATC	1291.3	-0.105911	0.211111	-0.501683	0.61589	0.870464	0.0602	B2M	-218	GTCTGTACATCGGCGCCCTCCGATCTGGGGTGCGCG	TGGGG	1565.15	888.324	1268.82	1280.09	830.339	1332.91	1713.68	1308.2	1434.19	T	-
CCGTTTTCAGTTTCCTTTTCT	534.903	0.528159	0.362577	1.45668	0.145205	NA	#VALUE!	B2M	-142	TTTCCCGTTTTCAGTTTCCTTTTCTTAGAGTCTCGT	TAGAG	192.253	549.667	501.367	586.097	435.178	715.139	682.737	547.987	603.706	T	-
ATCTTCTGGGTTTCCGTTTTC	949.972	-0.102164	0.284696	-0.358852	0.719706	NA	#VALUE!	B2M	-390	CTTAATCTTCTGGGTTTCCGTTTTCTCGAATGAAAA	TCGAA	863.941	1404.13	857.086	1210.17	719.58	902.515	722.533	1046.35	823.449	T	-
AGTTCGCATGTCCTAGCACCT	912.961	0.0621065	0.232445	0.267188	0.789324	NA	#VALUE!	B2M	643	GCTAAGTTCGCATGTCCTAGCACCTCTGGGTCTATG	CTGGG	863.144	831.013	909.37	1087.6	843.916	807.6	941.406	1086.47	846.127	T	-
ACCTTTGGCCTACGGCGACGG	3272.16	-3.08321	0.233008	-13.2322	5.72e-40	1.23e-37	36.9	B2M	350	GGAGACCTTTGGCCTACGGCGACGGGAGGGTCGGGA	GAGGG	8272.46	8794.67	4529.11	633.571	1011.13	855.058	1859.18	1794.95	1699.29	T	H2
GTGAACGCGTGGAGGGGCGCT	990.227	-0.11234	0.253517	-0.443125	0.657675	0.893083	0.0491	B2M	526	GTTTGTGAACGCGTGGAGGGGCGCTTGGGGTCTGGG	TGGGG	704.395	1448.41	904.702	794.122	963.965	987.612	1062.04	1026.29	1020.51	T	-
GGGGTCTGGGGGAGGCGTCGC	2158	-0.25113	0.2501	-1.00412	0.315322	0.727581	0.138	B2M	548	GCTTGGGGTCTGGGGGAGGCGTCGCCCGGGTAAGCC	CCGGG	3920.04	2175.22	1698.3	2329.71	2528.89	1509.65	1733.58	1693.59	1833.01	T	-
CTCTGGCTCCCCCAGCGCAGC	2632.72	-0.473838	0.196031	-2.41716	0.0156422	0.211444	0.675	B2M	456	GGGCCTCTGGCTCCCCCAGCGCAGCTGGAGTGGGGG	TGGAG	2808.01	5001.71	2459.22	2081.12	2822.58	2237.06	1908.93	2426.35	1949.53	T	-
GTCAGAGCGCCGAGGTTGGGG	1762.91	-0.643135	0.226798	-2.83572	0.00457225	0.0997379	1	B2M	405	AAGCGTCAGAGCGCCGAGGTTGGGGGAGGGTTTCTC	GAGGG	1880.25	3295.4	1649.75	1095.37	1656.39	1515.37	1499.78	1684.08	1589.81	T	-
CCAGCGCAGCTGGAGTGGGGG	1856.91	0.246359	0.20977	1.17442	0.240227	0.640772	0.193	B2M	467	TCCCCCAGCGCAGCTGGAGTGGGGGACGGGTAGGCT	ACGGG	1850.73	1276.48	2057.75	1885.18	2170.17	2020.23	1829.34	1718.93	1903.39	T	-
GCACCTAGTACCTCCTGGGAG	1984.15	0.114181	0.192291	0.59379	0.552653	0.828016	0.082	Negative_Control	NA	NA	NA	2169.03	1951.19	1706.7	2018.11	1954.37	2338.52	1902.71	1796	2020.69	NA	-
GACCGGCACTGCCCAGTGACG	1955.62	0.231456	0.213504	1.08408	0.278329	0.690076	0.161	Negative_Control	NA	NA	NA	1568.34	1555.22	2225.81	1977.54	2456.72	1818.12	1902.71	2026.18	2069.96	NA	-
TCTGAGATTGCGCCGTGGGGT	1300.85	0.0272276	0.232131	0.117294	0.906627	0.958179	0.0186	Negative_Control	NA	NA	NA	1530.84	935.215	1255.75	1224.85	1449.88	1082.53	1532.12	1324.04	1372.41	NA	-
TCACGGTCCGAGGGCATAAGC	1045.41	0.202368	0.261166	0.774864	0.43842	0.794993	0.0996	Negative_Control	NA	NA	NA	1011.52	627.819	1027.94	1511.42	906.085	710.23	1351.8	1050.57	1211.32	NA	-
CCGGGACGGCGGCCGTTTGTA	1061.4	-0.258061	0.263024	-0.981131	0.326528	0.734852	0.134	Negative_Control	NA	NA	NA	1314.66	880.509	1375.26	934.82	1191.2	833.784	850.624	947.098	1224.62	NA	-
ACCCGAGTCTGACCGTCGGGC	2067.45	0.142813	0.254517	0.561111	0.574722	0.847386	0.0719	Negative_Control	NA	NA	NA	2806.41	1221.77	1989.6	2004.3	2352.39	2120.05	1923.85	2150.77	2037.9	NA	-
AGCGAGATCGGCCAACTGGAT	1359.95	-0.0728782	0.249175	-0.292478	0.769921	0.924766	0.034	Negative_Control	NA	NA	NA	1352.15	1068.07	1557.32	1024.59	1670.68	1106.26	1513.46	1373.66	1573.39	NA	-
TATGCCCCGCGAGTCGCCGGT	1526.33	0.209417	0.214309	0.977177	0.328482	0.734852	0.134	Negative_Control	NA	NA	NA	1045.03	1646.4	1483.56	1590.83	1754.29	1415.55	1493.57	1558.44	1749.34	NA	-
CGTCCACGCCGAGGCGAAAGT	1189.87	-0.220193	0.251579	-0.875244	0.381441	0.783507	0.106	Negative_Control	NA	NA	NA	1459.85	1458.83	960.72	825.197	1214.07	1309.18	1067.01	1230.07	1183.95	NA	-
GTTCGTTCCGCCGGTTCTAAG	1325.01	0.291565	0.205826	1.41656	0.156612	0.548713	0.261	Negative_Control	NA	NA	NA	1180.64	1073.28	1420.07	1446.68	1496.33	1533.38	1413.98	1139.26	1221.49	NA	-
GGGACTTATTCCAACGCAGGT	1289.71	0.306479	0.251844	1.21694	0.223627	0.628495	0.202	Negative_Control	NA	NA	NA	650.947	1393.71	1369.66	1217.94	1146.18	1715.02	1222.46	1476.08	1415.42	NA	-
AGCGCCAGACCTGAGGACATA	1671.9	0.535681	0.252044	2.12535	0.0335576	0.30062	0.522	Negative_Control	NA	NA	NA	1062.58	1161.86	1824.34	2046.59	2278.79	1485.1	1749.75	1705.2	1732.92	NA	-
AGGCGGCCGGCGCTCATATAG	1193.61	0.268232	0.236342	1.13493	0.256404	0.657198	0.182	Negative_Control	NA	NA	NA	1304.29	844.038	1101.7	1122.99	1329.11	1476.92	1009.8	1198.39	1355.21	NA	-
CGACCACGACCCATAAACATT	1046.88	0.17298	0.219672	0.787449	0.431019	0.794993	0.0996	Negative_Control	NA	NA	NA	1131.98	1005.55	894.432	1387.12	1043.28	999.067	941.406	1079.08	939.967	NA	-
ATCGGGGTGACCGGTGCCGGC	1794.51	-0.0561971	0.19013	-0.295572	0.767557	0.924766	0.034	Negative_Control	NA	NA	NA	1600.25	1964.21	1852.35	1517.46	1993.67	1704.39	1874.11	1772.77	1871.33	NA	-
GTCGGGGGGGCGCCGGAGCCT	1138.42	-0.30429	0.27531	-1.10526	0.269045	0.684553	0.165	Negative_Control	NA	NA	NA	1900.19	948.241	1122.24	899.43	1271.95	993.34	981.202	1090.69	1038.5	NA	-
GGGCTGAAACGGAGGGGGGGG	860.842	-0.0864427	0.24046	-0.359489	0.719229	NA	#VALUE!	Negative_Control	NA	NA	NA	1022.69	648.659	801.067	960.715	668.13	696.32	935.188	948.154	1066.65	NA	-
TCCACCCGGCGGGAAGGCGTG	1225.94	-0.261832	0.218989	-1.19564	0.231837	0.632186	0.199	Negative_Control	NA	NA	NA	1313.06	1055.05	1334.18	1132.49	790.323	1183.99	1397.81	1472.91	1353.65	NA	-
CCGACGGTGTGATCGGAAGTT	937.904	0.726072	0.39691	1.82931	0.0673531	NA	#VALUE!	Negative_Control	NA	NA	NA	164.332	1013.37	1058.75	912.377	1164.05	1159.44	1023.48	1021.01	924.327	NA	-
AAGAACGTACCGGGCATGGAA	1381.86	-0.505634	0.231871	-2.18067	0.0292081	0.292081	0.534	Negative_Control	NA	NA	NA	1990.34	1247.82	1655.35	1151.48	1260.52	1024.43	1222.46	1448.63	1435.76	NA	-
CGAGCCCCAAGCGTGGAGCAC	2051.41	-0.381597	0.22402	-1.70341	0.0884921	0.44571	0.351	Negative_Control	NA	NA	NA	2726.64	3016.66	1722.57	2387.55	1761.43	1548.92	1747.26	1696.75	1854.91	NA	-
CCCGGCAATAGTGGGAGCTGC	1376.16	-0.0919302	0.207922	-0.442138	0.658389	0.893083	0.0491	Negative_Control	NA	NA	NA	1471.81	1667.24	1304.3	1274.91	1311.25	1566.11	1231.17	1371.55	1187.08	NA	-
ACTCGTACAACTCTACGCTGG	1144.61	0.0906544	0.243333	0.372554	0.709481	0.899931	0.0458	Negative_Control	NA	NA	NA	760.236	1013.37	1383.66	1212.76	1006.13	1070.25	1186.4	1352.55	1316.11	NA	-
CGTGGGGTTTGTTTCCGGGGC	1281.49	0.217464	0.233481	0.931401	0.351646	0.753471	0.123	Negative_Control	NA	NA	NA	751.461	1612.53	1186.66	1185.14	1558.49	1269.9	1318.22	1438.07	1212.89	NA	-
TCCTAGCCAAGCGCGAACAAC	1177.04	-0.174775	0.232088	-0.753057	0.451416	0.794993	0.0996	Negative_Control	NA	NA	NA	899.041	1560.43	1469.56	1058.25	1001.84	1367.27	1013.54	1083.3	1140.16	NA	-
TAAGGACCTGCCGCGACGGTT	1532.48	0.536231	0.270323	1.98367	0.0472928	0.325072	0.488	Negative_Control	NA	NA	NA	696.418	1169.67	1856.09	1898.99	1444.16	1719.12	1377.91	1787.56	1842.4	NA	-
GCGGGGCCCCTGGATCCGAAG	1042.98	0.37527	0.251706	1.49091	0.135986	0.525538	0.279	Negative_Control	NA	NA	NA	694.025	721.601	1149.32	1252.47	1018.27	1024.43	1248.58	1179.39	1098.71	NA	-
CACTGGTGGGCGACTCAGTTG	1359.49	0.0222652	0.226332	0.0983739	0.921635	0.959302	0.018	Negative_Control	NA	NA	NA	918.187	1823.54	1305.24	1198.95	1551.35	1257.63	1290.86	1372.61	1517.08	NA	-
CGGAGAGACGGGCGCCAGTCC	1860.72	-0.321419	0.220499	-1.45769	0.144925	0.540058	0.268	Negative_Control	NA	NA	NA	2033.41	2386.23	1817.81	1294.76	1833.61	1849.22	2135.26	1748.49	1647.68	NA	-
TGCACGCGAACCAGCCATAAC	1261.66	0.24607	0.210051	1.17148	0.241407	0.640772	0.193	Negative_Control	NA	NA	NA	1067.36	1281.69	1144.65	1282.68	1261.23	1592.29	1216.24	1348.32	1160.49	NA	-
TGGCTAATGCGAGGGCTGGCG	1356.74	0.197072	0.221139	0.891167	0.372839	0.777197	0.109	Negative_Control	NA	NA	NA	964.455	1477.07	1366.86	1527.82	1298.39	1481.83	1308.27	1458.13	1327.84	NA	-
CCCCTGCAGCAACCGTGGGGA	1630.84	-0.532304	0.244025	-2.18135	0.0291577	0.292081	0.534	Negative_Control	NA	NA	NA	2257.58	2018.92	1471.42	935.683	1978.67	1165.17	1615.44	1801.28	1433.41	NA	-
ATGCATCAGCGGGGGGTGCGA	1277.69	0.43232	0.243842	1.77295	0.0762377	0.404718	0.393	Negative_Control	NA	NA	NA	960.467	765.887	1419.14	1421.65	1407.72	1354.18	1280.91	1548.93	1340.35	NA	-
GCCGTGCGCGGCGCCAACTGC	1837.52	-0.0650207	0.209334	-0.310608	0.756099	0.923643	0.0345	Negative_Control	NA	NA	NA	2138.71	1969.42	1647.88	2381.5	1509.9	1662.66	1690.05	1693.59	1843.96	NA	-
GCTAACGGCACGGGCGAACAA	1342.94	0.159723	0.329425	0.484853	0.627781	0.879302	0.0559	Negative_Control	NA	NA	NA	597.5	2123.12	1378.99	1702.18	1186.2	1401.64	1264.74	1215.28	1216.8	NA	-
TAGGGCGCATACCGGGACGCT	1483.47	-0.440537	0.22709	-1.93992	0.0523898	0.346579	0.46	Negative_Control	NA	NA	NA	2503.28	1646.4	1505.04	1381.08	1249.8	1488.37	1134.16	1161.44	1281.7	NA	-
AAATAACTGCCCCGTTACCCA	1249.19	0.265235	0.208254	1.27361	0.202801	0.59729	0.224	Negative_Control	NA	NA	NA	1079.33	1471.86	979.393	1437.19	1511.33	1251.9	1298.32	1195.22	1018.17	NA	-
TGCGGTGGGGGCTGAGTCGGG	2038.17	0.467069	0.233902	1.99686	0.0458403	0.325072	0.488	Negative_Control	NA	NA	NA	995.567	1883.46	2340.65	2162.26	2325.95	2431.8	1925.1	2205.67	2073.09	NA	-
CCGGGTAGTGTCGTAACGATC	1167.43	-0.0928707	0.314641	-0.295164	0.767868	0.924766	0.034	Negative_Control	NA	NA	NA	2346.92	575.718	1041.01	1425.97	894.651	1073.53	958.817	1033.68	1156.58	NA	-
GACGGGGCAAGGCGCAGCGGA	1820.75	0.11574	0.193177	0.599143	0.549078	0.828016	0.082	Negative_Control	NA	NA	NA	2010.28	1310.34	1925.18	2150.17	1617.8	1884.4	2147.7	1686.19	1654.72	NA	-
GCTTCGCCATGTAAGTTCCGA	983.143	0.204005	0.211367	0.96517	0.33446	0.737526	0.132	Negative_Control	NA	NA	NA	996.364	922.19	886.029	1257.65	952.532	1033.43	1023.48	931.261	845.345	NA	-
GGTTCGCCGGGGTGCCGGTTG	1326.3	0.180476	0.226882	0.795463	0.426344	0.794993	0.0996	Negative_Control	NA	NA	NA	907.019	1378.08	1417.27	1475.17	1397	1279.72	1390.35	1370.49	1321.58	NA	-
CTCGGTGCACCATGTGAACCA	1695.24	-0.0386899	0.237069	-0.163201	0.87036	0.950624	0.022	Negative_Control	NA	NA	NA	2439.46	1299.92	1750.58	1564.94	1750.72	1962.95	1366.72	1489.81	1632.04	NA	-
CCGACCCACCTTGTTATGAGG	2021.33	0.034156	0.212409	0.160803	0.872249	0.950624	0.022	Negative_Control	NA	NA	NA	2726.64	1581.27	2066.16	2262.39	2011.54	2182.24	1680.11	1899.48	1782.18	NA	-
GGGAAAACAGGGTGAGTGTAC	1470.75	0.146426	0.236395	0.619412	0.535645	0.821071	0.0856	Negative_Control	NA	NA	NA	1364.12	1180.09	1726.31	1690.96	1826.46	1210.17	1421.44	1367.33	1449.83	NA	-
ATACCTAGAACAAGAGCCGCC	375.576	-0.0286516	0.413291	-0.0693255	0.944731	NA	#VALUE!	Negative_Control	NA	NA	NA	794.539	78.1517	266.089	443.673	148.632	311.748	645.429	343.152	348.773	NA	-
GTAGCAACGGACGACCAGCGC	1578.69	-0.282725	0.199091	-1.42008	0.155585	0.548713	0.261	Negative_Control	NA	NA	NA	1862.7	1776.65	1548.92	1791.95	1169.76	1345.18	1706.22	1504.59	1502.23	NA	-
GTGACACACGCCCTCAATTTA	1031.54	0.431585	0.312395	1.38154	0.167114	0.559782	0.252	Negative_Control	NA	NA	NA	485.817	1216.56	914.972	1438.05	1081.87	967.974	1232.41	924.926	1021.3	NA	-
ATAATGGAGGGACGGTAGGAC	1394.88	-0.143207	0.224215	-0.638703	0.523016	0.817807	0.0873	Negative_Control	NA	NA	NA	1235.68	1922.53	1294.97	1354.32	1239.08	1378.73	1477.4	1375.77	1275.45	NA	-
GCGTACGGAGGAGAAGTGGAA	1054.98	0.187336	0.290495	0.644885	0.519001	0.817807	0.0873	Negative_Control	NA	NA	NA	447.526	1135.8	1181.06	1037.54	926.093	999.067	1154.06	1294.47	1319.24	NA	-
ATGGGTCAGAACCGTATGTTC	1166.51	0.226711	0.225649	1.00471	0.315038	0.727581	0.138	Negative_Control	NA	NA	NA	1176.65	797.147	1175.46	1420.79	1123.32	1140.62	1262.26	1296.59	1105.75	NA	-
CCGGGACCGTGATCCGGCAGC	2032.24	0.326005	0.22578	1.4439	0.148766	0.542114	0.266	Negative_Control	NA	NA	NA	1509.3	2003.29	2055.89	2892.5	1822.89	2264.88	1773.38	1996.61	1971.43	NA	-
TCTCCCGTTGCAGTCTAGGGG	1674.88	-0.221018	0.208617	-1.05944	0.289399	0.69911	0.155	Negative_Control	NA	NA	NA	1424.75	2568.59	1451.82	1324.11	1781.44	1445.82	1672.64	1832.96	1571.83	NA	-
GCGACGTAGCCTCGCGCCAAA	1111.54	-0.136688	0.223896	-0.610496	0.541533	0.823545	0.0843	Negative_Control	NA	NA	NA	908.614	1029	1209.07	905.472	825.337	1132.44	1360.5	1409.56	1223.83	NA	-
TGACCTTGGTTCGTGGTGGTC	1397.62	-0.0877041	0.225256	-0.389353	0.697015	0.899144	0.0462	Negative_Control	NA	NA	NA	1381.67	987.317	1785.13	1381.08	1254.8	1199.54	1513.46	1456.02	1619.53	NA	-
GAAGGGCATCTCACCGAAGGT	1499.73	-0.150751	0.261516	-0.576452	0.56431	0.836735	0.0774	Negative_Control	NA	NA	NA	2046.18	1839.17	1160.52	1602.06	1057.58	1915.49	1445.07	1128.7	1302.82	NA	-
GTTCTATCCTGGGGCGGGGGG	1502.98	0.62986	0.207426	3.03656	0.00239295	0.0630749	1.2	Negative_Control	NA	NA	NA	1019.5	1117.57	1291.23	1911.07	1889.34	1516.19	1624.14	1610.17	1547.58	NA	-
GCCACCGGCTAAGGCCGTGCG	1679.89	0.249991	0.201233	1.2423	0.214126	0.618547	0.209	Negative_Control	NA	NA	NA	1576.31	1497.91	1634.81	1517.46	1902.92	2212.51	1677.62	1430.68	1668.79	NA	-
TTGTGCCTCCTCCCGAACCCG	1548.85	0.248883	0.227263	1.09513	0.273458	0.688295	0.162	Negative_Control	NA	NA	NA	2059.74	1193.12	1268.82	1744.48	1941.51	1594.74	1386.62	1382.11	1368.5	NA	-
GCGAGGCGAATCACCTGCCCA	1243.75	-0.133295	0.19884	-0.670367	0.502624	0.812315	0.0903	Negative_Control	NA	NA	NA	1178.25	1536.98	1320.17	1146.3	1313.39	1199.54	945.137	1353.6	1200.37	NA	-
AGCCTTGGCGGAGCCAGTTAG	1208.19	0.394339	0.213477	1.84722	0.0647153	0.366153	0.436	Negative_Control	NA	NA	NA	1020.3	844.038	1188.53	1364.68	1246.22	1393.46	1246.09	1356.77	1213.67	NA	-
ACGAGATTATAGGAGACGCGC	1379.45	-0.143086	0.223222	-0.641001	0.521522	0.817807	0.0873	Negative_Control	NA	NA	NA	1672.84	1633.37	1181.06	1630.54	1512.05	954.064	1253.55	1263.85	1313.76	NA	-
ACATTGGCCCACGTTACTTTT	873.389	-0.926148	0.339698	-2.72638	0.00640329	NA	#VALUE!	Negative_Control	NA	NA	NA	2453.82	1187.91	537.779	681.046	708.861	564.584	594.442	562.769	569.298	NA	-
CGGGCGCTACTAGGGCGGGGA	1134.76	-0.142055	0.211889	-0.670422	0.502589	0.812315	0.0903	Negative_Control	NA	NA	NA	1168.67	984.711	1212.8	1004.74	1004.7	1044.07	1251.06	1380	1162.06	NA	-
GGCTGGCGGAAAGCCAGGACG	1326.27	0.0928221	0.215929	0.429873	0.667288	0.893521	0.0489	Negative_Control	NA	NA	NA	1576.31	1297.32	1111.04	1673.7	1092.59	1509.65	1282.15	1106.53	1287.18	NA	-
TCTCAGTCGCAGGCGGTGAAC	1130.89	0.479112	0.255237	1.87713	0.0605007	0.366153	0.436	Negative_Control	NA	NA	NA	673.284	937.82	1155.85	1464.81	1310.54	1066.16	1265.99	1193.11	1110.44	NA	-
ACCTCAAGACGTGGGAGTATA	1104.07	0.40232	0.263937	1.5243	0.127433	0.525358	0.28	Negative_Control	NA	NA	NA	721.148	677.315	1151.18	1287.86	1120.46	952.428	1426.41	1437.01	1162.84	NA	-
GGGGCTACTATTTGTGGCACT	1141.57	0.0808302	0.341325	0.236813	0.812802	0.930451	0.0313	Negative_Control	NA	NA	NA	703.598	1807.91	998.066	1876.55	918.232	955.701	1114.27	860.519	1039.28	NA	-
GTGTACGGCGGCTGGGTCTAA	1230.66	-0.422992	0.251286	-1.68331	0.0923158	0.451089	0.346	Negative_Control	NA	NA	NA	1766.17	1544.8	1161.45	879.577	1175.48	1319.82	871.765	1223.73	1133.12	NA	-
CCGGCGCTCTTATCACGACAA	1033.3	0.0977686	0.246913	0.395964	0.692131	0.899144	0.0462	Negative_Control	NA	NA	NA	704.395	1042.02	1111.04	776.859	1157.62	1116.89	1252.31	1108.64	1029.9	NA	-
CCCCACGAGGTAGTCACTCGC	1457.52	0.0842617	0.219695	0.383539	0.70132	0.899144	0.0462	Negative_Control	NA	NA	NA	1416.77	1427.57	1262.29	1182.55	1346.98	1906.49	1446.31	1434.9	1693.82	NA	-
CCGAGGGATCGCGAAGGATCT	970.023	-0.0832724	0.281837	-0.295463	0.76764	0.924766	0.034	Negative_Control	NA	NA	NA	1222.92	849.249	900.967	633.571	948.959	1325.54	814.559	975.606	1058.83	NA	-
GGCCATCGTAAGCTCTCGGGG	1819.9	-0.455599	0.228664	-1.99243	0.0463234	0.325072	0.488	Negative_Control	NA	NA	NA	2267.15	2539.93	1658.15	1605.51	1327.69	1767.39	1501.03	1800.23	1912	NA	-
TCAAAGGGTTCCGGGGATGCC	1081.19	-0.17586	0.248333	-0.708162	0.478844	0.794993	0.0996	Negative_Control	NA	NA	NA	1004.34	1310.34	980.327	760.458	891.793	1292	1201.32	1141.37	1148.76	NA	-
GCCATCAGACGGGGTTTTACC	888.975	-0.137506	0.266884	-0.515227	0.606395	NA	#VALUE!	Negative_Control	NA	NA	NA	1471.01	747.651	773.058	843.323	771.029	997.431	900.368	784.497	712.404	NA	-
TACCGCAGGCTCCGGGTCCGT	1422.67	0.209334	0.220764	0.948224	0.343015	0.750594	0.125	Negative_Control	NA	NA	NA	968.444	1794.88	1395.8	1343.1	1559.92	1818.94	1241.11	1321.93	1359.9	NA	-
CATGACCACCAGGGGACGGCG	1920.49	0.497432	0.194626	2.55583	0.0105934	0.172673	0.763	Negative_Control	NA	NA	NA	2198.54	1565.64	1369.66	2527.38	2253.06	2356.52	1797	1643.96	1572.61	NA	-
ACTGGGACGCCGATAGCGATT	1141.44	-0.0703461	0.285641	-0.246274	0.80547	0.930451	0.0313	Negative_Control	NA	NA	NA	1777.34	789.332	1087.7	943.452	1225.5	1237.17	946.381	1072.74	1193.34	NA	-
AACCGTACCATTTCCGAGGCG	1524.72	0.136349	0.265222	0.514094	0.607187	0.8669	0.062	Negative_Control	NA	NA	NA	937.332	1469.25	2033.48	1728.08	1629.95	1432.73	1666.43	1473.97	1351.3	NA	-
TGCCATAGGGCGACGACGAGA	1337.81	0.630254	0.25942	2.42947	0.0151207	0.211444	0.675	Negative_Control	NA	NA	NA	934.142	776.307	1392.06	1100.55	2120.15	1632.38	1264.74	1402.17	1417.77	NA	-
GGAACGGACGCAACGGCATAA	1075.46	-0.0602819	0.240141	-0.251027	0.801793	0.930451	0.0313	Negative_Control	NA	NA	NA	1237.28	943.031	1133.44	1621.05	876.787	806.782	1150.33	1004.11	906.341	NA	-
GCGATGGATAGGCCGGCGAGG	1860.04	-0.083964	0.182431	-0.460251	0.645336	0.889684	0.0508	Negative_Control	NA	NA	NA	2006.29	1854.8	1951.32	1695.28	1797.88	1993.23	1901.47	1754.82	1785.31	NA	-
CGGCTGCCCGCGTTGGCGCCG	1788.75	0.42058	0.199417	2.10905	0.0349407	0.306622	0.513	Negative_Control	NA	NA	NA	1387.25	1698.5	1531.18	2259.8	1740	2182.24	1714.93	1746.38	1838.49	NA	-
AGTGGCTGCCCAGGGGTAAAC	1456.78	0.115887	0.220728	0.525024	0.599567	0.862253	0.0644	Negative_Control	NA	NA	NA	1195.8	1698.5	1465.82	1699.59	1674.97	1357.46	1534.6	1217.4	1266.84	NA	-
GTCCCGAAGGAGCGGAGTTCG	2016.11	0.0497143	0.235449	0.211147	0.832773	0.930451	0.0313	Negative_Control	NA	NA	NA	2880.6	1688.08	1903.7	2457.46	2584.63	1647.11	1524.66	1727.37	1731.35	NA	-
CGCCGGGACAACCATTGTGAG	1732.79	-0.29495	0.21599	-1.36557	0.172073	0.560542	0.251	Negative_Control	NA	NA	NA	2282.3	1513.54	1971.86	1610.69	1559.21	1521.92	1504.76	1923.76	1707.11	NA	-
AGGTAGTGTAAGCGGGGCAAA	1337.11	-0.209285	0.195424	-1.07093	0.2842	0.690429	0.161	Negative_Control	NA	NA	NA	1226.11	1701.1	1370.59	1115.22	1452.02	1139.8	1183.91	1445.46	1399.78	NA	-
AGGGATCTGTGGAATTACGCC	1028.53	0.304039	0.26679	1.13962	0.254445	0.657198	0.182	Negative_Control	NA	NA	NA	725.136	771.097	1105.44	1348.28	1072.58	796.145	1142.87	1130.82	1164.4	NA	-
ATACGGACGCGCAGGAGTATC	1409.12	0.0947842	0.224229	0.422712	0.672505	0.893521	0.0489	Negative_Control	NA	NA	NA	969.242	1325.97	1607.74	1031.5	1500.61	1629.11	1595.54	1537.32	1485.02	NA	-
CCAATGCTTGGTAGGGACCAC	1434.42	-0.403203	0.309594	-1.30236	0.192792	0.583808	0.234	Negative_Control	NA	NA	NA	2695.53	1083.7	1318.31	851.955	1454.17	1359.09	1476.16	1385.28	1285.61	NA	-
CCGCAAACGGGCGTTCCTTGA	1355.72	0.888867	0.223263	3.98127	6.85e-05	0.00368453	2.43	Negative_Control	NA	NA	NA	972.433	737.231	1104.5	2397.9	1356.98	1523.56	1476.16	1165.66	1467.04	NA	-
CCGGAGGGTACTGCGGGCACG	1727.26	-0.12517	0.234786	-0.533123	0.593949	0.857257	0.0669	Negative_Control	NA	NA	NA	1135.17	2779.6	1646.02	1370.72	1957.94	1562.01	1584.35	1703.09	1806.43	NA	-
TGCCCTTCCGCTCTACGATTG	1465	-0.423856	0.253307	-1.67329	0.0942704	0.455464	0.342	Negative_Control	NA	NA	NA	2433.08	1742.78	1289.36	1141.98	1477.03	1396.73	1208.78	1118.15	1377.11	NA	-
AGACTTGCGATGGTTTGGAAA	1035.55	0.768588	0.288205	2.66681	0.00765752	0.131709	0.88	Negative_Control	NA	NA	NA	488.211	643.449	991.531	1503.65	854.635	1214.26	1172.72	1308.2	1143.29	NA	-
TGGGCAAACATTCATAGGGAC	1591.21	-0.83041	0.253887	-3.27079	0.00107248	0.037742	1.42	Negative_Control	NA	NA	NA	3625.68	1862.62	1424.74	1300.81	1108.31	1251.08	1330.65	1280.75	1136.25	NA	-
AGGAAACAGTGCCGTGAATGG	1688.92	0.192019	0.207166	0.926885	0.353986	0.753535	0.123	Negative_Control	NA	NA	NA	1436.71	1578.66	1795.4	1406.98	2143.73	1987.5	1675.13	1620.73	1555.4	NA	-
CGGGGACTCTACACAACTGAC	1502.72	-0.358472	0.231712	-1.54706	0.121848	0.51947	0.284	Negative_Control	NA	NA	NA	1986.35	1867.83	1487.3	1394.03	1058.29	1729.75	1478.64	1297.64	1224.62	NA	-
GAAGGGGACGCGGCTTTTGAC	805.115	0.209031	0.2783	0.751098	0.452594	NA	#VALUE!	Negative_Control	NA	NA	NA	553.624	937.82	712.371	923.599	630.972	970.429	851.867	852.072	813.283	NA	-
GCCTGCATAGTTGGGATATTC	1128.08	0.112956	0.247505	0.456381	0.648116	0.889684	0.0508	Negative_Control	NA	NA	NA	1125.6	804.963	1252.02	1105.73	1376.28	963.883	1101.83	1211.06	1211.32	NA	-
GGATGCGAGGATGTCGTCGAG	1216.9	0.124209	0.244101	0.508843	0.610862	0.8669	0.062	Negative_Control	NA	NA	NA	749.866	1018.58	1511.57	877.85	1419.15	1228.17	1356.77	1395.84	1394.31	NA	-
CTAGAACTCCAGGTAACGGCG	1242.69	0.388607	0.255911	1.51852	0.128882	0.525358	0.28	Negative_Control	NA	NA	NA	1538.82	771.097	942.047	1204.99	1422.01	1514.56	1308.27	1237.46	1244.95	NA	-
TAAAGAACGGCAGCGTTCCAA	1020.64	-0.185787	0.236225	-0.786484	0.431584	0.794993	0.0996	Negative_Control	NA	NA	NA	1544.4	1055.05	839.346	1364.68	1087.59	615.314	1004.83	878.468	796.079	NA	-
ACAGATCCAGTCAGACAACGT	1020.54	-0.227039	0.290621	-0.78122	0.434673	0.794993	0.0996	Negative_Control	NA	NA	NA	941.321	575.718	1597.47	791.533	847.489	908.243	920.265	1343.04	1259.81	NA	-
GTTCAAAATGAGGATACGCAC	1231.31	0.154004	0.274974	0.560066	0.575435	0.847386	0.0719	Negative_Control	NA	NA	NA	1781.33	713.786	1015.81	1235.21	1461.31	1055.53	1354.28	1264.91	1199.59	NA	-
AGAGGTCCTTCGTGAAGGTCA	1079.78	0.453582	0.216204	2.09794	0.0359108	0.308833	0.51	Negative_Control	NA	NA	NA	779.382	711.18	1102.63	1080.7	1109.02	1323.09	1274.69	1057.96	1279.36	NA	-
GGGTCGGGCGCGCTCGACCAA	1436.89	-0.366933	0.236398	-1.55219	0.120618	0.51947	0.284	Negative_Control	NA	NA	NA	2013.47	1325.97	1683.36	1098.82	1329.83	1488.37	1168.99	1535.21	1287.96	NA	-
GCGAGGAGGCGTGTGCCGGAG	1287.13	0.192872	0.255604	0.754572	0.450506	0.794993	0.0996	Negative_Control	NA	NA	NA	724.339	1294.71	1658.15	1293.9	1131.18	1642.2	1205.05	1384.22	1250.42	NA	-
GTCTACCATAGACGGCCATTG	888.17	0.199463	0.223955	0.890641	0.373122	NA	#VALUE!	Negative_Control	NA	NA	NA	796.134	820.593	792.664	806.207	933.239	1044.07	804.61	1071.69	924.327	NA	-
TGAAGACCGCATCCGGGGAGA	1598.47	-0.274903	0.19801	-1.38833	0.165038	0.559782	0.252	Negative_Control	NA	NA	NA	1669.65	1419.76	1865.42	1487.25	1319.11	1286.27	1759.7	1844.57	1734.48	NA	-
GCGGCCAGTCGAATAGATCGG	1311	-0.267955	0.265252	-1.01019	0.312404	0.727581	0.138	Negative_Control	NA	NA	NA	981.208	1813.12	1412.6	1418.2	916.803	1083.35	1227.43	1497.2	1449.05	NA	-
ACGACGCTGGTGCGCCGCACA	1797.02	-0.0489776	0.192565	-0.254344	0.79923	0.930451	0.0313	Negative_Control	NA	NA	NA	1970.39	1831.35	1721.64	2113.92	1516.33	1733.84	1728.61	1753.77	1803.3	NA	-
TGTGATCCGCAAGTGGATACA	1209.49	0.414588	0.27433	1.51127	0.13072	0.525358	0.28	Negative_Control	NA	NA	NA	675.677	1101.94	1354.72	1660.75	1224.07	1178.26	1074.47	1397.95	1217.58	NA	-
ACGAGGACTTCCGTATAGGGA	1196.96	0.370808	0.236945	1.56495	0.117594	0.515973	0.287	Negative_Control	NA	NA	NA	1217.34	656.474	1166.12	1433.74	1115.46	1320.63	1533.36	1251.18	1078.38	NA	-
ATTCACTTTGCAGAGTCGGAC	975.317	0.148958	0.217852	0.683757	0.494129	0.812047	0.0904	Negative_Control	NA	NA	NA	880.694	776.307	984.061	1059.12	909.657	957.337	1014.78	1109.7	1086.2	NA	-
AGACCCGGATCAGTGATTTAA	1265.36	-0.161984	0.215517	-0.751608	0.452287	0.794993	0.0996	Negative_Control	NA	NA	NA	1172.66	1630.77	1233.34	1080.7	1381.99	1130.8	1312	1157.21	1288.74	NA	-
GTGCCGTCGTTGCTAAAGAGA	1419.75	0.713494	0.229557	3.10813	0.00188276	0.0539724	1.27	Negative_Control	NA	NA	NA	1017.11	708.575	1487.3	1632.27	1606.37	1877.04	1627.87	1316.65	1504.57	NA	-
GCCAGGAGGGGGCGATCGGCA	1387.06	0.312678	0.227458	1.37466	0.169236	0.559782	0.252	Negative_Control	NA	NA	NA	1431.92	992.527	1339.78	1436.33	1832.89	1426.19	1389.1	1435.96	1198.81	NA	-
CGGTCAGCACTGGATGATCAC	1435.66	0.535381	0.219182	2.44263	0.0145807	0.211444	0.675	Negative_Control	NA	NA	NA	926.962	1068.07	1535.85	1697.87	1697.12	1637.29	1326.92	1552.1	1478.77	NA	-
GCCCGATCTCGAAGGGAGATT	929.236	0.203723	0.289207	0.704419	0.481172	NA	#VALUE!	Negative_Control	NA	NA	NA	969.242	448.07	1123.17	858.86	835.341	1174.99	789.687	1082.25	1081.51	NA	-
ACCGATTGTTGGGCAAAGGCT	1129.69	0.110039	0.275369	0.399607	0.689446	0.898506	0.0465	Negative_Control	NA	NA	NA	894.255	698.155	1365.92	1068.61	1219.78	864.058	1547.04	1287.08	1222.27	NA	-
GCGCCAAGGAGCACCGCGGTA	1508.56	-0.25961	0.274684	-0.94512	0.344598	0.750594	0.125	Negative_Control	NA	NA	NA	2414.73	1023.79	1637.61	1400.07	1716.42	1031.8	1524.66	1421.18	1406.82	NA	-
TGGCGAGGGGTATCTGCGGGC	1809.18	-0.81799	0.290536	-2.81545	0.00487092	0.0997379	1	Negative_Control	NA	NA	NA	4099.53	1956.4	1688.03	1110.04	1502.76	1594.74	1372.94	1410.62	1547.58	NA	-
TGGGTGGGCAGCCCGAGAGCG	2280.11	0.206909	0.173387	1.19334	0.232737	0.632186	0.199	Negative_Control	NA	NA	NA	2626.92	1992.87	2144.58	3211.88	2190.9	2446.53	2201.18	1710.48	1995.67	NA	-
AGGGTACCAAAAGACGCATAG	1235.93	0.245299	0.2163	1.13407	0.256766	0.657198	0.182	Negative_Control	NA	NA	NA	1252.44	1221.77	948.583	1254.2	1316.97	1480.19	1131.68	1255.41	1262.15	NA	-
GGTCCAGGCATACGCGTGCCT	643.886	-0.436559	0.331051	-1.31871	0.187268	NA	#VALUE!	Negative_Control	NA	NA	NA	364.562	1104.54	690.897	360.808	545.937	620.224	777.251	650.404	680.342	NA	-
CCGGCGGATGCACTCCACCGC	1480.59	-0.140487	0.194649	-0.721747	0.47045	0.794993	0.0996	Negative_Control	NA	NA	NA	1612.21	1659.42	1495.7	1623.63	1284.81	1426.19	1563.21	1401.11	1259.02	NA	-
GCGTCCGCCGATATCGCGACA	1121.85	-0.0333547	0.220389	-0.151345	0.879704	0.953986	0.0205	Negative_Control	NA	NA	NA	800.921	1070.68	1435.95	980.568	1026.13	1161.9	1125.46	1207.89	1287.18	NA	-
GCGGGACTAGTACGACAGGCC	1283.99	-0.00982599	0.199817	-0.0491751	0.96078	0.972083	0.0123	Negative_Control	NA	NA	NA	1114.43	1430.18	1369.66	1292.17	1357.7	1222.45	1198.83	1381.05	1189.43	NA	-
GGCTTGCTCGGTACGAACAGC	1440.31	0.105937	0.225896	0.468961	0.639097	0.88649	0.0523	Negative_Control	NA	NA	NA	1127.19	1779.25	1305.24	1751.38	1576.36	1169.26	1325.68	1530.98	1397.44	NA	-
GTACGCTCCATATAAGCGACA	1244.35	0.461156	0.228328	2.01971	0.0434134	0.325072	0.488	Negative_Control	NA	NA	NA	973.23	844.038	1378.99	1550.26	1371.27	1422.1	1093.13	1307.14	1259.02	NA	-
GGAACCGCGTATGCCACGGCG	1418.87	-0.30638	0.205971	-1.48749	0.136884	0.525538	0.279	Negative_Control	NA	NA	NA	1229.3	1818.33	1646.95	1209.31	1260.52	1292	1447.55	1407.45	1458.43	NA	-
GTACTGCCCAGGCGGCGGAAA	1439.6	-0.298112	0.24454	-1.21907	0.222817	0.628495	0.202	Negative_Control	NA	NA	NA	1190.21	2542.54	1435.95	1201.54	1393.43	1459.73	1231.17	1224.79	1277.01	NA	-
CGCGGCCGCCGTCCCGAGTGG	1338.89	-0.167632	0.220537	-0.760109	0.447189	0.794993	0.0996	Negative_Control	NA	NA	NA	1565.15	1555.22	1175.46	1059.12	1432.73	1348.45	1206.29	1300.81	1406.82	NA	-
CGTTAACCGCGACGGTACACT	1263.34	-0.426689	0.286556	-1.48902	0.136481	0.525538	0.279	Negative_Control	NA	NA	NA	2267.15	1260.85	1076.49	820.881	1308.39	1198.72	1164.01	1216.34	1057.27	NA	-
TCGCCGCGGACGATTGGTCGC	1546.81	0.399912	0.289176	1.38294	0.166685	0.559782	0.252	Negative_Control	NA	NA	NA	1922.53	669.5	1463.95	1526.1	1709.98	1914.67	1437.6	1677.75	1599.2	NA	-
AGGCCGCTCGGAGGACCATGC	1576.7	0.045586	0.216803	0.210265	0.833461	0.930451	0.0313	Negative_Control	NA	NA	NA	1092.89	2198.67	1472.36	1173.06	1842.9	1822.21	1382.89	1600.67	1604.67	NA	-
CGGGGCCTCACTCCGAGGACG	1632.94	0.0120983	0.199574	0.0606205	0.951661	0.972006	0.0123	Negative_Control	NA	NA	NA	1296.31	1737.57	1748.72	1647.8	1634.95	1512.92	1716.17	1737.93	1664.1	NA	-
ACAGATCGCGTACCATCACGG	1409.97	0.0460771	0.199761	0.230661	0.817578	0.930451	0.0313	Negative_Control	NA	NA	NA	1151.12	1635.98	1413.54	1269.73	1462.03	1578.38	1361.74	1451.8	1365.38	NA	-
GAATGCTCAATGCCGTGGCGA	1133.59	0.276706	0.252805	1.09454	0.273717	0.688295	0.162	Negative_Control	NA	NA	NA	770.607	700.76	1338.85	1290.45	854.635	1199.54	1336.87	1369.44	1341.13	NA	-
GGGATCTGGTGTCACAGCTCG	1335.34	0.120823	0.281505	0.429205	0.667774	0.893521	0.0489	Negative_Control	NA	NA	NA	2279.91	940.425	968.189	1312.89	1381.99	1547.29	1313.24	919.646	1354.43	NA	-
CCACATAGTCTGAACGGCGAA	1070.11	0.117479	0.213762	0.549579	0.582608	0.852884	0.0691	Negative_Control	NA	NA	NA	895.85	1099.33	1041.01	886.482	1223.36	1196.26	1104.32	1125.54	1058.83	NA	-
GCCGCAGCCCTTGTCGGAATG	1484.31	-0.320617	0.231291	-1.38621	0.165684	0.559782	0.252	Negative_Control	NA	NA	NA	1360.93	1922.53	1580.66	1461.36	1021.13	1388.55	1522.17	1694.64	1406.82	NA	-
GCACCATCCCGTGACCCATAC	1539.65	-0.0465483	0.212073	-0.219492	0.826267	0.930451	0.0313	Negative_Control	NA	NA	NA	1250.84	1930.35	1651.62	1440.64	1366.99	1842.67	1367.96	1446.52	1559.31	NA	-
CAGCGTTCACTACCATTCCCG	1357.37	-0.019037	0.202818	-0.0938624	0.925218	0.959302	0.018	Negative_Control	NA	NA	NA	1656.88	1253.03	1167.06	1549.4	1301.25	1161.9	1390.35	1354.66	1381.8	NA	-
CCGCCGGGACGGTGCACGAGC	1661.22	-0.0399938	0.184541	-0.21672	0.828426	0.930451	0.0313	Negative_Control	NA	NA	NA	1924.12	1544.8	1708.57	1768.65	1587.79	1670.02	1719.9	1567.94	1459.22	NA	-
AGCGATTTTCCCGTCTAGTTT	1018.59	0.383783	0.270998	1.41618	0.156722	0.548713	0.261	Negative_Control	NA	NA	NA	1317.05	661.684	748.783	1156.66	861.066	1445.82	1116.75	1012.56	846.909	NA	-
TGCGGGCGTATGCCACCCAGA	1827.23	0.328614	0.248191	1.32404	0.18549	0.582194	0.235	Negative_Control	NA	NA	NA	1023.49	1977.24	1965.32	1982.72	2235.91	1905.67	2008.42	1637.62	1708.68	NA	-
ACTGCCGTAGATCCCGAGGTA	1178.71	0.0660856	0.270998	0.24386	0.807339	0.930451	0.0313	Negative_Control	NA	NA	NA	886.278	1401.52	1017.67	1550.26	857.493	1122.62	1524.66	1138.21	1109.66	NA	-
AACGCGCTATCAGGGCAGATA	1291.05	0.487262	0.255568	1.90658	0.0565745	0.352565	0.453	Negative_Control	NA	NA	NA	828.841	903.955	1484.49	1608.1	1594.94	1220.81	1353.04	1278.64	1346.61	NA	-
TTGGATGGGTGGAAGTGAGGC	1544.22	-0.0444007	0.262012	-0.16946	0.865434	0.950624	0.022	Negative_Control	NA	NA	NA	1150.33	1641.19	1870.09	2075.08	1213.35	1265.81	1532.12	1553.16	1596.85	NA	-
GGCGACGCCTGGTGACGCTCA	1501.76	0.171687	0.221168	0.776273	0.437588	0.794993	0.0996	Negative_Control	NA	NA	NA	1723.1	1138.41	1305.24	1661.61	1815.74	1216.72	1612.95	1510.92	1531.16	NA	-
AGGGCAGGAGTGGATAGCTGG	1477.74	0.258983	0.197457	1.31159	0.189657	0.582519	0.235	Negative_Control	NA	NA	NA	1466.23	1206.14	1356.59	2024.15	1472.74	1368.91	1650.26	1286.03	1468.6	NA	-
ACGGCCAGGGGTGTGGGAGGG	2527.48	0.151655	0.17873	0.848514	0.396152	0.794993	0.0996	Negative_Control	NA	NA	NA	2240.03	2352.37	2737.45	2769.93	2855.45	2507.08	2402.64	2449.57	2432.81	NA	-
CTTGACGGACCGACCGCGAGC	2637.87	-0.76252	0.23877	-3.19353	0.00140543	0.0431666	1.36	Negative_Control	NA	NA	NA	3018.61	5504.48	2539.51	1887.77	2179.46	2246.88	1879.08	2069.47	2415.61	NA	-
CATGGGACAAGGCCAGACCCT	1182.63	-0.110742	0.259361	-0.426981	0.669393	0.893521	0.0489	Negative_Control	NA	NA	NA	859.953	1299.92	1435.01	1336.2	864.639	1108.71	1241.11	1328.26	1169.88	NA	-
AGGGTCCCGCCAATGGCACAT	1163.13	-0.191895	0.241848	-0.793456	0.427512	0.794993	0.0996	Negative_Control	NA	NA	NA	1056.99	1482.28	1324.84	1331.88	1076.15	955.701	996.125	988.277	1255.9	NA	-
TCTGCCAAAGCGGACGGGGCC	1625.66	0.206225	0.232314	0.887699	0.374703	0.777197	0.109	Negative_Control	NA	NA	NA	2059.74	1323.37	1283.76	1540.77	1728.56	2057.05	1549.53	1483.47	1604.67	NA	-
ACGCGCCCTCACCGGTCAGAA	1758.7	0.126231	0.203484	0.620348	0.535029	0.821071	0.0856	Negative_Control	NA	NA	NA	2200.14	1346.81	1651.62	2052.63	1938.65	1625.02	1773.38	1604.89	1635.17	NA	-
GGTCCGCAACGCCGAGAGACG	1576.95	0.240179	0.255738	0.93916	0.347649	0.751201	0.124	Negative_Control	NA	NA	NA	1312.27	1073.28	1739.38	1737.57	1951.51	1214.26	1462.48	1989.22	1712.59	NA	-
GGAGAACCTCCCAGGGACGCC	2160.07	-0.588513	0.251277	-2.34209	0.0191762	0.235593	0.628	Negative_Control	NA	NA	NA	2538.38	3837.25	1998.93	1420.79	1656.39	2428.53	1709.95	2052.57	1797.82	NA	-
AATACGACCCTACGGCACATC	1154.34	0.118838	0.267127	0.444875	0.65641	0.893083	0.0491	Negative_Control	NA	NA	NA	843.998	1774.04	926.175	1121.27	1323.4	1262.54	1215	978.774	943.877	NA	-
AGAAGACGGTGACGCCCGTGC	2195.14	-0.404422	0.247448	-1.63437	0.102181	0.463299	0.334	Negative_Control	NA	NA	NA	2373.25	3704.39	1940.11	1829.07	1691.41	2464.53	1772.13	1897.36	2084.04	NA	-
AGTTGCGAGTGTCCGCAGTCA	1323.64	0.0495919	0.197633	0.250929	0.801869	0.930451	0.0313	Negative_Control	NA	NA	NA	1289.13	1391.1	1181.99	1294.76	1320.54	1375.46	1399.05	1279.69	1381.02	NA	-
AGGCGAGGCCGACATGTATAC	1257.43	-0.24041	0.231533	-1.03834	0.299112	0.702832	0.153	Negative_Control	NA	NA	NA	1908.17	1018.58	1303.37	1381.08	905.37	1255.18	1185.15	1205.78	1154.24	NA	-
GCGTCTGTGCGCGGGTCCTGT	1110.09	-0.367216	0.206834	-1.77542	0.0758293	0.404718	0.393	Negative_Control	NA	NA	NA	1269.99	1279.08	1029.81	933.094	914.66	909.061	1377.91	1215.28	1061.96	NA	-
CGTGACGGTTTCTTAGCGAGG	1459.82	-0.339778	0.204294	-1.66318	0.0962768	0.459989	0.337	Negative_Control	NA	NA	NA	2084.47	1109.75	1683.36	1429.42	1116.17	1227.36	1691.3	1284.97	1511.61	NA	-
AGAACGAAGCGAGACCTATGG	1826.56	0.140961	0.227517	0.619562	0.535546	0.821071	0.0856	Negative_Control	NA	NA	NA	2688.35	1242.61	1634.81	2013.79	1679.97	2234.61	1790.79	1547.88	1606.23	NA	-
CGCCCCGTTGCCGCCCAAGAA	1601.53	-0.408307	0.211444	-1.93104	0.0534779	0.348417	0.458	Negative_Control	NA	NA	NA	1577.11	2370.6	1601.2	1509.7	1397.71	1232.26	1658.96	1546.82	1519.43	NA	-
TCGCGGGCAAGTCTTGTCGAG	931.071	0.137717	0.233717	0.589244	0.555698	NA	#VALUE!	Negative_Control	NA	NA	NA	595.904	930.005	1036.35	798.438	951.818	1026.07	988.663	1035.79	1016.6	NA	-
GAAAGCGGATTGGAAATGGTA	1229.92	-0.0364004	0.22043	-0.165134	0.868839	0.950624	0.022	Negative_Control	NA	NA	NA	1559.56	1344.21	1014.87	1340.51	1181.2	1268.27	1062.04	1149.82	1148.76	NA	-
GCTCCTGAGCCTTGGGATTAT	1232.09	-0.221656	0.310374	-0.714159	0.475129	0.794993	0.0996	Negative_Control	NA	NA	NA	2591.03	1068.07	780.527	1065.16	1161.19	1217.54	1126.7	1043.18	1035.37	NA	-
GTCTGAGTGTGTGCCGGAAGC	1215.58	0.133498	0.246617	0.541319	0.588288	0.854607	0.0682	Negative_Control	NA	NA	NA	1246.85	700.76	1382.73	1295.63	1184.77	1102.98	1404.03	1331.43	1291.09	NA	-
ACGCCCCCACAGCCGTCCTCG	2090.5	-0.118958	0.314645	-0.378071	0.705378	0.899931	0.0458	Negative_Control	NA	NA	NA	3807.56	927.4	2210.87	2096.66	1949.37	1859.03	1738.56	2101.14	2123.92	NA	-
CGGCGGAGCCCCCTCAGCAAT	1449.31	-0.389889	0.247912	-1.57269	0.11579	0.513294	0.29	Negative_Control	NA	NA	NA	1216.54	2498.25	1551.72	1162.7	1347.69	1391	1452.53	1287.08	1136.25	NA	-
GACGCATCAGGGCGAGCACGC	1377.26	0.520642	0.231396	2.25001	0.0244485	0.262821	0.58	Negative_Control	NA	NA	NA	1230.1	773.702	1316.44	1546.81	1627.81	1535.83	1589.32	1459.19	1316.11	NA	-
TCGACGTGGTGTACTGCACGT	944.338	0.862069	0.330317	2.60982	0.00905898	NA	#VALUE!	Negative_Control	NA	NA	NA	384.506	633.029	880.427	1584.79	1107.6	789.599	1088.15	1155.1	875.843	NA	-
TCTGGGTACACCTGGTTCACA	1622.81	-0.305922	0.246366	-1.24174	0.214334	0.618547	0.209	Negative_Control	NA	NA	NA	2803.22	1529.17	1484.49	1400.94	1785.73	1399.19	1406.51	1430.68	1365.38	NA	-
ACTCTAGTCCCGCGGGCAACT	1302.56	-0.175579	0.207974	-0.844235	0.398538	0.794993	0.0996	Negative_Control	NA	NA	NA	1266.79	1464.04	1380.86	1285.27	1408.43	972.884	1206.29	1456.02	1282.48	NA	-
TGTTGTAAACGCACGGGGCGA	1890.65	-0.159601	0.198063	-0.805812	0.420352	0.794993	0.0996	Negative_Control	NA	NA	NA	2425.9	2000.68	1682.43	1716.86	1797.16	1899.13	2022.1	1695.7	1775.93	NA	-
CGGGGTCGGTAACGCACACAT	1587.23	-0.0789048	0.206649	-0.381831	0.702587	0.899144	0.0462	Negative_Control	NA	NA	NA	1463.04	1594.29	2049.35	1279.23	1931.5	1676.57	1016.02	1718.93	1556.18	NA	-
AAGGAGCGAGGCGGCGCCTAC	1131.84	0.316566	0.27622	1.14606	0.251769	0.657198	0.182	Negative_Control	NA	NA	NA	705.193	1187.91	1013.94	1527.82	1279.09	826.419	1224.95	1122.37	1298.91	NA	-
GGTAAGGCCCGGGCGTGGGGC	1416.45	-0.223587	0.230821	-0.968659	0.332715	0.737462	0.132	Negative_Control	NA	NA	NA	1025.08	1273.87	1878.49	1183.41	976.113	1372.18	1757.21	1641.85	1639.86	NA	-
GACGCCGGGAACGCTAAAGGG	2212.57	0.0137049	0.182213	0.0752138	0.940045	0.967032	0.0146	Negative_Control	NA	NA	NA	2348.52	2151.78	2227.68	2037.1	2137.3	2657.63	2115.37	1905.81	2331.93	NA	-
GCAGGTCCCTCTCCTGATGCG	1526.62	-0.0497204	0.206545	-0.240725	0.809768	0.930451	0.0313	Negative_Control	NA	NA	NA	1335.4	2052.78	1473.29	1471.72	1592.08	1574.29	1404.03	1394.78	1441.23	NA	-
CGCCGTCGGCCAGCGACGGCT	1220.36	-0.00472309	0.241217	-0.0195803	0.984378	0.989791	0.00446	Negative_Control	NA	NA	NA	1361.72	797.147	1374.32	908.061	1131.18	1472.01	1241.11	1217.4	1480.33	NA	-
AAACGACATGTCGAGGGCGTC	1518.26	0.194848	0.206601	0.943115	0.345622	0.750594	0.125	Negative_Control	NA	NA	NA	1491.75	1159.25	1402.33	1343.97	1506.33	1779.67	1821.88	1558.44	1600.76	NA	-
ATCGGCTTAGGGCTGGCTCCG	1383.6	-0.120945	0.20235	-0.597701	0.550039	0.828016	0.082	Negative_Control	NA	NA	NA	1382.47	1318.16	1600.27	1433.74	1339.12	1179.08	1421.44	1334.6	1443.58	NA	-
GGAGGGTCGACATCTGAGCCG	1284.93	0.625932	0.249169	2.51208	0.0120021	0.184318	0.734	Negative_Control	NA	NA	NA	657.329	1172.28	1137.18	1671.97	1276.95	1497.37	1195.1	1502.48	1453.74	NA	-
TGGCAACCTAGTGGTCGGCCG	1704.33	-0.295959	0.25848	-1.145	0.252211	0.657198	0.182	Negative_Control	NA	NA	NA	3537.93	1216.56	1406.07	1925.75	1373.42	1342.73	1611.71	1369.44	1555.4	NA	-
CCAGTCCACATTCCGTGCAAC	1399.66	0.28406	0.217706	1.30479	0.191965	0.583808	0.234	Negative_Control	NA	NA	NA	1120.81	1263.45	1491.03	1215.35	1953.66	1594.74	1338.12	1345.15	1274.66	NA	-
GTGATGCCGCGAGTGCGGGAA	1113	0.421216	0.211778	1.98895	0.0467071	0.325072	0.488	Negative_Control	NA	NA	NA	830.437	956.056	1003.67	1147.16	1314.11	1268.27	1254.79	1063.24	1179.26	NA	-
GCCGCGAGATCATGGTGGGAT	1295.4	-0.0147105	0.207153	-0.0710125	0.943388	0.968155	0.0141	Negative_Control	NA	NA	NA	1227.71	1430.18	1156.79	1283.54	1218.36	1267.45	1489.83	1206.84	1377.89	NA	-
GAGGCAGACGGCACTCGGACA	1060.13	0.713356	0.264214	2.69992	0.00693564	0.125503	0.901	Negative_Control	NA	NA	NA	513.738	554.877	1148.38	1204.13	1044.71	1203.63	1154.06	1330.37	1387.27	NA	-
CGACGGCCGTGACGTCTTCGC	1216.38	0.054944	0.22117	0.248424	0.803807	0.930451	0.0313	Negative_Control	NA	NA	NA	1494.95	937.82	979.393	1389.71	977.542	1149.62	1341.85	1376.83	1299.69	NA	-
GCAGAGTCTGTCGCGGCCTCT	723.223	-0.0948428	0.343704	-0.275943	0.782591	NA	#VALUE!	Negative_Control	NA	NA	NA	366.956	698.155	1184.79	820.018	519.498	666.863	789.687	723.258	739.774	NA	-
GCGGAGAGGTTGAACGAGGAG	1302.9	-0.0385626	0.283709	-0.135923	0.891882	0.954003	0.0205	Negative_Control	NA	NA	NA	763.427	1935.56	1360.32	1499.34	1289.1	999.886	1202.56	1329.32	1346.61	NA	-
GTATCTCTCCCGACACGCACA	1366.72	0.0120948	0.222876	0.0542672	0.956722	0.972083	0.0123	Negative_Control	NA	NA	NA	1942.47	898.745	1186.66	1631.4	976.828	1357.46	1701.25	1359.94	1245.73	NA	-
GCACCCCACGCGGCATGGGGC	1323.9	-0.152571	0.21381	-0.71358	0.475487	0.794993	0.0996	Negative_Control	NA	NA	NA	1802.07	1458.83	1095.17	1312.89	1269.8	1276.45	1275.94	1250.13	1173.79	NA	-
TGTCGGCACACCGGTACTATC	1477.28	-0.504107	0.236865	-2.12825	0.0333164	0.30062	0.522	Negative_Control	NA	NA	NA	2818.38	1190.51	1412.6	1572.71	963.965	1148.8	1453.77	1260.69	1474.07	NA	-
AACCGCTGGGCGGGCCAGAGA	1806.41	0.21291	0.21696	0.981329	0.326431	0.734852	0.134	Negative_Control	NA	NA	NA	2122.76	1904.3	1241.75	1988.76	1998.67	2028.41	1656.48	1613.34	1703.2	NA	-
CCCGTCCCCTGAGACGACATG	1627.74	0.133927	0.205647	0.651247	0.514887	0.817807	0.0873	Negative_Control	NA	NA	NA	1317.05	1747.99	1653.48	1853.24	1789.3	1495.74	1350.55	1832.96	1609.36	NA	-
TGCAAGTCCACGGTAGAAAAC	1302.93	0.0263727	0.225572	0.116915	0.906927	0.958179	0.0186	Negative_Control	NA	NA	NA	1841.96	1453.62	1019.54	1428.56	1422.01	1437.64	1198.83	936.54	987.669	NA	-
GGACGGCTAAGACTGGGGGAG	1574.53	-0.812861	0.191744	-4.2393	2.24e-05	0.00137731	2.86	Negative_Control	NA	NA	NA	2019.05	2138.75	1875.69	1046.17	1218.36	1167.62	1656.48	1490.86	1557.75	NA	-
CGTAACTCGCTCGCTGGGTGT	1219.69	0.141912	0.196728	0.721359	0.470688	0.794993	0.0996	Negative_Control	NA	NA	NA	974.826	1070.68	1241.75	1141.98	1119.74	1360.73	1307.03	1272.3	1488.15	NA	-
ACGGCCCAGCGCACGAGAAAT	1112.53	0.141801	0.237846	0.596189	0.551049	0.828016	0.082	Negative_Control	NA	NA	NA	1177.45	1114.96	872.958	1088.47	1059.72	1377.09	1008.56	990.388	1323.15	NA	-
ACTTCAGAAAGCGGGCACTTA	950.495	0.121221	0.259865	0.466477	0.640874	NA	#VALUE!	Negative_Control	NA	NA	NA	533.681	1130.59	962.588	927.915	898.224	929.517	1002.34	1131.87	1037.72	NA	-
CTGCACGCAGTGTTTGTGATG	1652.1	-0.42681	0.200699	-2.12662	0.0334521	0.30062	0.522	Negative_Control	NA	NA	NA	2133.93	2071.02	1730.98	1476.03	1381.99	1548.92	1329.41	1672.47	1524.12	NA	-
TTAGTTGGGTGAAGGCGTTCA	1407.1	0.320805	0.226657	1.41538	0.156957	0.548713	0.261	Negative_Control	NA	NA	NA	1084.11	984.711	1674.96	1230.89	1404.86	2063.59	1108.05	1635.51	1477.2	NA	-
GCGGAGCCGGCTGGAGTGCGC	1663.25	0.0434633	0.272438	0.159535	0.873248	0.950624	0.022	Negative_Control	NA	NA	NA	1232.49	2761.36	1253.88	2047.45	1562.78	1532.56	1497.3	1533.1	1548.36	NA	-
TGCGAGTAGCGACTCCGGCGG	1760.02	0.0631478	0.279896	0.225611	0.821504	0.930451	0.0313	Negative_Control	NA	NA	NA	2236.04	786.727	2050.28	1656.44	1753.57	1598.84	1889.03	1829.79	2039.46	NA	-
CCTGGCCCCGCAGGGACAGTT	1138.4	0.585319	0.313164	1.86905	0.0616156	0.366153	0.436	Negative_Control	NA	NA	NA	1262.81	539.247	1061.55	896.84	1667.11	1616.02	1192.61	972.439	1036.94	NA	-
GAGGGAGATAGGTCGGGCAGT	1114.91	0.15041	0.23466	0.64097	0.521542	0.817807	0.0873	Negative_Control	NA	NA	NA	1034.66	1292.11	964.455	1317.21	1027.56	1306.72	1233.65	942.875	914.943	NA	-
CCTTGAAGCGATCCGGGGGAC	2055.34	-0.178349	0.240927	-0.740263	0.45914	0.794993	0.0996	Negative_Control	NA	NA	NA	4029.33	1344.21	1976.53	2513.57	1833.61	1721.57	1932.56	1561.6	1585.12	NA	-
CCCAAACGCCCGACTACAGGC	2556.6	-0.0556181	0.174019	-0.319609	0.749265	0.923643	0.0345	Negative_Control	NA	NA	NA	2341.34	3360.52	2421.87	2327.12	3157	2309.88	2163.87	2579.44	2348.35	NA	-
TGTGGCCCTCCATCGCGAGGC	1784.92	-0.409237	0.181833	-2.25063	0.0244091	0.262821	0.58	Negative_Control	NA	NA	NA	1850.73	2375.81	2006.4	1518.33	1760.72	1404.91	1533.36	1906.87	1707.11	NA	-
CATGACCGGCCACTGGCCGGG	1712.82	0.26746	0.196508	1.36107	0.173493	0.560916	0.251	Negative_Control	NA	NA	NA	2057.34	1266.06	1602.13	2517.02	1672.83	1730.57	1624.14	1354.66	1590.59	NA	-
GCGAGGCTGCGGCATCTATGC	924.204	0.493615	0.237313	2.08002	0.0375237	NA	#VALUE!	Negative_Control	NA	NA	NA	689.238	713.786	855.218	1101.41	1204.78	873.877	948.868	910.144	1020.51	NA	-
GCCCGCCAATAGACCCAGAGG	2385.17	-0.790317	0.205537	-3.84513	0.000120491	0.00556128	2.25	Negative_Control	NA	NA	NA	4098.74	3456.91	2365.86	1679.74	2217.33	1750.21	2074.33	2042.02	1781.4	NA	-
CGACAGGAGGCGCTATACGAG	1333.74	-0.430815	0.279112	-1.54352	0.122705	0.51947	0.284	Negative_Control	NA	NA	NA	1104.86	2537.33	1301.5	1165.29	1031.14	1323.09	1224.95	1109.7	1205.85	NA	-
AGGACTGATGGAAACGAGGGA	1343.26	-0.301576	0.208233	-1.44827	0.147543	0.542114	0.266	Negative_Control	NA	NA	NA	1189.42	1078.49	1520.91	975.389	956.82	1131.62	1823.12	1761.16	1652.37	NA	-
CTGCGAGGTTCGCCGAGCCAC	1052.07	-0.0135711	0.259542	-0.0522886	0.958299	0.972083	0.0123	Negative_Control	NA	NA	NA	680.463	1195.72	1092.36	1122.99	828.91	936.881	1161.52	1295.53	1154.24	NA	-
CAACGACAGCGGATAAAGGCG	1931.75	-0.408598	0.297101	-1.37528	0.169044	0.559782	0.252	Negative_Control	NA	NA	NA	4468.88	1461.44	1449.02	1796.27	1219.07	2034.14	1738.56	1602.78	1615.62	NA	-
GCCCGGTATCGAGCCAGGTGC	1955.31	0.131128	0.17754	0.73858	0.460162	0.794993	0.0996	Negative_Control	NA	NA	NA	2021.45	2008.5	1890.63	2095.79	2106.58	2279.61	1746.02	1756.94	1692.25	NA	-
ATGACCTCGCCTACAATCGGC	1605.14	-0.204711	0.243085	-0.842137	0.399711	0.794993	0.0996	Negative_Control	NA	NA	NA	1361.72	2732.7	1410.74	1391.44	1496.33	1708.48	1212.51	1518.31	1614.05	NA	-
CGCCGAAAGAGCCGCGAGATA	1215.09	-0.199072	0.254487	-0.782247	0.434069	0.794993	0.0996	Negative_Control	NA	NA	NA	1510.9	1023.79	1259.49	790.67	1167.62	1414.73	1114.27	1333.54	1320.8	NA	-
ACGTGGTTCGTGTAGAGAGCT	1144.93	-0.543401	0.367882	-1.47711	0.139647	0.531399	0.275	Negative_Control	NA	NA	NA	2865.45	1042.02	706.769	744.058	780.319	1325.54	1007.32	864.742	968.119	NA	-
GTTTCGGGGGCGGCAGACTAG	1199.6	0.0201413	0.251745	0.0800066	0.936232	0.965419	0.0153	Negative_Control	NA	NA	NA	2135.52	729.416	1034.48	1434.6	1007.55	1230.63	1294.59	948.154	981.413	NA	-
CGGCGAGTAGGCTGGGACGGC	1189.22	0.0691944	0.204869	0.337749	0.735552	0.922121	0.0352	Negative_Control	NA	NA	NA	1263.6	940.425	1151.18	1129.03	1076.15	1306.72	1324.44	1204.73	1306.73	NA	-
ACCGGGTCGTTTCCGTGCTCG	1444.41	0.217397	0.240496	0.903952	0.366021	0.771515	0.113	Negative_Control	NA	NA	NA	960.467	1247.82	1766.46	1631.4	1473.46	1427.01	1395.32	1689.36	1408.39	NA	-
CCAGAGAACACGCACCGCGGC	1629.29	-0.183188	0.224178	-0.817154	0.41384	0.794993	0.0996	Negative_Control	NA	NA	NA	2452.22	1464.04	1488.23	1923.16	1167.62	1638.11	1497.3	1533.1	1499.88	NA	-
AGTCCCCCGTTAGCCGCCCCG	2073.46	-0.263494	0.185402	-1.4212	0.155257	0.548713	0.261	Negative_Control	NA	NA	NA	2542.36	1899.09	2339.71	2205.42	1644.24	1805.03	2075.57	2061.02	2088.73	NA	-
CCGCGACGGGACGGGTCGTGA	1777.53	0.105234	0.262705	0.400578	0.688731	0.898506	0.0465	Negative_Control	NA	NA	NA	1930.51	1234.8	1963.45	1375.9	2581.77	1664.29	1677.62	1801.28	1768.11	NA	-
GCGAAACAAGGGCCACAGGTG	1368.18	-0.0911225	0.217656	-0.418654	0.675469	0.893521	0.0489	Negative_Control	NA	NA	NA	1532.44	1414.55	1361.25	1577.02	980.401	1548.92	1293.35	1233.23	1372.41	NA	-
ATCGTCAACAAGATCGGGAAT	1306.74	0.167805	0.212986	0.787868	0.430774	0.794993	0.0996	Negative_Control	NA	NA	NA	891.064	1690.68	1164.25	1079.83	1571.36	1480.19	1156.55	1392.67	1334.1	NA	-
GCACAACGGGGGGGCGCGGCT	1262.89	0.00501823	0.270298	0.0185655	0.985188	0.989791	0.00446	Negative_Control	NA	NA	NA	650.15	1930.35	1439.68	1136.8	1314.82	1315.73	1099.34	1390.56	1088.55	NA	-
TTTGGACTGAGGGCGGGGGGT	2089.13	-0.295483	0.209485	-1.41052	0.158385	0.549237	0.26	Negative_Control	NA	NA	NA	2935.65	2229.93	1959.72	1715.13	2027.97	2034.96	1884.06	1956.49	2058.23	NA	-
CGCCATTGACGAGCGGGAACC	1437.13	0.31661	0.235843	1.34246	0.179446	0.567365	0.246	Negative_Control	NA	NA	NA	1473.41	919.585	1505.04	1820.44	1617.09	1374.64	1275.94	1452.85	1495.19	NA	-
CTACCAGGTAGACAAGGCCGT	1271.72	-0.293178	0.231405	-1.26695	0.205173	0.600167	0.222	Negative_Control	NA	NA	NA	1904.18	1148.83	1370.59	1072.07	1281.95	1205.26	1190.13	1103.36	1169.09	NA	-
CCGGGCAGCTCCACAGAGTAT	1346.75	0.0335509	0.229779	0.146014	0.883911	0.954003	0.0205	Negative_Control	NA	NA	NA	1522.87	1002.95	1393	1181.69	1532.05	1289.54	1433.87	1433.85	1330.97	NA	-
TGGTCTGACCGGGTACCCAAC	1583.54	-0.213377	0.240998	-0.88539	0.375946	0.777197	0.109	Negative_Control	NA	NA	NA	1106.45	2584.22	1645.08	1168.74	1724.99	1566.92	1467.45	1420.12	1567.92	NA	-
GTCCCAGGGTCGCGAGGGGAC	1597.83	-0.0329112	0.237767	-0.138418	0.88991	0.954003	0.0205	Negative_Control	NA	NA	NA	940.523	1768.83	1960.65	1373.31	1391.28	1667.57	1728.61	1851.96	1697.73	NA	-
TGGAAGGGCTATCCTGGGGGA	1761.2	-0.238245	0.185467	-1.28457	0.198942	0.589966	0.229	Negative_Control	NA	NA	NA	2109.2	1904.3	1637.61	1702.18	1664.97	1413.91	1925.1	1698.86	1794.7	NA	-
CGGTAGCTAACCCCGTTTAGC	1913.43	0.161514	0.20286	0.796187	0.425923	0.794993	0.0996	Negative_Control	NA	NA	NA	1784.52	1998.08	1706.7	1837.7	1794.3	2553.72	1821.88	1845.63	1878.37	NA	-
GAGGGTGCCCTGAACGATGCA	1919.44	0.0830816	0.199291	0.416885	0.676762	0.893521	0.0489	Negative_Control	NA	NA	NA	1431.13	1966.82	2405.07	1832.52	2129.44	2101.23	1686.32	1951.21	1771.24	NA	-
AATACTCACGTAACCGTAAGG	1652.77	-0.107814	0.237366	-0.454212	0.649676	0.889684	0.0508	Negative_Control	NA	NA	NA	1286.74	2276.82	1843.95	1645.21	1714.27	1604.56	1688.81	1263.85	1550.71	NA	-
ATGTGCCGGTGATGGCCGGCA	1687.05	-0.5533	0.231232	-2.39283	0.0167188	0.211444	0.675	Negative_Control	NA	NA	NA	2989.89	1854.8	1542.38	1417.34	1542.06	1290.36	1483.62	1537.32	1525.69	NA	-
CTAGAGCCCCTTCTCCGGCGG	1778.06	0.0744076	0.193164	0.385203	0.700087	0.899144	0.0462	Negative_Control	NA	NA	NA	1551.58	2057.99	1678.69	1686.65	2108.72	1759.21	1704.98	1636.57	1818.16	NA	-
GGCTAGGCGCACGGACTTAGT	1323.7	-0.209522	0.211011	-0.992942	0.320738	0.729721	0.137	Negative_Control	NA	NA	NA	1429.53	1263.45	1624.54	1301.67	1259.09	1173.35	1151.58	1437.01	1273.1	NA	-
GGCCAGTTTGACCTGCACGGA	2154.88	-0.34183	0.254472	-1.34329	0.179177	0.567365	0.246	Negative_Control	NA	NA	NA	2429.09	4056.07	1533.04	2160.53	1965.8	1882.76	1937.53	1715.76	1713.37	NA	-
GCTCCGGCGTGGTGCCAAGGG	1555.85	0.0197948	0.221915	0.0892001	0.928923	0.960185	0.0176	Negative_Control	NA	NA	NA	1792.5	1479.67	1443.41	1318.07	1746.43	1690.48	1739.8	1570.05	1222.27	NA	-

## Sheet: T1C IL2RA CRISPRa1xVP64 screen
gRNA_sequence	baseMean	log2FoldChange	lfcSE	stat	pvalue	padj	-log10padj	Target.sequence	Genomic.location	Strand	GC.content....	Self.complementarity	MM0	MM1	MM2	MM3	Efficiency	Genomic_Coordinate	Gene	PAM	TSS	Position Relative to TSS	finalPAMbp	gRNA label in figures
CCTTGTTTCAAATGGATTTTC	1990.15	-0.131664	0.1856	-0.709398	0.478077	0.983678	0.00714715	CCTTGTTTCAAATGGATTTTCTCGAA	chr10:6061394	-	33	0	0	0	0	0	0	6061394	IL2RA	TCGAA	6062309	915	G	-
TCGAGAAAATCCATTTGAAAC	1811.7	-0.18015	0.186575	-0.96556	0.334265	0.972026	0.0123219	TCGAGAAAATCCATTTGAAACAAGGA	chr10:6061395	+	33	0	0	0	0	0	0	6061395	IL2RA	AAGGA	6062309	914	A	-
CGAGAAAATCCATTTGAAACA	1674.93	-0.117005	0.242881	-0.481736	0.629993	0.983678	0.00714715	CGAGAAAATCCATTTGAAACAAGGAA	chr10:6061396	+	33	0	0	0	0	0	0	6061396	IL2RA	AGGAA	6062309	913	T	-
AGAAGTAGTAATGTTCTAAAA	1925.42	-0.156372	0.193304	-0.808945	0.418547	0.976079	0.0105152	AGAAGTAGTAATGTTCTAAAAGTGAG	chr10:6061489	+	24	0	0	0	0	0	0	6061489	IL2RA	GTGAG	6062309	820	T	-
TTTCTGTAAAGTTGCACTTGT	2061.88	0.0192621	0.19134	0.10067	0.919813	0.994274	0.00249402	TTTCTGTAAAGTTGCACTTGTAAGGA	chr10:6061533	+	33	0	0	0	0	0	0	6061533	IL2RA	AAGGA	6062309	776	A	-
ACGTCTTAGGAAATAACACCT	1654.65	0.244318	0.193179	1.26473	0.20597	0.95249	0.0211396	ACGTCTTAGGAAATAACACCTAGGAA	chr10:6061561	-	38	2	0	0	0	0	0	6061561	IL2RA	AGGAA	6062309	748	T	-
TACGTCTTAGGAAATAACACC	2406.75	-0.159701	0.223911	-0.713235	0.4757	0.983678	0.00714715	TACGTCTTAGGAAATAACACCTAGGA	chr10:6061562	-	38	2	0	0	0	0	0	6061562	IL2RA	TAGGA	6062309	747	A	-
TATACACTGCTTTTACGTCTT	909.46	0.0518583	0.241568	0.214674	0.830022	0.983678	0.00714715	TATACACTGCTTTTACGTCTTAGGAA	chr10:6061575	-	33	0	0	0	0	0	0	6061575	IL2RA	AGGAA	6062309	734	A	-
GTATACACTGCTTTTACGTCT	989.996	-0.0561848	0.242019	-0.23215	0.816421	0.983678	0.00714715	GTATACACTGCTTTTACGTCTTAGGA	chr10:6061576	-	38	0	0	0	0	0	0	6061576	IL2RA	TAGGA	6062309	733	A	-
CATCCTTGAAGCTAAACTTTT	1830.2	0.243043	0.230305	1.05531	0.291283	0.968952	0.0136976	CATCCTTGAAGCTAAACTTTTCTGAG	chr10:6061601	+	33	0	0	0	0	0	0	6061601	IL2RA	CTGAG	6062309	708	A	-
CACTGGGAGAATTTAAGATCT	1756.35	0.127	0.200843	0.632334	0.527168	0.983678	0.00714715	CACTGGGAGAATTTAAGATCTCAGAA	chr10:6061620	-	38	1	0	0	0	0	0	6061620	IL2RA	CAGAA	6062309	689	A	-
TACTCATATATCAAACACTGG	1861.28	0.285975	0.190785	1.49893	0.133891	0.945555	0.0243134	TACTCATATATCAAACACTGGGAGAA	chr10:6061635	-	33	0	0	0	0	0	0	6061635	IL2RA	GAGAA	6062309	674	T	-
AGTACTCATATATCAAACACT	1728.23	-0.180371	0.225047	-0.801482	0.422853	0.976079	0.0105152	AGTACTCATATATCAAACACTGGGAG	chr10:6061637	-	29	0	0	0	0	0	0	6061637	IL2RA	GGGAG	6062309	672	A	-
GAGTACTCATATATCAAACAC	1813.05	-0.062223	0.187063	-0.332632	0.739412	0.983678	0.00714715	GAGTACTCATATATCAAACACTGGGA	chr10:6061638	-	33	0	0	0	0	0	0	6061638	IL2RA	TGGGA	6062309	671	G	-
TTTAAGTTCAGGTTAATTTGC	1701.46	-0.0381429	0.20307	-0.187832	0.851009	0.983678	0.00714715	TTTAAGTTCAGGTTAATTTGCTGGAG	chr10:6061668	-	29	0	0	0	0	0	0	6061668	IL2RA	TGGAG	6062309	641	A	-
CTTTAAGTTCAGGTTAATTTG	2395.58	-0.197344	0.175437	-1.12487	0.260643	0.965345	0.0153175	CTTTAAGTTCAGGTTAATTTGCTGGA	chr10:6061669	-	29	0	0	0	0	0	0	6061669	IL2RA	CTGGA	6062309	640	G	-
CAGCAAATTAACCTGAACTTA	1941.56	0.203385	0.202668	1.00354	0.315602	0.972026	0.0123219	CAGCAAATTAACCTGAACTTAAAGAG	chr10:6061671	+	33	0	0	0	0	0	0	6061671	IL2RA	AAGAG	6062309	638	C	-
AGCTTCCTGATAGCTTCTTAG	2755.03	-0.0454208	0.201665	-0.225229	0.821801	0.983678	0.00714715	AGCTTCCTGATAGCTTCTTAGTTGGG	chr10:6061695	+	43	2	0	0	0	0	0	6061695	IL2RA	TTGGG	6062309	614	G	-
GCTTCCTGATAGCTTCTTAGT	2111.74	0.211375	0.203553	1.03843	0.29907	0.968952	0.0136976	GCTTCCTGATAGCTTCTTAGTTGGGG	chr10:6061696	+	43	1	0	0	0	0	0	6061696	IL2RA	TGGGG	6062309	613	G	-
TTCCTGATAGCTTCTTAGTTG	2117.25	0.116457	0.192172	0.606002	0.544513	0.983678	0.00714715	TTCCTGATAGCTTCTTAGTTGGGGGG	chr10:6061698	+	38	1	0	0	0	0	0	6061698	IL2RA	GGGGG	6062309	611	T	-
ACCCCCCAACTAAGAAGCTAT	2134.9	0.138941	0.181005	0.76761	0.442719	0.982902	0.00748972	ACCCCCCAACTAAGAAGCTATCAGGA	chr10:6061699	-	48	1	0	0	0	0	0	6061699	IL2RA	CAGGA	6062309	610	A	-
TGATAGCTTCTTAGTTGGGGG	2493.35	-0.241708	0.194537	-1.24248	0.214059	0.95249	0.0211396	TGATAGCTTCTTAGTTGGGGGGTGGG	chr10:6061702	+	48	1	0	0	0	0	0	6061702	IL2RA	GTGGG	6062309	607	A	-
GATAGCTTCTTAGTTGGGGGG	2484.64	-0.145054	0.195823	-0.740741	0.458851	0.983678	0.00714715	GATAGCTTCTTAGTTGGGGGGTGGGA	chr10:6061703	+	52	1	0	0	0	0	0	6061703	IL2RA	TGGGA	6062309	606	G	-
ATAGCTTCTTAGTTGGGGGGT	2748.02	0.277559	0.22541	1.23135	0.21819	0.95249	0.0211396	ATAGCTTCTTAGTTGGGGGGTGGGAG	chr10:6061704	+	48	1	0	0	0	0	0	6061704	IL2RA	GGGAG	6062309	605	T	-
CTGCACTCCCACCCCCCAACT	1894.66	-0.227752	0.180466	-1.26202	0.206942	0.95249	0.0211396	CTGCACTCCCACCCCCCAACTAAGAA	chr10:6061709	-	67	0	0	0	0	0	0	6061709	IL2RA	AAGAA	6062309	600	G	-
GTCCCGATGAGCAGGTTTCTC	2253.71	0.0130056	0.187594	0.0693284	0.944728	0.994668	0.00232188	GTCCCGATGAGCAGGTTTCTCAAGAA	chr10:6061772	-	57	1	0	0	0	0	0	6061772	IL2RA	AAGAA	6062309	537	A	-
TTGGATGTTAACAGGGTCCCG	2278.67	0.230803	0.189539	1.21771	0.223334	0.95249	0.0211396	TTGGATGTTAACAGGGTCCCGATGAG	chr10:6061787	-	52	1	0	0	0	0	0	6061787	IL2RA	ATGAG	6062309	522	C	-
GTGGCATGATATTTGGGATAT	1418.48	0.119186	0.22219	0.536413	0.591673	0.983678	0.00714715	GTGGCATGATATTTGGGATATTTGGA	chr10:6061808	-	38	0	0	0	0	0	0	6061808	IL2RA	TTGGA	6062309	501	T	-
TTCTTCCCAGAATTAATTGTC	1328.61	-0.0840136	0.197063	-0.426328	0.669869	0.983678	0.00714715	TTCTTCCCAGAATTAATTGTCAAGGA	chr10:6061838	+	33	0	0	0	0	0	0	6061838	IL2RA	AAGGA	6062309	471	C	-
CAGTCCTTGACAATTAATTCT	1720.03	-0.185726	0.203426	-0.912992	0.361247	0.972026	0.0123219	CAGTCCTTGACAATTAATTCTGGGAA	chr10:6061841	-	33	0	0	0	0	0	0	6061841	IL2RA	GGGAA	6062309	468	G	-
TCAGTCCTTGACAATTAATTC	2316.18	-0.123501	0.202473	-0.609963	0.541886	0.983678	0.00714715	TCAGTCCTTGACAATTAATTCTGGGA	chr10:6061842	-	33	0	0	0	0	0	0	6061842	IL2RA	TGGGA	6062309	467	A	-
CCCAGAATTAATTGTCAAGGA	2300.39	-0.307886	0.214333	-1.43648	0.150865	0.95249	0.0211396	CCCAGAATTAATTGTCAAGGACTGAG	chr10:6061843	+	38	0	0	0	0	0	0	6061843	IL2RA	CTGAG	6062309	466	A	-
AATTAATTGTCAAGGACTGAG	2510.07	0.0171154	0.175225	0.0976768	0.922189	0.994274	0.00249402	AATTAATTGTCAAGGACTGAGAAGGA	chr10:6061848	+	33	2	0	0	0	0	0	6061848	IL2RA	AAGGA	6062309	461	C	-
GTCAAGGACTGAGAAGGACAG	2518.32	-0.0403134	0.208045	-0.193772	0.846354	0.983678	0.00714715	GTCAAGGACTGAGAAGGACAGGAGAA	chr10:6061856	+	52	3	0	0	0	0	0	6061856	IL2RA	GAGAA	6062309	453	C	-
TTCAGGCTCTCTTGACAGACC	2641.54	-0.0664596	0.188855	-0.351909	0.724906	0.983678	0.00714715	TTCAGGCTCTCTTGACAGACCAAGGA	chr10:6061893	+	52	0	0	0	0	0	0	6061893	IL2RA	AAGGA	6062309	416	A	-
TCAGGCTCTCTTGACAGACCA	2819.8	-0.288871	0.189275	-1.5262	0.12696	0.945555	0.0243134	TCAGGCTCTCTTGACAGACCAAGGAA	chr10:6061894	+	52	0	0	0	0	0	0	6061894	IL2RA	AGGAA	6062309	415	C	-
CACTGTTCCTTGGTCTGTCAA	2877.26	-0.288078	0.180002	-1.60041	0.109507	0.945555	0.0243134	CACTGTTCCTTGGTCTGTCAAGAGAG	chr10:6061899	-	48	1	0	0	0	0	0	6061899	IL2RA	GAGAG	6062309	410	C	-
CAAGGAACAGTGAGGCATAAA	2306.78	0.0058828	0.199162	0.0295378	0.976436	0.994668	0.00232188	CAAGGAACAGTGAGGCATAAACTGGG	chr10:6061913	+	43	0	0	0	0	0	0	6061913	IL2RA	CTGGG	6062309	396	G	-
GAGGCATAAACTGGGGTCCCC	2176.84	0.447099	0.195163	2.2909	0.0219694	0.690026	0.161134	GAGGCATAAACTGGGGTCCCCGTGGG	chr10:6061924	+	62	1	0	0	0	0	0	6061924	IL2RA	GTGGG	6062309	385	T	-
CACCTCTTGCCTGTGACCCAC	2574.93	-0.220789	0.206045	-1.07156	0.283919	0.968952	0.0136976	CACCTCTTGCCTGTGACCCACGGGGA	chr10:6061940	-	62	0	0	0	0	0	0	6061940	IL2RA	GGGGA	6062309	369	C	-
CCCGTGGGTCACAGGCAAGAG	2260.67	-0.00864199	0.175516	-0.0492377	0.96073	0.994668	0.00232188	CCCGTGGGTCACAGGCAAGAGGTGGA	chr10:6061942	+	67	0	0	0	0	0	0	6061942	IL2RA	GTGGA	6062309	367	A	-
CCCAAGATTCAACTCCCTTCT	1707.47	-0.0987464	0.22203	-0.444743	0.656505	0.983678	0.00714715	CCCAAGATTCAACTCCCTTCTTGGAA	chr10:6061969	+	48	0	0	0	0	0	0	6061969	IL2RA	TGGAA	6062309	340	C	-
TAGATGGTTCCAAGAAGGGAG	8063.37	5.11508	0.164769	31.0439	1.38e-211	2.76e-209	208.559	TAGATGGTTCCAAGAAGGGAGTTGAA	chr10:6061976	-	48	0	0	0	0	0	0	6061976	IL2RA	TTGAA	6062309	333	T	g2
CCAGGTAGATGGTTCCAAGAA	2173.72	0.284112	0.190984	1.48762	0.136852	0.945555	0.0243134	CCAGGTAGATGGTTCCAAGAAGGGAG	chr10:6061981	-	48	0	0	0	0	0	0	6061981	IL2RA	GGGAG	6062309	328	T	-
TCCCTTCTTGGAACCATCTAC	2185.64	0.191615	0.183265	1.04557	0.295762	0.968952	0.0136976	TCCCTTCTTGGAACCATCTACCTGGG	chr10:6061982	+	48	0	0	0	0	0	0	6061982	IL2RA	CTGGG	6062309	327	G	-
AGTCCCCAGGTAGATGGTTCC	2460.75	-0.0571468	0.176932	-0.322988	0.746705	0.983678	0.00714715	AGTCCCCAGGTAGATGGTTCCAAGAA	chr10:6061986	-	57	0	0	0	0	0	0	6061986	IL2RA	AAGAA	6062309	323	G	-
GGACTCCCTCTGGTTCTGTGG	2461.14	-0.0256689	0.178205	-0.144041	0.885468	0.994274	0.00249402	GGACTCCCTCTGGTTCTGTGGCTGGG	chr10:6062007	+	62	2	0	0	0	0	0	6062007	IL2RA	CTGGG	6062309	302	A	-
GACTCCCTCTGGTTCTGTGGC	2010.86	0.0425896	0.194397	0.219086	0.826583	0.983678	0.00714715	GACTCCCTCTGGTTCTGTGGCTGGGA	chr10:6062008	+	62	1	0	0	0	0	0	6062008	IL2RA	TGGGA	6062309	301	A	-
CTCTGGTTCTGTGGCTGGGAA	2539.52	0.00314359	0.174927	0.0179709	0.985662	0.995129	0.00212071	CTCTGGTTCTGTGGCTGGGAAGAGGG	chr10:6062014	+	57	0	0	0	0	0	0	6062014	IL2RA	GAGGG	6062309	295	A	-
GAGGGATGCCCATCAGCCTTC	2117.24	-0.192502	0.190334	-1.01139	0.31183	0.972026	0.0123219	GAGGGATGCCCATCAGCCTTCCCGGA	chr10:6062035	+	62	3	0	0	0	0	0	6062035	IL2RA	CCGGA	6062309	274	A	-
CCCATCAGCCTTCCCGGAATT	2008.44	-0.15306	0.183722	-0.833104	0.404786	0.975388	0.0108227	CCCATCAGCCTTCCCGGAATTCCGGG	chr10:6062043	+	57	4	0	0	0	0	0	6062043	IL2RA	CCGGG	6062309	266	G	-
CCATCAGCCTTCCCGGAATTC	2279.71	-0.240474	0.173692	-1.38449	0.16621	0.95249	0.0211396	CCATCAGCCTTCCCGGAATTCCGGGG	chr10:6062044	+	57	4	0	0	0	0	0	6062044	IL2RA	CGGGG	6062309	265	G	-
CATCAGCCTTCCCGGAATTCC	2083.13	0.193765	0.189932	1.02018	0.307642	0.968952	0.0136976	CATCAGCCTTCCCGGAATTCCGGGGG	chr10:6062045	+	57	4	0	0	0	0	0	6062045	IL2RA	GGGGG	6062309	264	C	-
TGTGGGTGCCCCCGGAATTCC	1731.97	-0.0141304	0.229535	-0.0615608	0.950913	0.994668	0.00232188	TGTGGGTGCCCCCGGAATTCCGGGAA	chr10:6062053	-	67	4	0	0	0	0	0	6062053	IL2RA	GGGAA	6062309	256	G	-
CTGTGGGTGCCCCCGGAATTC	2566.48	0.0152999	0.182499	0.0838356	0.933187	0.994668	0.00232188	CTGTGGGTGCCCCCGGAATTCCGGGA	chr10:6062054	-	67	3	0	0	0	0	0	6062054	IL2RA	CGGGA	6062309	255	A	-
CCTGTGGGTGCCCCCGGAATT	1854.73	0.227983	0.18494	1.23274	0.217674	0.95249	0.0211396	CCTGTGGGTGCCCCCGGAATTCCGGG	chr10:6062055	-	67	3	0	0	0	0	0	6062055	IL2RA	CCGGG	6062309	254	A	-
GTAAGGGCCTGTGGGTGCCCC	2615.95	-0.270516	0.19472	-1.38926	0.164755	0.95249	0.0211396	GTAAGGGCCTGTGGGTGCCCCCGGAA	chr10:6062062	-	71	0	0	0	0	0	0	6062062	IL2RA	CGGAA	6062309	247	T	-
GGTAAGGGCCTGTGGGTGCCC	3528.17	-0.0457463	0.176209	-0.259614	0.795161	0.983678	0.00714715	GGTAAGGGCCTGTGGGTGCCCCCGGA	chr10:6062063	-	71	1	0	0	0	0	0	6062063	IL2RA	CCGGA	6062309	246	A	-
CTGCCAGGCAGGTAAGGGCCT	2574.95	-0.329669	0.200562	-1.64372	0.100234	0.945555	0.0243134	CTGCCAGGCAGGTAAGGGCCTGTGGG	chr10:6062073	-	67	2	0	0	0	0	0	6062073	IL2RA	GTGGG	6062309	236	T	-
CAGCCAGGCACCATGATGAAC	2179.36	0.0698749	0.198329	0.352318	0.724599	0.983678	0.00714715	CAGCCAGGCACCATGATGAACGTGAG	chr10:6062096	+	57	1	0	0	0	0	0	6062096	IL2RA	GTGAG	6062309	213	C	-
GCAGTCCCCACATCAGCAGGT	2759.68	0.0737322	0.172188	0.428207	0.6685	0.983678	0.00714715	GCAGTCCCCACATCAGCAGGTATGAA	chr10:6062121	+	62	0	0	0	0	0	0	6062121	IL2RA	ATGAA	6062309	188	T	-
TGGATTCATACCTGCTGATGT	2394.42	0.0620516	0.182993	0.339094	0.734539	0.983678	0.00714715	TGGATTCATACCTGCTGATGTGGGGA	chr10:6062125	-	43	0	0	0	0	0	0	6062125	IL2RA	GGGGA	6062309	184	C	-
ATGGATTCATACCTGCTGATG	2980.8	0.15936	0.18779	0.848606	0.396101	0.972026	0.0123219	ATGGATTCATACCTGCTGATGTGGGG	chr10:6062126	-	43	0	0	0	0	0	0	6062126	IL2RA	TGGGG	6062309	183	A	-
GATGGATTCATACCTGCTGAT	2246.24	0.0953629	0.194695	0.489808	0.62427	0.983678	0.00714715	GATGGATTCATACCTGCTGATGTGGG	chr10:6062127	-	43	0	0	0	0	0	0	6062127	IL2RA	GTGGG	6062309	182	G	-
CTGGTCCCAAGGGTCAGGAAG	2847.59	0.684943	0.189999	3.60499	0.000312169	0.0178382	1.74865	CTGGTCCCAAGGGTCAGGAAGATGGA	chr10:6062147	-	62	0	0	0	0	0	0	6062147	IL2RA	ATGGA	6062309	162	T	-
CTTCCTGACCCTTGGGACCAG	3399.97	-0.244569	0.16451	-1.48666	0.137105	0.945555	0.0243134	CTTCCTGACCCTTGGGACCAGCCGGG	chr10:6062152	+	62	1	0	0	0	0	0	6062152	IL2RA	CCGGG	6062309	157	G	-
GCCCCGGCTGGTCCCAAGGGT	2943.32	-0.0333277	0.183901	-0.181226	0.85619	0.983678	0.00714715	GCCCCGGCTGGTCCCAAGGGTCAGGA	chr10:6062154	-	76	1	0	0	0	0	0	6062154	IL2RA	CAGGA	6062309	155	A	-
GGACCAGCCGGGGCAGTGAAG	3378.67	0.123554	0.215451	0.573467	0.566328	0.983678	0.00714715	GGACCAGCCGGGGCAGTGAAGCGGAG	chr10:6062166	+	71	2	0	0	0	0	0	6062166	IL2RA	CGGAG	6062309	143	G	-
TGAAGCGGAGGTCTTTCTCTG	2535.57	-0.0592798	0.1953	-0.303532	0.761484	0.983678	0.00714715	TGAAGCGGAGGTCTTTCTCTGCAGAA	chr10:6062182	+	52	1	0	0	0	0	0	6062182	IL2RA	CAGAA	6062309	127	G	-
ACGGCAACTGGGCCTTCTGCA	1884.57	-0.191548	0.1943	-0.985841	0.324211	0.972026	0.0123219	ACGGCAACTGGGCCTTCTGCAGAGAA	chr10:6062196	-	62	0	0	0	0	0	0	6062196	IL2RA	GAGAA	6062309	113	A	-
TGACGGCAACTGGGCCTTCTG	1691.51	-0.401917	0.201044	-1.99915	0.0455924	0.848642	0.0712752	TGACGGCAACTGGGCCTTCTGCAGAG	chr10:6062198	-	62	0	0	0	0	0	0	6062198	IL2RA	CAGAG	6062309	111	A	-
CCAAAAAGAGGCTGACGGCAA	2270.46	-0.236682	0.186516	-1.26896	0.204454	0.95249	0.0211396	CCAAAAAGAGGCTGACGGCAACTGGG	chr10:6062210	-	52	2	0	0	0	0	0	6062210	IL2RA	CTGGG	6062309	99	C	-
CAGCCTCTTTTTGGCATCGCG	3211.05	-0.142419	0.16448	-0.865876	0.386558	0.972026	0.0123219	CAGCCTCTTTTTGGCATCGCGCCGGA	chr10:6062222	+	57	2	0	0	0	0	0	6062222	IL2RA	CCGGA	6062309	87	G	-
AGCCTCTTTTTGGCATCGCGC	2093.23	-0.120905	0.178443	-0.677552	0.498056	0.983678	0.00714715	AGCCTCTTTTTGGCATCGCGCCGGAG	chr10:6062223	+	57	2	0	0	0	0	0	6062223	IL2RA	CGGAG	6062309	86	G	-
CCTCTTTTTGGCATCGCGCCG	1514.54	-0.450144	0.19134	-2.35259	0.0186433	0.677937	0.168811	CCTCTTTTTGGCATCGCGCCGGAGGA	chr10:6062225	+	62	0	0	0	0	0	0	6062225	IL2RA	GAGGA	6062309	84	T	-
ATCCTCCGGCGCGATGCCAAA	1855.18	-0.0789668	0.181727	-0.434536	0.6639	0.983678	0.00714715	ATCCTCCGGCGCGATGCCAAAAAGAG	chr10:6062226	-	62	0	0	0	0	0	0	6062226	IL2RA	AAGAG	6062309	83	G	-
TTTGGCATCGCGCCGGAGGAT	1998.51	-0.122258	0.189548	-0.644998	0.518928	0.983678	0.00714715	TTTGGCATCGCGCCGGAGGATGTGGG	chr10:6062231	+	62	1	0	0	0	0	0	6062231	IL2RA	GTGGG	6062309	78	A	-
TTGGCATCGCGCCGGAGGATG	2063.56	-0.206233	0.193681	-1.06481	0.286963	0.968952	0.0136976	TTGGCATCGCGCCGGAGGATGTGGGA	chr10:6062232	+	67	2	0	0	0	0	0	6062232	IL2RA	TGGGA	6062309	77	T	-
CATCGCGCCGGAGGATGTGGG	2620.71	0.0332682	0.185052	0.179778	0.857327	0.983678	0.00714715	CATCGCGCCGGAGGATGTGGGATGGG	chr10:6062236	+	71	2	0	0	0	0	0	6062236	IL2RA	ATGGG	6062309	73	A	-
ATCGCGCCGGAGGATGTGGGA	3204.26	0.251608	0.16793	1.49829	0.134058	0.945555	0.0243134	ATCGCGCCGGAGGATGTGGGATGGGA	chr10:6062237	+	67	1	0	0	0	0	0	6062237	IL2RA	TGGGA	6062309	72	A	-
TCGCGCCGGAGGATGTGGGAT	2448.31	-0.0514291	0.176542	-0.291314	0.770812	0.983678	0.00714715	TCGCGCCGGAGGATGTGGGATGGGAA	chr10:6062238	+	67	1	0	0	0	0	0	6062238	IL2RA	GGGAA	6062309	71	G	-
GGGATGGGAAGATCGGTCCGC	2372.2	0.0822038	0.193311	0.425241	0.670661	0.983678	0.00714715	GGGATGGGAAGATCGGTCCGCCTGGG	chr10:6062254	+	67	0	0	0	0	0	0	6062254	IL2RA	CTGGG	6062309	55	C	-
TCCGCCTGGGCTGTCACCCTT	1786.2	0.0694466	0.196107	0.354126	0.723244	0.983678	0.00714715	TCCGCCTGGGCTGTCACCCTTGTGGG	chr10:6062270	+	67	1	0	0	0	0	0	6062270	IL2RA	GTGGG	6062309	39	T	-
ATAGAGACTGGATGGACCCAC	8851.75	4.90794	0.197088	24.9022	7.04e-137	9.38e-135	134.028	ATAGAGACTGGATGGACCCACAAGGG	chr10:6062286	-	52	0	0	0	0	0	0	6062286	IL2RA	AAGGG	6062309	23	T	g1
TGTGGGTCCATCCAGTCTCTA	2319.69	0.246074	0.205086	1.19986	0.230194	0.95249	0.0211396	TGTGGGTCCATCCAGTCTCTATCGGA	chr10:6062290	+	52	0	0	0	0	0	0	6062290	IL2RA	TCGGA	6062309	19	G	-
GTGGGTCCATCCAGTCTCTAT	2000.13	-0.242238	0.197088	-1.22909	0.21904	0.95249	0.0211396	GTGGGTCCATCCAGTCTCTATCGGAG	chr10:6062291	+	52	0	0	0	0	0	0	6062291	IL2RA	CGGAG	6062309	18	T	-
CCTGACTCCGATAGAGACTGG	2294.63	-0.0733984	0.205035	-0.35798	0.720358	0.983678	0.00714715	CCTGACTCCGATAGAGACTGGATGGA	chr10:6062296	-	57	1	0	0	0	0	0	6062296	IL2RA	ATGGA	6062309	13	C	-
CCATCCAGTCTCTATCGGAGT	2480.67	-0.273767	0.198103	-1.38195	0.166988	0.95249	0.0211396	CCATCCAGTCTCTATCGGAGTCAGGA	chr10:6062297	+	52	1	0	0	0	0	0	6062297	IL2RA	CAGGA	6062309	12	G	-
CATCCAGTCTCTATCGGAGTC	2569.68	0.00980066	0.18752	0.0522647	0.958318	0.994668	0.00232188	CATCCAGTCTCTATCGGAGTCAGGAG	chr10:6062298	+	52	1	0	0	0	0	0	6062298	IL2RA	AGGAG	6062309	11	T	-
AACTCCTGACTCCGATAGAGA	3242.54	-0.135629	0.171841	-0.789271	0.429954	0.976079	0.0105152	AACTCCTGACTCCGATAGAGACTGGA	chr10:6062300	-	48	1	0	0	0	0	0	6062300	IL2RA	CTGGA	6062309	9	T	-
GAGAGCAACTCCTGACTCCGA	2661.81	-0.0519763	0.182386	-0.284979	0.77566	0.983678	0.00714715	GAGAGCAACTCCTGACTCCGATAGAG	chr10:6062306	-	57	1	0	0	0	0	0	6062306	IL2RA	TAGAG	6062309	3	A	-
AGGAGTTGCTCTCTTTAAGTA	2423.09	0.375093	0.247039	1.51835	0.128926	0.945555	0.0243134	AGGAGTTGCTCTCTTTAAGTATTGGG	chr10:6062319	+	38	0	0	0	0	0	0	6062319	IL2RA	TTGGG	6062309	-10	C	-
CACGCCAGCCCAATACTTAAA	1536.25	0.0891093	0.193812	0.459773	0.645679	0.983678	0.00714715	CACGCCAGCCCAATACTTAAAGAGAG	chr10:6062327	-	48	0	0	0	0	0	0	6062327	IL2RA	GAGAG	6062309	-18	C	-
AACACGCCAGCCCAATACTTA	2152.22	-0.0812681	0.180496	-0.450248	0.652532	0.983678	0.00714715	AACACGCCAGCCCAATACTTAAAGAG	chr10:6062329	-	48	0	0	0	0	0	0	6062329	IL2RA	AAGAG	6062309	-20	A	-
TATTGGGCTGGCGTGTTCAGC	2845.57	-0.344128	0.172995	-1.98923	0.0466753	0.848642	0.0712752	TATTGGGCTGGCGTGTTCAGCCAGGA	chr10:6062338	+	57	1	0	0	0	0	0	6062338	IL2RA	CAGGA	6062309	-29	A	-
ATTGGGCTGGCGTGTTCAGCC	2617.12	-0.14366	0.181471	-0.791643	0.428569	0.976079	0.0105152	ATTGGGCTGGCGTGTTCAGCCAGGAA	chr10:6062339	+	62	2	0	0	0	0	0	6062339	IL2RA	AGGAA	6062309	-30	A	-
GAGTGCTAGGCAGTTTCCTGG	1233.16	0.428998	0.210119	2.04168	0.0411828	0.848642	0.0712752	GAGTGCTAGGCAGTTTCCTGGCTGAA	chr10:6062353	-	57	2	0	0	0	0	0	6062353	IL2RA	CTGAA	6062309	-44	C	-
CACTTCCTATATTTGAGATGA	2319.6	0.314531	0.204946	1.5347	0.124858	0.945555	0.0243134	CACTTCCTATATTTGAGATGAGAGAA	chr10:6062381	-	33	0	0	0	0	0	0	6062381	IL2RA	GAGAA	6062309	-72	G	-
AACACTTCCTATATTTGAGAT	1779.78	0.245463	0.212039	1.15763	0.247015	0.955396	0.0198165	AACACTTCCTATATTTGAGATGAGAG	chr10:6062383	-	29	0	0	0	0	0	0	6062383	IL2RA	GAGAG	6062309	-74	A	-
CCACACCTCCAGCAATTGAAC	1910.93	0.185998	0.180893	1.02822	0.303845	0.968952	0.0136976	CCACACCTCCAGCAATTGAACTTGAA	chr10:6062473	-	52	0	0	0	0	0	0	6062473	IL2RA	TTGAA	6062309	-164	A	-
TCAAGTTCAATTGCTGGAGGT	2908.48	-0.186281	0.195749	-0.951633	0.341283	0.972026	0.0123219	TCAAGTTCAATTGCTGGAGGTGTGGG	chr10:6062474	+	43	0	0	0	0	0	0	6062474	IL2RA	GTGGG	6062309	-165	C	-
TCAATTGCTGGAGGTGTGGGC	13196.7	6.46962	0.197201	32.8073	4.63e-236	1.85e-233	232.733	TCAATTGCTGGAGGTGTGGGCTGGGG	chr10:6062480	+	57	0	0	0	0	0	0	6062480	IL2RA	TGGGG	6062309	-171	T	g5
GAGAAGGATTGAACTTCATTT	1517.05	0.281446	0.237148	1.18679	0.23531	0.955396	0.0198165	GAGAAGGATTGAACTTCATTTATGAA	chr10:6062511	+	33	1	0	0	0	0	0	6062511	IL2RA	ATGAA	6062309	-202	T	-
TTTTATGGGCGTAGCTGAAGA	2856.76	0.461046	0.168586	2.73478	0.00624212	0.312106	0.505698	TTTTATGGGCGTAGCTGAAGAAAGGA	chr10:6062537	-	43	0	0	0	0	0	0	6062537	IL2RA	AAGGA	6062309	-228	T	-
TTTCTTCAGCTACGCCCATAA	2706.35	0.0508019	0.19246	0.263961	0.79181	0.983678	0.00714715	TTTCTTCAGCTACGCCCATAAAAGGA	chr10:6062540	+	43	0	0	0	0	0	0	6062540	IL2RA	AAGGA	6062309	-231	G	-
TTCTTCAGCTACGCCCATAAA	2237.59	0.00719287	0.191462	0.0375681	0.970032	0.994668	0.00232188	TTCTTCAGCTACGCCCATAAAAGGAG	chr10:6062541	+	43	0	0	0	0	0	0	6062541	IL2RA	AGGAG	6062309	-232	A	-
CTTCAGCTACGCCCATAAAAG	2589.62	-0.144901	0.204639	-0.70808	0.478896	0.983678	0.00714715	CTTCAGCTACGCCCATAAAAGGAGAG	chr10:6062543	+	48	0	0	0	0	0	0	6062543	IL2RA	GAGAG	6062309	-234	G	-
CCTCTCCTTTTATGGGCGTAG	2661.8	-0.239715	0.173865	-1.37874	0.167975	0.95249	0.0211396	CCTCTCCTTTTATGGGCGTAGCTGAA	chr10:6062544	-	52	0	0	0	0	0	0	6062544	IL2RA	CTGAA	6062309	-235	G	-
TCAGCTACGCCCATAAAAGGA	2735.11	0.29484	0.174022	1.69426	0.0902152	0.945555	0.0243134	TCAGCTACGCCCATAAAAGGAGAGGG	chr10:6062545	+	48	0	0	0	0	0	0	6062545	IL2RA	GAGGG	6062309	-236	A	-
CAGCTACGCCCATAAAAGGAG	2416.02	-0.0805682	0.172342	-0.467491	0.640149	0.983678	0.00714715	CAGCTACGCCCATAAAAGGAGAGGGA	chr10:6062546	+	52	0	0	0	0	0	0	6062546	IL2RA	AGGGA	6062309	-237	G	-
AGCTACGCCCATAAAAGGAGA	2658.62	0.0370061	0.182956	0.202268	0.839707	0.983678	0.00714715	AGCTACGCCCATAAAAGGAGAGGGAG	chr10:6062547	+	48	0	0	0	0	0	0	6062547	IL2RA	GGGAG	6062309	-238	A	-
GGGGAATCTCCCTCTCCTTTT	1558.04	-0.100805	0.203123	-0.496275	0.6197	0.983678	0.00714715	GGGGAATCTCCCTCTCCTTTTATGGG	chr10:6062554	-	52	0	0	0	0	0	0	6062554	IL2RA	ATGGG	6062309	-245	C	-
GAGAGGGAGATTCCCCTGCCG	2425.33	0.143989	0.183353	0.785314	0.432269	0.976079	0.0105152	GAGAGGGAGATTCCCCTGCCGTTGAA	chr10:6062564	+	67	2	0	0	0	0	0	6062564	IL2RA	TTGAA	6062309	-255	G	-
AGATTCCCCTGCCGTTGAAGG	3427.45	0.831755	0.192742	4.31538	1.59e-05	0.00106217	2.97381	AGATTCCCCTGCCGTTGAAGGTAGGG	chr10:6062571	+	57	0	0	0	0	0	0	6062571	IL2RA	TAGGG	6062309	-262	T	-
TCACCCTACCTTCAACGGCAG	2031.46	-0.0270919	0.180046	-0.150472	0.880393	0.994274	0.00249402	TCACCCTACCTTCAACGGCAGGGGAA	chr10:6062574	-	57	0	0	0	0	0	0	6062574	IL2RA	GGGAA	6062309	-265	T	-
GCTCACCCTACCTTCAACGGC	2183.13	-0.0250282	0.211054	-0.118587	0.905603	0.994274	0.00249402	GCTCACCCTACCTTCAACGGCAGGGG	chr10:6062576	-	62	1	0	0	0	0	0	6062576	IL2RA	AGGGG	6062309	-267	A	-
TGCTCACCCTACCTTCAACGG	2731.92	-0.157302	0.182298	-0.862884	0.388202	0.972026	0.0123219	TGCTCACCCTACCTTCAACGGCAGGG	chr10:6062577	-	57	1	0	0	0	0	0	6062577	IL2RA	CAGGG	6062309	-268	G	-
GTGCTGGGTGAGACCACTGCC	2434.51	0.252807	0.178142	1.41913	0.155861	0.95249	0.0211396	GTGCTGGGTGAGACCACTGCCAAGAA	chr10:6062608	-	67	0	0	0	0	0	0	6062608	IL2RA	AAGAA	6062309	-299	G	-
TCTCACCCAGCACTTCATAAG	5283.82	2.79712	0.211837	13.2042	8.3e-40	8.3e-38	37.0809	TCTCACCCAGCACTTCATAAGCTGAG	chr10:6062621	+	48	0	0	0	0	0	0	6062621	IL2RA	CTGAG	6062309	-312	T	g3
ACTCAGCTTATGAAGTGCTGG	3914.6	1.34772	0.162896	8.2735	1.3e-16	1.04e-14	13.983	ACTCAGCTTATGAAGTGCTGGGTGAG	chr10:6062622	-	48	0	0	0	0	0	0	6062622	IL2RA	GTGAG	6062309	-313	A	g6
CCTGAGGGGAGGACTCAGCTT	2208.57	0.0413047	0.202579	0.203894	0.838436	0.983678	0.00714715	CCTGAGGGGAGGACTCAGCTTATGAA	chr10:6062634	-	62	0	0	0	0	0	0	6062634	IL2RA	ATGAA	6062309	-325	G	-
TCATAAGCTGAGTCCTCCCCT	1870.93	0.292647	0.202364	1.44614	0.148139	0.95249	0.0211396	TCATAAGCTGAGTCCTCCCCTCAGGG	chr10:6062635	+	52	0	0	0	0	0	0	6062635	IL2RA	CAGGG	6062309	-326	C	-
AGGACGTTACAGCCCTGAGGG	3519.08	0.0730304	0.180384	0.40486	0.68558	0.983678	0.00714715	AGGACGTTACAGCCCTGAGGGGAGGA	chr10:6062647	-	62	1	0	0	0	0	0	6062647	IL2RA	GAGGA	6062309	-338	C	-
TGAGGACGTTACAGCCCTGAG	3344.09	-0.0543225	0.175849	-0.308916	0.757385	0.983678	0.00714715	TGAGGACGTTACAGCCCTGAGGGGAG	chr10:6062649	-	57	1	0	0	0	0	0	6062649	IL2RA	GGGAG	6062309	-340	G	-
CTGAGGACGTTACAGCCCTGA	2902.26	0.301335	0.169494	1.77785	0.0754286	0.945555	0.0243134	CTGAGGACGTTACAGCCCTGAGGGGA	chr10:6062650	-	57	1	0	0	0	0	0	6062650	IL2RA	GGGGA	6062309	-341	G	-
CCCTCAGGGCTGTAACGTCCT	2163.77	-0.421458	0.202441	-2.08188	0.0373533	0.830074	0.0808833	CCCTCAGGGCTGTAACGTCCTCAGGA	chr10:6062652	+	62	1	0	0	0	0	0	6062652	IL2RA	CAGGA	6062309	-343	G	-
CCTCAGGGCTGTAACGTCCTC	1979.46	0.257573	0.192291	1.33949	0.18041	0.95249	0.0211396	CCTCAGGGCTGTAACGTCCTCAGGAG	chr10:6062653	+	62	0	0	0	0	0	0	6062653	IL2RA	AGGAG	6062309	-344	T	-
ACTCCTGAGGACGTTACAGCC	3151.66	0.0534075	0.17963	0.29732	0.766222	0.983678	0.00714715	ACTCCTGAGGACGTTACAGCCCTGAG	chr10:6062654	-	57	0	0	0	0	0	0	6062654	IL2RA	CTGAG	6062309	-345	G	-
TGTAACGTCCTCAGGAGTCAG	2478.46	-0.0868196	0.17564	-0.494305	0.621091	0.983678	0.00714715	TGTAACGTCCTCAGGAGTCAGCCGGG	chr10:6062662	+	52	1	0	0	0	0	0	6062662	IL2RA	CCGGG	6062309	-353	A	-
GTAACGTCCTCAGGAGTCAGC	2855.95	-0.0168843	0.17133	-0.0985483	0.921497	0.994274	0.00249402	GTAACGTCCTCAGGAGTCAGCCGGGA	chr10:6062663	+	57	1	0	0	0	0	0	6062663	IL2RA	CGGGA	6062309	-354	C	-
AGGTGGTCCCGGCTGACTCCT	1665	0.199991	0.226439	0.883201	0.377128	0.972026	0.0123219	AGGTGGTCCCGGCTGACTCCTGAGGA	chr10:6062669	-	67	2	0	0	0	0	0	6062669	IL2RA	GAGGA	6062309	-360	C	-
CCAGGTGGTCCCGGCTGACTC	2302.46	0.209122	0.174566	1.19796	0.230934	0.95249	0.0211396	CCAGGTGGTCCCGGCTGACTCCTGAG	chr10:6062671	-	71	2	0	0	0	0	0	6062671	IL2RA	CTGAG	6062309	-362	G	-
TCAGGAGTCAGCCGGGACCAC	3123.26	-0.00548167	0.192676	-0.0284503	0.977303	0.994668	0.00232188	TCAGGAGTCAGCCGGGACCACCTGGG	chr10:6062672	+	67	2	0	0	0	0	0	6062672	IL2RA	CTGGG	6062309	-363	A	-
CAGGAGTCAGCCGGGACCACC	3088.66	-0.343537	0.182984	-1.87742	0.0604605	0.895711	0.0478322	CAGGAGTCAGCCGGGACCACCTGGGA	chr10:6062673	+	71	2	0	0	0	0	0	6062673	IL2RA	TGGGA	6062309	-364	T	-
CAGCCGGGACCACCTGGGATG	2818.86	-0.0151595	0.174932	-0.0866594	0.930942	0.994668	0.00232188	CAGCCGGGACCACCTGGGATGAAGGA	chr10:6062680	+	71	2	0	0	0	0	0	6062680	IL2RA	AAGGA	6062309	-371	G	-
AGCCGGGACCACCTGGGATGA	3608.8	-0.0333771	0.168116	-0.198536	0.842626	0.983678	0.00714715	AGCCGGGACCACCTGGGATGAAGGAG	chr10:6062681	+	67	2	0	0	0	0	0	6062681	IL2RA	AGGAG	6062309	-372	C	-
GAATATTGGAGGCTGCCTGAC	1790.47	-0.107541	0.212865	-0.505205	0.613415	0.983678	0.00714715	GAATATTGGAGGCTGCCTGACCAGAA	chr10:6062723	-	52	3	0	0	0	0	0	6062723	IL2RA	CAGAA	6062309	-414	T	-
GCAGCCTCCAATATTCAAATA	1602.52	-0.0431498	0.202299	-0.213297	0.831095	0.983678	0.00714715	GCAGCCTCCAATATTCAAATAATGGA	chr10:6062733	+	38	2	0	0	0	0	0	6062733	IL2RA	ATGGA	6062309	-424	G	-
GCCTCCAATATTCAAATAATG	1760.47	-0.409951	0.27104	-1.51251	0.130405	0.945555	0.0243134	GCCTCCAATATTCAAATAATGGAGAA	chr10:6062736	+	33	1	0	0	0	0	0	6062736	IL2RA	GAGAA	6062309	-427	G	-
TCCAATATTCAAATAATGGAG	1655.28	-0.140112	0.211817	-0.661477	0.508307	0.983678	0.00714715	TCCAATATTCAAATAATGGAGAAGGA	chr10:6062739	+	29	1	0	0	0	0	0	6062739	IL2RA	AAGGA	6062309	-430	T	-
CGCCGCATCCTTCTCCATTAT	2141.36	0.0559788	0.177092	0.3161	0.751927	0.983678	0.00714715	CGCCGCATCCTTCTCCATTATTTGAA	chr10:6062746	-	52	0	0	0	0	0	0	6062746	IL2RA	TTGAA	6062309	-437	T	-
AATGGAGAAGGATGCGGCGAA	3237.83	-0.0822593	0.163763	-0.502306	0.615453	0.983678	0.00714715	AATGGAGAAGGATGCGGCGAACTGAA	chr10:6062753	+	52	0	0	0	0	0	0	6062753	IL2RA	CTGAA	6062309	-444	G	-
GGAGAAGGATGCGGCGAACTG	3115.91	0.0125329	0.176039	0.0711935	0.943244	0.994668	0.00232188	GGAGAAGGATGCGGCGAACTGAAGGA	chr10:6062756	+	62	0	0	0	0	0	0	6062756	IL2RA	AAGGA	6062309	-447	T	-
GATGCGGCGAACTGAAGGATC	2920.86	0.0165087	0.168766	0.09782	0.922075	0.994274	0.00249402	GATGCGGCGAACTGAAGGATCCTGAG	chr10:6062763	+	57	0	0	0	0	0	0	6062763	IL2RA	CTGAG	6062309	-454	A	-
TGCGGCGAACTGAAGGATCCT	1799.37	0.180425	0.199211	0.905698	0.365095	0.972026	0.0123219	TGCGGCGAACTGAAGGATCCTGAGAA	chr10:6062765	+	57	0	0	0	0	0	0	6062765	IL2RA	GAGAA	6062309	-456	T	-
GGGGAATTATTTATGAATTCT	843.271	-0.147259	0.257267	-0.572398	0.567053	0.983678	0.00714715	GGGGAATTATTTATGAATTCTCAGGA	chr10:6062782	-	29	0	0	0	0	0	0	6062782	IL2RA	CAGGA	6062309	-473	T	-
TAGTACAGGTTATAAGCCTTG	1579.11	0.0148845	0.190585	0.0780988	0.937749	0.994668	0.00232188	TAGTACAGGTTATAAGCCTTGGGGAA	chr10:6062802	-	38	0	0	0	0	0	0	6062802	IL2RA	GGGAA	6062309	-493	T	-
CTAGTACAGGTTATAAGCCTT	1185.9	0.101399	0.279216	0.363157	0.716488	0.983678	0.00714715	CTAGTACAGGTTATAAGCCTTGGGGA	chr10:6062803	-	38	0	0	0	0	0	0	6062803	IL2RA	GGGGA	6062309	-494	A	-
GCTAGTACAGGTTATAAGCCT	1703.21	0.196194	0.198299	0.989386	0.322474	0.972026	0.0123219	GCTAGTACAGGTTATAAGCCTTGGGG	chr10:6062804	-	43	0	0	0	0	0	0	6062804	IL2RA	TGGGG	6062309	-495	A	-
GGCTAGTACAGGTTATAAGCC	2383.8	-0.0223716	0.195047	-0.114698	0.908684	0.994274	0.00249402	GGCTAGTACAGGTTATAAGCCTTGGG	chr10:6062805	-	48	0	0	0	0	0	0	6062805	IL2RA	TTGGG	6062309	-496	G	-
GACAATGCACTTTCAGGAGCC	2323.65	-0.253171	0.202973	-1.24732	0.212282	0.95249	0.0211396	GACAATGCACTTTCAGGAGCCCAGGG	chr10:6062851	-	52	0	0	0	0	0	0	6062851	IL2RA	CAGGG	6062309	-542	C	-
ATAAAATGACAATGCACTTTC	1586.16	0.101994	0.195326	0.522176	0.601548	0.983678	0.00714715	ATAAAATGACAATGCACTTTCAGGAG	chr10:6062858	-	29	0	0	0	0	0	0	6062858	IL2RA	AGGAG	6062309	-549	C	-
CTTCCAGATTTCTTTCTCTTA	1814.39	0.0527296	0.210069	0.251011	0.801806	0.983678	0.00714715	CTTCCAGATTTCTTTCTCTTAAAGGA	chr10:6062895	+	33	0	0	0	0	0	0	6062895	IL2RA	AAGGA	6062309	-586	T	-
GATCCTTTAAGAGAAAGAAAT	1392.7	0.0320071	0.201743	0.158653	0.873942	0.994274	0.00249402	GATCCTTTAAGAGAAAGAAATCTGGA	chr10:6062897	-	29	0	0	0	0	0	0	6062897	IL2RA	CTGGA	6062309	-588	A	-
ACTTTTTGCATGATCCTTTAA	1547.08	0.0401973	0.227764	0.176486	0.859912	0.983678	0.00714715	ACTTTTTGCATGATCCTTTAAGAGAA	chr10:6062908	-	29	0	0	0	0	0	0	6062908	IL2RA	GAGAA	6062309	-599	A	-
CCACTTTTTGCATGATCCTTT	1169.52	-0.402665	0.236806	-1.7004	0.0890562	0.945555	0.0243134	CCACTTTTTGCATGATCCTTTAAGAG	chr10:6062910	-	38	0	0	0	0	0	0	6062910	IL2RA	AAGAG	6062309	-601	A	-
TCTTAAAGGATCATGCAAAAA	2626.85	-0.0989552	0.170884	-0.579079	0.562536	0.983678	0.00714715	TCTTAAAGGATCATGCAAAAAGTGGG	chr10:6062911	+	29	0	0	0	0	0	0	6062911	IL2RA	GTGGG	6062309	-602	C	-
AGTGGGCTTTGGTTTTAAACT	1553.81	-0.166159	0.210744	-0.788439	0.43044	0.976079	0.0105152	AGTGGGCTTTGGTTTTAAACTTTGGA	chr10:6062931	+	38	0	0	0	0	0	0	6062931	IL2RA	TTGGA	6062309	-622	T	-
CTGATCAATAAATAAGCAAGA	2506.88	-0.32345	0.18937	-1.70803	0.0876307	0.945555	0.0243134	CTGATCAATAAATAAGCAAGACTGAA	chr10:6062970	-	29	0	0	0	0	0	0	6062970	IL2RA	CTGAA	6062309	-661	T	-
CAGAGCTCTCTTCTGATTATT	1833.36	-0.357051	0.267989	-1.33233	0.18275	0.95249	0.0211396	CAGAGCTCTCTTCTGATTATTATGAA	chr10:6062993	+	38	2	0	0	0	0	0	6062993	IL2RA	ATGAA	6062309	-684	A	-
CAACCATTTCATAATAATCAG	1502.51	0.00518268	0.194688	0.0266205	0.978762	0.994668	0.00232188	CAACCATTTCATAATAATCAGAAGAG	chr10:6063000	-	29	0	0	0	0	0	0	6063000	IL2RA	AAGAG	6062309	-691	A	-
GGTTGAGTGTGTTTTGCTCCC	1823.07	0.127649	0.184509	0.69183	0.489044	0.983678	0.00714715	GGTTGAGTGTGTTTTGCTCCCTGGAA	chr10:6063021	+	52	0	0	0	0	0	0	6063021	IL2RA	TGGAA	6062309	-712	A	-
TAAGTCTTAGACAAATTTCCA	2091.58	0.0417841	0.204923	0.203901	0.838431	0.983678	0.00714715	TAAGTCTTAGACAAATTTCCAGGGAG	chr10:6063037	-	29	0	0	0	0	0	0	6063037	IL2RA	GGGAG	6062309	-728	C	-
GACTTAAAGCCATTGCATAGT	1849.02	0.176745	0.192319	0.91902	0.358085	0.972026	0.0123219	GACTTAAAGCCATTGCATAGTTAGAG	chr10:6063057	+	38	2	0	0	0	0	0	6063057	IL2RA	TAGAG	6062309	-748	C	-
GCAAGCAAAGATATTAACAAA	2297.26	0.0456778	0.196075	0.232961	0.815792	0.983678	0.00714715	GCAAGCAAAGATATTAACAAAAAGAA	chr10:6063111	+	29	0	0	0	0	0	0	6063111	IL2RA	AAGAA	6062309	-802	A	-
AGAAAACCCTCCGGGCAAGCC	2444.48	-0.44397	0.196907	-2.25472	0.0241509	0.690026	0.161134	AGAAAACCCTCCGGGCAAGCCAAGGA	chr10:6063133	+	62	0	0	0	0	0	0	6063133	IL2RA	AAGGA	6062309	-824	A	-
GAAAACCCTCCGGGCAAGCCA	2427.26	-0.306473	0.188853	-1.62281	0.104629	0.945555	0.0243134	GAAAACCCTCCGGGCAAGCCAAGGAA	chr10:6063134	+	62	1	0	0	0	0	0	6063134	IL2RA	AGGAA	6062309	-825	T	-
CTGAATTCCTTGGCTTGCCCG	1839.82	-0.00976646	0.186721	-0.0523051	0.958286	0.994668	0.00232188	CTGAATTCCTTGGCTTGCCCGGAGGG	chr10:6063139	-	57	1	0	0	0	0	0	6063139	IL2RA	GAGGG	6062309	-830	T	-
CTCCGGGCAAGCCAAGGAATT	1955.07	-0.0704403	0.198132	-0.355521	0.722199	0.983678	0.00714715	CTCCGGGCAAGCCAAGGAATTCAGGG	chr10:6063141	+	57	1	0	0	0	0	0	6063141	IL2RA	CAGGG	6062309	-832	T	-
ACCCTGAATTCCTTGGCTTGC	2203.62	-0.0987516	0.185052	-0.533641	0.59359	0.983678	0.00714715	ACCCTGAATTCCTTGGCTTGCCCGGA	chr10:6063142	-	52	1	0	0	0	0	0	6063142	IL2RA	CCGGA	6062309	-833	G	-
AACGTGATGTGTTTTGGAACC	2029.3	0.132755	0.192445	0.689833	0.490299	0.983678	0.00714715	AACGTGATGTGTTTTGGAACCCTGAA	chr10:6063160	-	43	0	0	0	0	0	0	6063160	IL2RA	CTGAA	6062309	-851	T	-
GCCCAGTCAACGTGATGTGTT	2303.69	-0.207083	0.202963	-1.0203	0.307587	0.968952	0.0136976	GCCCAGTCAACGTGATGTGTTTTGGA	chr10:6063168	-	52	0	0	0	0	0	0	6063168	IL2RA	TTGGA	6062309	-859	A	-
CAGCAGGTATAACTTCCTCTC	2063.13	0.488535	0.241299	2.0246	0.0429083	0.848642	0.0712752	CAGCAGGTATAACTTCCTCTCTAGGA	chr10:6063666	+	48	0	0	0	0	0	0	6063666	IL2RA	TAGGA	6062309	-1357	A	-
AGCAGGTATAACTTCCTCTCT	1658.2	0.303074	0.191785	1.58027	0.114044	0.945555	0.0243134	AGCAGGTATAACTTCCTCTCTAGGAA	chr10:6063667	+	43	0	0	0	0	0	0	6063667	IL2RA	AGGAA	6062309	-1358	C	-
GAGTGAGAAACGTTCCTAGAG	2297.41	-0.057672	0.176101	-0.327495	0.743294	0.983678	0.00714715	GAGTGAGAAACGTTCCTAGAGAGGAA	chr10:6063679	-	48	3	0	0	0	0	0	6063679	IL2RA	AGGAA	6062309	-1370	G	-
GCAGAGTGAGAAACGTTCCTA	1862.34	0.120691	0.246055	0.490505	0.623777	0.983678	0.00714715	GCAGAGTGAGAAACGTTCCTAGAGAG	chr10:6063682	-	48	1	0	0	0	0	0	6063682	IL2RA	GAGAG	6062309	-1373	G	-
CCGCAGAGTGAGAAACGTTCC	2693.93	-0.12507	0.181236	-0.690098	0.490133	0.983678	0.00714715	CCGCAGAGTGAGAAACGTTCCTAGAG	chr10:6063684	-	57	1	0	0	0	0	0	6063684	IL2RA	TAGAG	6062309	-1375	A	-
TCTAGGAACGTTTCTCACTCT	1649.6	0.122426	0.232663	0.526195	0.598753	0.983678	0.00714715	TCTAGGAACGTTTCTCACTCTGCGGG	chr10:6063685	+	43	1	0	0	0	0	0	6063685	IL2RA	GCGGG	6062309	-1376	C	-
ACTGGAGCACTTGCCCGCAGA	2459.73	0.061044	0.176973	0.344933	0.730145	0.983678	0.00714715	ACTGGAGCACTTGCCCGCAGAGTGAG	chr10:6063698	-	62	1	0	0	0	0	0	6063698	IL2RA	GTGAG	6062309	-1389	A	-
CTCTGCGGGCAAGTGCTCCAG	2571.12	0.180024	0.192644	0.934491	0.350051	0.972026	0.0123219	CTCTGCGGGCAAGTGCTCCAGTAGAA	chr10:6063702	+	67	0	0	0	0	0	0	6063702	IL2RA	TAGAA	6062309	-1393	A	-
TGGGAGTACTAGGAGTTTCTA	2202.4	0.0859128	0.179363	0.478987	0.631948	0.983678	0.00714715	TGGGAGTACTAGGAGTTTCTACTGGA	chr10:6063718	-	43	1	0	0	0	0	0	6063718	IL2RA	CTGGA	6062309	-1409	G	-
CGTGACTTTGGTGGGAGTACT	2680.04	0.194477	0.176484	1.10195	0.270481	0.968952	0.0136976	CGTGACTTTGGTGGGAGTACTAGGAG	chr10:6063729	-	52	1	0	0	0	0	0	6063729	IL2RA	AGGAG	6062309	-1420	T	-
GCGTGACTTTGGTGGGAGTAC	2954.68	0.0107087	0.185809	0.0576325	0.954041	0.994668	0.00232188	GCGTGACTTTGGTGGGAGTACTAGGA	chr10:6063730	-	57	1	0	0	0	0	0	6063730	IL2RA	TAGGA	6062309	-1421	G	-
AAGAAAGGAGCGTGACTTTGG	2860.6	-0.110931	0.174362	-0.636212	0.524639	0.983678	0.00714715	AAGAAAGGAGCGTGACTTTGGTGGGA	chr10:6063739	-	48	0	0	0	0	0	0	6063739	IL2RA	TGGGA	6062309	-1430	G	-
GAAGAAAGGAGCGTGACTTTG	2500.37	0.0337333	0.170403	0.197962	0.843075	0.983678	0.00714715	GAAGAAAGGAGCGTGACTTTGGTGGG	chr10:6063740	-	48	0	0	0	0	0	0	6063740	IL2RA	GTGGG	6062309	-1431	A	-
CAAAGTCACGCTCCTTTCTTC	2231.58	0.209069	0.185833	1.12504	0.260573	0.965345	0.0153175	CAAAGTCACGCTCCTTTCTTCTTGGG	chr10:6063745	+	48	0	0	0	0	0	0	6063745	IL2RA	TTGGG	6062309	-1436	C	-
ACGCTCCTTTCTTCTTGGGCA	3005.12	0.221646	0.165953	1.33559	0.181683	0.95249	0.0211396	ACGCTCCTTTCTTCTTGGGCATGGGA	chr10:6063752	+	52	0	0	0	0	0	0	6063752	IL2RA	TGGGA	6062309	-1443	G	-
CGCTCCTTTCTTCTTGGGCAT	2121.4	0.0942311	0.21053	0.44759	0.654449	0.983678	0.00714715	CGCTCCTTTCTTCTTGGGCATGGGAG	chr10:6063753	+	52	0	0	0	0	0	0	6063753	IL2RA	GGGAG	6062309	-1444	T	-
TACTCCCATGCCCAAGAAGAA	2685.4	-0.178613	0.168264	-1.0615	0.288461	0.968952	0.0136976	TACTCCCATGCCCAAGAAGAAAGGAG	chr10:6063755	-	48	0	0	0	0	0	0	6063755	IL2RA	AGGAG	6062309	-1446	C	-
CATTCTACTCCCATGCCCAAG	2189.82	0.055371	0.194683	0.284417	0.776091	0.983678	0.00714715	CATTCTACTCCCATGCCCAAGAAGAA	chr10:6063760	-	52	0	0	0	0	0	0	6063760	IL2RA	AAGAA	6062309	-1451	A	-
GTGCATTCTACTCCCATGCCC	1909.24	-0.32172	0.195848	-1.6427	0.100446	0.945555	0.0243134	GTGCATTCTACTCCCATGCCCAAGAA	chr10:6063763	-	57	0	0	0	0	0	0	6063763	IL2RA	AAGAA	6062309	-1454	G	-
GAATGCACTTGCTGCCTCTCC	2473.67	-0.170827	0.1927	-0.886493	0.375352	0.972026	0.0123219	GAATGCACTTGCTGCCTCTCCTGGAA	chr10:6063781	+	57	1	0	0	0	0	0	6063781	IL2RA	TGGAA	6062309	-1472	A	-
TTAAAGCATAAGCTATTTTCC	1377.16	0.386173	0.224217	1.72232	0.0850113	0.945555	0.0243134	TTAAAGCATAAGCTATTTTCCAGGAG	chr10:6063798	-	29	1	0	0	0	0	0	6063798	IL2RA	AGGAG	6062309	-1489	A	-
CTTAAAGCATAAGCTATTTTC	2235.26	-0.0262847	0.200442	-0.131134	0.89567	0.994274	0.00249402	CTTAAAGCATAAGCTATTTTCCAGGA	chr10:6063799	-	29	1	0	0	0	0	0	6063799	IL2RA	CAGGA	6062309	-1490	G	-
CTTATGCTTTAAGTAGTTAAT	1745.51	0.289691	0.248171	1.16731	0.243086	0.955396	0.0198165	CTTATGCTTTAAGTAGTTAATGTGGA	chr10:6063812	+	24	0	0	0	0	0	0	6063812	IL2RA	GTGGA	6062309	-1503	T	-
CTTATTTACCAGAAAAATTGT	1566.71	0.0103186	0.214046	0.0482072	0.961551	0.994668	0.00232188	CTTATTTACCAGAAAAATTGTGGGGG	chr10:6064176	-	24	0	0	0	0	0	0	6064176	IL2RA	GGGGG	6062309	-1867	C	-
CCCACAATTTTTCTGGTAAAT	1451.03	0.366062	0.238476	1.53501	0.124782	0.945555	0.0243134	CCCACAATTTTTCTGGTAAATAAGAG	chr10:6064178	+	33	0	0	0	0	0	0	6064178	IL2RA	AAGAG	6062309	-1869	G	-
AGAGTTGGGCCTCTTATTTAC	2045.15	-0.137218	0.189828	-0.722853	0.46977	0.983678	0.00714715	AGAGTTGGGCCTCTTATTTACCAGAA	chr10:6064188	-	43	0	0	0	0	0	0	6064188	IL2RA	CAGAA	6062309	-1879	A	-
TAAGAGGCCCAACTCTTGGTT	2584.47	0.120706	0.18526	0.651549	0.514692	0.983678	0.00714715	TAAGAGGCCCAACTCTTGGTTCTGAG	chr10:6064198	+	48	2	0	0	0	0	0	6064198	IL2RA	CTGAG	6062309	-1889	A	-
GGCCCAACTCTTGGTTCTGAG	2475.41	0.0188987	0.184305	0.10254	0.918328	0.994274	0.00249402	GGCCCAACTCTTGGTTCTGAGATGGA	chr10:6064203	+	57	1	0	0	0	0	0	6064203	IL2RA	ATGGA	6062309	-1894	C	-
ACCATGGTCCATCTCAGAACC	2577.28	-0.263017	0.213471	-1.2321	0.217911	0.95249	0.0211396	ACCATGGTCCATCTCAGAACCAAGAG	chr10:6064210	-	52	1	0	0	0	0	0	6064210	IL2RA	AAGAG	6062309	-1901	T	-
TTGTTTAACCATGGTCCATCT	1806.92	0.152053	0.198977	0.764175	0.444763	0.982902	0.00748972	TTGTTTAACCATGGTCCATCTCAGAA	chr10:6064217	-	38	2	0	0	0	0	0	6064217	IL2RA	CAGAA	6062309	-1908	C	-
CTGGCTTTTCTGGTTCACCTT	1074.47	0.123352	0.211733	0.582583	0.560174	0.983678	0.00714715	CTGGCTTTTCTGGTTCACCTTACGGA	chr10:6064252	+	48	0	0	0	0	0	0	6064252	IL2RA	ACGGA	6062309	-1943	T	-
CTTTTCTGGTTCACCTTACGG	2627.37	0.23391	0.180493	1.29596	0.194991	0.95249	0.0211396	CTTTTCTGGTTCACCTTACGGATGAA	chr10:6064256	+	48	0	0	0	0	0	0	6064256	IL2RA	ATGAA	6062309	-1947	C	-
GCGTTCATCCGTAAGGTGAAC	2985.76	-0.181878	0.174075	-1.04482	0.296105	0.968952	0.0136976	GCGTTCATCCGTAAGGTGAACCAGAA	chr10:6064259	-	52	2	0	0	0	0	0	6064259	IL2RA	CAGAA	6062309	-1950	A	-
GACAGAGCGTTCATCCGTAAG	3003.88	-0.0802689	0.168386	-0.476695	0.633579	0.983678	0.00714715	GACAGAGCGTTCATCCGTAAGGTGAA	chr10:6064265	-	52	2	0	0	0	0	0	6064265	IL2RA	GTGAA	6062309	-1956	C	-
CTCTGTCGTCGTTTGCTGATG	1395.28	0.269529	0.205928	1.30885	0.190585	0.95249	0.0211396	CTCTGTCGTCGTTTGCTGATGCTGAG	chr10:6064284	+	52	0	0	0	0	0	0	6064284	IL2RA	CTGAG	6062309	-1975	G	-
ATCGTGCCATGCAGCATCAAC	2392.68	0.0749426	0.18729	0.400142	0.689052	0.983678	0.00714715	ATCGTGCCATGCAGCATCAACTGGAA	chr10:6064312	-	52	1	0	0	0	0	0	6064312	IL2RA	TGGAA	6062309	-2003	A	-
CATCGTGCCATGCAGCATCAA	2233.29	-0.24509	0.197016	-1.24401	0.213495	0.95249	0.0211396	CATCGTGCCATGCAGCATCAACTGGA	chr10:6064313	-	52	1	0	0	0	0	0	6064313	IL2RA	CTGGA	6062309	-2004	A	-
TTGATGCTGCATGGCACGATG	2206.06	0.0844121	0.187288	0.450706	0.652201	0.983678	0.00714715	TTGATGCTGCATGGCACGATGCAGGG	chr10:6064318	+	52	1	0	0	0	0	0	6064318	IL2RA	CAGGG	6062309	-2009	A	-
TGATGCTGCATGGCACGATGC	2068.51	-0.100669	0.194791	-0.516807	0.605291	0.983678	0.00714715	TGATGCTGCATGGCACGATGCAGGGA	chr10:6064319	+	57	2	0	0	0	0	0	6064319	IL2RA	AGGGA	6062309	-2010	T	-
TGCATGGCACGATGCAGGGAT	2112.72	0.35832	0.200022	1.7914	0.0732286	0.945555	0.0243134	TGCATGGCACGATGCAGGGATGTGAG	chr10:6064325	+	57	2	0	0	0	0	0	6064325	IL2RA	GTGAG	6062309	-2016	A	-
CATGGCACGATGCAGGGATGT	1936.6	0.0789647	0.195254	0.404419	0.685904	0.983678	0.00714715	CATGGCACGATGCAGGGATGTGAGAA	chr10:6064327	+	57	0	0	0	0	0	0	6064327	IL2RA	GAGAA	6062309	-2018	G	-
GGCACGATGCAGGGATGTGAG	2866.94	-0.0671662	0.166503	-0.403393	0.686659	0.983678	0.00714715	GGCACGATGCAGGGATGTGAGAAGAA	chr10:6064330	+	62	0	0	0	0	0	0	6064330	IL2RA	AAGAA	6062309	-2021	G	-
CAAAAGCAGACCCATTTTGTC	1376.77	-0.050759	0.202066	-0.2512	0.80166	0.983678	0.00714715	CAAAAGCAGACCCATTTTGTCACGGA	chr10:6064366	+	43	0	0	0	0	0	0	6064366	IL2RA	ACGGA	6062309	-2057	T	-
CCCATTTTGTCACGGATTGCC	1248	-0.139632	0.261182	-0.534616	0.592915	0.983678	0.00714715	CCCATTTTGTCACGGATTGCCCAGGA	chr10:6064376	+	52	2	0	0	0	0	0	6064376	IL2RA	CAGGA	6062309	-2067	T	-
CGGATTGCCCAGGATCTCATA	1967.34	-0.000525915	0.188923	-0.00278375	0.997779	0.997779	0.000965688	CGGATTGCCCAGGATCTCATACTGAA	chr10:6064388	+	52	1	0	0	0	0	0	6064388	IL2RA	CTGAA	6062309	-2079	G	-
CTACAGCTTCAGTATGAGATC	2926.09	-0.0208293	0.178552	-0.116657	0.907132	0.994274	0.00249402	CTACAGCTTCAGTATGAGATCCTGGG	chr10:6064395	-	43	0	0	0	0	0	0	6064395	IL2RA	CTGGG	6062309	-2086	C	-
AAGCTTTGCTACAGCTTCAGT	2037.74	-0.188182	0.201044	-0.936025	0.34926	0.972026	0.0123219	AAGCTTTGCTACAGCTTCAGTATGAG	chr10:6064403	-	43	1	0	0	0	0	0	6064403	IL2RA	ATGAG	6062309	-2094	A	-
GTAGCAAAGCTTTTGCCCTTA	1010.8	-0.0721164	0.258324	-0.27917	0.780114	0.983678	0.00714715	GTAGCAAAGCTTTTGCCCTTAATGAG	chr10:6064417	+	43	2	0	0	0	0	0	6064417	IL2RA	ATGAG	6062309	-2108	T	-
CTTAATGAGTTTACAGGTGAA	1876.33	0.14485	0.226714	0.638913	0.522879	0.983678	0.00714715	CTTAATGAGTTTACAGGTGAAATGGA	chr10:6064434	+	33	0	0	0	0	0	0	6064434	IL2RA	ATGGA	6062309	-2125	A	-
ACAGGTGAAATGGAAAGACAC	2615.41	-0.043016	0.173488	-0.247947	0.804175	0.983678	0.00714715	ACAGGTGAAATGGAAAGACACTTGAG	chr10:6064446	+	43	0	0	0	0	0	0	6064446	IL2RA	TTGAG	6062309	-2137	T	-
GAAAGGACTGGAAAAGGCCTC	2466.25	0.0977601	0.185843	0.526035	0.598864	0.983678	0.00714715	GAAAGGACTGGAAAAGGCCTCCTGGA	chr10:6064482	-	52	1	0	0	0	0	0	6064482	IL2RA	CTGGA	6062309	-2173	G	-
CAGGTGTTATGATGGAGTAGA	2932.27	-0.203928	0.166385	-1.22564	0.220334	0.95249	0.0211396	CAGGTGTTATGATGGAGTAGAAAGGA	chr10:6064501	-	43	0	0	0	0	0	0	6064501	IL2RA	AAGGA	6062309	-2192	C	-
ACGGCAGGTGTTATGATGGAG	2121.61	-0.17743	0.22616	-0.784534	0.432727	0.976079	0.0105152	ACGGCAGGTGTTATGATGGAGTAGAA	chr10:6064505	-	52	0	0	0	0	0	0	6064505	IL2RA	TAGAA	6062309	-2196	A	-
GCAGCACGGCAGGTGTTATGA	1540.89	-0.213147	0.20628	-1.03329	0.301467	0.968952	0.0136976	GCAGCACGGCAGGTGTTATGATGGAG	chr10:6064510	-	57	0	0	0	0	0	0	6064510	IL2RA	TGGAG	6062309	-2201	T	-
TGCAGCACGGCAGGTGTTATG	1066.31	0.453675	0.212869	2.13124	0.0330693	0.778101	0.108964	TGCAGCACGGCAGGTGTTATGATGGA	chr10:6064511	-	57	0	0	0	0	0	0	6064511	IL2RA	ATGGA	6062309	-2202	G	-
TAACAGCAACTAGAAGAAAGA	2464.73	-0.0974077	0.197822	-0.492402	0.622435	0.983678	0.00714715	TAACAGCAACTAGAAGAAAGAAAGAG	chr10:6064557	-	33	1	0	0	0	0	0	6064557	IL2RA	AAGAG	6062309	-2248	A	-
AGATTAACAGCAACTAGAAGA	2559.48	-0.132444	0.187808	-0.705209	0.48068	0.983678	0.00714715	AGATTAACAGCAACTAGAAGAAAGAA	chr10:6064561	-	33	1	0	0	0	0	0	6064561	IL2RA	AAGAA	6062309	-2252	A	-
AAAAAGATTAACAGCAACTAG	2199.71	-0.00356598	0.179377	-0.0198798	0.984139	0.995129	0.00212071	AAAAAGATTAACAGCAACTAGAAGAA	chr10:6064565	-	29	1	0	0	0	0	0	6064565	IL2RA	AAGAA	6062309	-2256	A	-
TCTAGTTGCTGTTAATCTTTT	2051.64	0.414797	0.218824	1.89558	0.0580162	0.892556	0.0493644	TCTAGTTGCTGTTAATCTTTTTTGGA	chr10:6064569	+	29	1	0	0	0	0	0	6064569	IL2RA	TTGGA	6062309	-2260	T	-
AAGAAAAGAGTTTTTACCATT	1365.4	-0.189792	0.239155	-0.793593	0.427432	0.976079	0.0105152	AAGAAAAGAGTTTTTACCATTGTGGA	chr10:6065162	-	24	0	0	0	0	0	0	6065162	IL2RA	GTGGA	6062309	-2853	A	-
AACCAAAGGTTCTATCAAATT	1400.65	0.124221	0.2313	0.537055	0.591229	0.983678	0.00714715	AACCAAAGGTTCTATCAAATTAAGAA	chr10:6065183	-	29	0	0	0	0	0	0	6065183	IL2RA	AAGAA	6062309	-2874	A	-
TAGAACCTTTGGTTTCCCTCC	2053.91	-0.05281	0.198545	-0.265985	0.790251	0.983678	0.00714715	TAGAACCTTTGGTTTCCCTCCTTGGA	chr10:6065195	+	48	1	0	0	0	0	0	6065195	IL2RA	TTGGA	6062309	-2886	A	-
AGAACCTTTGGTTTCCCTCCT	1975.19	-0.0955301	0.181152	-0.527349	0.597951	0.983678	0.00714715	AGAACCTTTGGTTTCCCTCCTTGGAA	chr10:6065196	+	48	1	0	0	0	0	0	6065196	IL2RA	TGGAA	6062309	-2887	A	-
TGCTGATGTGCATTTTTTCCA	965.045	0.18374	0.225785	0.813784	0.415769	0.976079	0.0105152	TGCTGATGTGCATTTTTTCCAAGGAG	chr10:6065212	-	38	0	0	0	0	0	0	6065212	IL2RA	AGGAG	6062309	-2903	G	-
AAATGCACATCAGCACATACT	1947.41	-0.0155376	0.187988	-0.082652	0.934128	0.994668	0.00232188	AAATGCACATCAGCACATACTCTGGA	chr10:6065223	+	38	0	0	0	0	0	0	6065223	IL2RA	CTGGA	6062309	-2914	T	-
CACATACTCTGGATAAATCCG	2061.48	0.121062	0.187916	0.644234	0.519424	0.983678	0.00714715	CACATACTCTGGATAAATCCGTAGGA	chr10:6065236	+	43	1	0	0	0	0	0	6065236	IL2RA	TAGGA	6062309	-2927	A	-
ACATACTCTGGATAAATCCGT	1932.05	0.0940371	0.201495	0.466697	0.640716	0.983678	0.00714715	ACATACTCTGGATAAATCCGTAGGAA	chr10:6065237	+	38	1	0	0	0	0	0	6065237	IL2RA	AGGAA	6062309	-2928	G	-
GAAACTTCCTACGGATTTATC	2040.59	0.0466597	0.19721	0.2366	0.812967	0.983678	0.00714715	GAAACTTCCTACGGATTTATCCAGAG	chr10:6065242	-	38	1	0	0	0	0	0	6065242	IL2RA	CAGAG	6062309	-2933	T	-
GGATAAATCCGTAGGAAGTTT	1600.89	0.0665295	0.227004	0.293076	0.769464	0.983678	0.00714715	GGATAAATCCGTAGGAAGTTTCAGGA	chr10:6065246	+	38	1	0	0	0	0	0	6065246	IL2RA	CAGGA	6062309	-2937	G	-
GATAAATCCGTAGGAAGTTTC	1973.77	0.0540815	0.219189	0.246734	0.805114	0.983678	0.00714715	GATAAATCCGTAGGAAGTTTCAGGAG	chr10:6065247	+	38	0	0	0	0	0	0	6065247	IL2RA	AGGAG	6062309	-2938	C	-
ATAATGCTCCTGAAACTTCCT	1892.26	-0.25541	0.19582	-1.30431	0.192128	0.95249	0.0211396	ATAATGCTCCTGAAACTTCCTACGGA	chr10:6065253	-	38	0	0	0	0	0	0	6065253	IL2RA	ACGGA	6062309	-2944	T	-
GTAGGAAGTTTCAGGAGCATT	2172.23	0.0747162	0.240042	0.311264	0.7556	0.983678	0.00714715	GTAGGAAGTTTCAGGAGCATTATGGG	chr10:6065256	+	43	0	0	0	0	0	0	6065256	IL2RA	ATGGG	6062309	-2947	C	-
AACAAACTGCCCATAATGCTC	2224.1	-0.150926	0.176922	-0.853066	0.393623	0.972026	0.0123219	AACAAACTGCCCATAATGCTCCTGAA	chr10:6065265	-	43	0	0	0	0	0	0	6065265	IL2RA	CTGAA	6062309	-2956	A	-
AGTTCAGAGTGCCCACAACCG	3365.39	-0.427419	0.222202	-1.92357	0.0544091	0.878101	0.0564554	AGTTCAGAGTGCCCACAACCGCTGGG	chr10:6065574	-	57	1	0	0	0	0	0	6065574	IL2RA	CTGGG	6062309	-3265	T	-
GATCCTTGGACCTTTGAAGTT	1909.25	-0.0145139	0.181898	-0.0797914	0.936403	0.994668	0.00232188	GATCCTTGGACCTTTGAAGTTCAGAG	chr10:6065591	-	43	0	0	0	0	0	0	6065591	IL2RA	CAGAG	6062309	-3282	T	-
TAACCTGAGATCCTTGGACCT	2589.18	-0.147318	0.17071	-0.862975	0.388151	0.972026	0.0123219	TAACCTGAGATCCTTGGACCTTTGAA	chr10:6065599	-	48	0	0	0	0	0	0	6065599	IL2RA	TTGAA	6062309	-3290	G	-
TGACACCTTAACCTGAGATCC	2877.2	0.005772	0.170642	0.0338252	0.973017	0.994668	0.00232188	TGACACCTTAACCTGAGATCCTTGGA	chr10:6065607	-	48	0	0	0	0	0	0	6065607	IL2RA	TTGGA	6062309	-3298	C	-
CTCAGGTTAAGGTGTCAAACT	1918.62	0.242668	0.185455	1.3085	0.190703	0.95249	0.0211396	CTCAGGTTAAGGTGTCAAACTGTGGG	chr10:6065616	+	43	0	0	0	0	0	0	6065616	IL2RA	GTGGG	6062309	-3307	C	-
AGGTGTCAAACTGTGGGCCTC	1976.62	0.180079	0.196006	0.918742	0.35823	0.972026	0.0123219	AGGTGTCAAACTGTGGGCCTCTAGAG	chr10:6065625	+	57	1	0	0	0	0	0	6065625	IL2RA	TAGAG	6062309	-3316	G	-
ACTGGACATAGGGCTATCCTC	2389.52	0.532572	0.242716	2.19422	0.0282194	0.705486	0.151512	ACTGGACATAGGGCTATCCTCTAGAG	chr10:6065643	-	52	3	0	0	0	0	0	6065643	IL2RA	TAGAG	6062309	-3334	G	-
AGCCCTATGTCCAGTTTATCT	2347.68	0.163855	0.179923	0.910699	0.362454	0.972026	0.0123219	AGCCCTATGTCCAGTTTATCTGTGAA	chr10:6065654	+	43	1	0	0	0	0	0	6065654	IL2RA	GTGAA	6062309	-3345	C	-
AGTTCACAGATAAACTGGACA	3042.5	0.0797569	0.199908	0.398969	0.689916	0.983678	0.00714715	AGTTCACAGATAAACTGGACATAGGG	chr10:6065656	-	38	0	0	0	0	0	0	6065656	IL2RA	TAGGG	6062309	-3347	C	-
TGACGTAAGTTCACAGATAAA	2369.45	0.0594131	0.175367	0.338793	0.734766	0.983678	0.00714715	TGACGTAAGTTCACAGATAAACTGGA	chr10:6065663	-	33	0	0	0	0	0	0	6065663	IL2RA	CTGGA	6062309	-3354	C	-
ATGGGTGTCCAACCACTATGT	2585.58	-0.373293	0.189817	-1.9666	0.0492298	0.856171	0.0674397	ATGGGTGTCCAACCACTATGTATGAA	chr10:6065711	+	48	0	0	0	0	0	0	6065711	IL2RA	ATGAA	6062309	-3402	G	-
ATGTGGCTTCATACATAGTGG	2275.17	-0.0328165	0.179913	-0.182402	0.855267	0.983678	0.00714715	ATGTGGCTTCATACATAGTGGTTGGA	chr10:6065718	-	43	0	0	0	0	0	0	6065718	IL2RA	TTGGA	6062309	-3409	C	-
GCAGTTTCAGACAAATTCTTT	1326.96	-0.0614678	0.197289	-0.311561	0.755374	0.983678	0.00714715	GCAGTTTCAGACAAATTCTTTGTGAG	chr10:6065775	+	33	0	0	0	0	0	0	6065775	IL2RA	GTGAG	6062309	-3466	G	-
TTTGCCTCACAAAGAATTTGT	1498.35	-0.0614878	0.251312	-0.244667	0.806714	0.983678	0.00714715	TTTGCCTCACAAAGAATTTGTCTGAA	chr10:6065780	-	33	0	0	0	0	0	0	6065780	IL2RA	CTGAA	6062309	-3471	A	-
GTTTTGTTTCAAACCTGCTGC	1770.05	0.190528	0.186288	1.02276	0.306421	0.968952	0.0136976	GTTTTGTTTCAAACCTGCTGCAAGGA	chr10:6065812	+	43	0	0	0	0	0	0	6065812	IL2RA	AAGGA	6062309	-3503	G	-
AATTACCTCCTTGCAGCAGGT	3329.62	-0.0470748	0.167228	-0.2815	0.778327	0.983678	0.00714715	AATTACCTCCTTGCAGCAGGTTTGAA	chr10:6065819	-	48	0	0	0	0	0	0	6065819	IL2RA	TTGAA	6062309	-3510	A	-
AAATCTTTGAACCGGACTTAT	1950.6	-0.271531	0.226549	-1.19855	0.230702	0.95249	0.0211396	AAATCTTTGAACCGGACTTATTGGAA	chr10:6065844	-	33	0	0	0	0	0	0	6065844	IL2RA	TGGAA	6062309	-3535	A	-
GAAATCTTTGAACCGGACTTA	1994.87	-0.0830314	0.191616	-0.433321	0.664781	0.983678	0.00714715	GAAATCTTTGAACCGGACTTATTGGA	chr10:6065845	-	38	0	0	0	0	0	0	6065845	IL2RA	TTGGA	6062309	-3536	A	-
GTTCAAAGATTTCTTTCCTAG	1738.17	-0.316915	0.188073	-1.68507	0.0919758	0.945555	0.0243134	GTTCAAAGATTTCTTTCCTAGTAGAG	chr10:6065858	+	33	0	0	0	0	0	0	6065858	IL2RA	TAGAG	6062309	-3549	G	-
TCAAAGATTTCTTTCCTAGTA	1707.7	0.183225	0.197714	0.926717	0.354073	0.972026	0.0123219	TCAAAGATTTCTTTCCTAGTAGAGGG	chr10:6065860	+	29	1	0	0	0	0	0	6065860	IL2RA	GAGGG	6062309	-3551	T	-
TAACATTGGTAGATTAAGTTC	2015.68	0.105444	0.188512	0.559352	0.575922	0.983678	0.00714715	TAACATTGGTAGATTAAGTTCAAGAA	chr10:6065926	+	29	0	0	0	0	0	0	6065926	IL2RA	AAGAA	6062309	-3617	A	-
ATTGGTAGATTAAGTTCAAGA	1250.73	0.163826	0.226178	0.724325	0.468866	0.983678	0.00714715	ATTGGTAGATTAAGTTCAAGAAAGGA	chr10:6065930	+	29	0	0	0	0	0	0	6065930	IL2RA	AAGGA	6062309	-3621	A	-
TTGGTAGATTAAGTTCAAGAA	1980.9	-0.0507015	0.234856	-0.215883	0.829079	0.983678	0.00714715	TTGGTAGATTAAGTTCAAGAAAGGAA	chr10:6065931	+	29	0	0	0	0	0	0	6065931	IL2RA	AGGAA	6062309	-3622	C	-
GTTCAAGAAAGGAACAAGTTC	2211.68	0.0261332	0.197546	0.132289	0.894756	0.994274	0.00249402	GTTCAAGAAAGGAACAAGTTCAAGAA	chr10:6065943	+	38	2	0	0	0	0	0	6065943	IL2RA	AAGAA	6062309	-3634	A	-
TTAAAAGTAACTAGGTTCATC	1841.2	0.181521	0.201293	0.901777	0.367175	0.972026	0.0123219	TTAAAAGTAACTAGGTTCATCCAGGG	chr10:6065981	+	29	1	0	0	0	0	0	6065981	IL2RA	CAGGG	6062309	-3672	A	-
TAAAAGTAACTAGGTTCATCC	2039.6	-0.00252389	0.21011	-0.0120122	0.990416	0.995129	0.00212071	TAAAAGTAACTAGGTTCATCCAGGGA	chr10:6065982	+	33	1	0	0	0	0	0	6065982	IL2RA	AGGGA	6062309	-3673	C	-
CTGTTGACCGGCTGTCCCTGG	2250.89	-0.0215494	0.180224	-0.11957	0.904824	0.994274	0.00249402	CTGTTGACCGGCTGTCCCTGGATGAA	chr10:6065996	-	67	2	0	0	0	0	0	6065996	IL2RA	ATGAA	6062309	-3687	C	-
ACAGCCGGTCAACAGTGCAAG	3110.5	0.0949678	0.193776	0.490092	0.624069	0.983678	0.00714715	ACAGCCGGTCAACAGTGCAAGCTGAG	chr10:6066007	+	57	1	0	0	0	0	0	6066007	IL2RA	CTGAG	6062309	-3698	T	-
GCAAGCTGAGTCTCACTTCAT	2404.74	0.073826	0.225297	0.327683	0.743151	0.983678	0.00714715	GCAAGCTGAGTCTCACTTCATCAGGA	chr10:6066023	+	48	1	0	0	0	0	0	6066023	IL2RA	CAGGA	6062309	-3714	A	-
CAAGCTGAGTCTCACTTCATC	2356.21	-0.150125	0.172765	-0.868955	0.384872	0.972026	0.0123219	CAAGCTGAGTCTCACTTCATCAGGAA	chr10:6066024	+	48	1	0	0	0	0	0	6066024	IL2RA	AGGAA	6062309	-3715	A	-
ATTGAGCAATTTCCTGATGAA	2450.37	-0.331834	0.191109	-1.73636	0.0825008	0.945555	0.0243134	ATTGAGCAATTTCCTGATGAAGTGAG	chr10:6066034	-	33	0	0	0	0	0	0	6066034	IL2RA	GTGAG	6062309	-3725	A	-
CAAACATTTCTGATAATAGAA	1399.34	-0.38134	0.213245	-1.78827	0.0737326	0.945555	0.0243134	CAAACATTTCTGATAATAGAATTGAG	chr10:6066054	-	24	0	0	0	0	0	0	6066054	IL2RA	TTGAG	6062309	-3745	C	-
AGTACCAAACATTTCTGATAA	1509.21	0.205927	0.227324	0.905874	0.365002	0.972026	0.0123219	AGTACCAAACATTTCTGATAATAGAA	chr10:6066059	-	29	0	0	0	0	0	0	6066059	IL2RA	TAGAA	6062309	-3750	T	-
TCAGAAATGTTTGGTACTTCC	2655.65	-0.283298	0.180305	-1.57121	0.116133	0.945555	0.0243134	TCAGAAATGTTTGGTACTTCCTAGAA	chr10:6066067	+	38	0	0	0	0	0	0	6066067	IL2RA	TAGAA	6062309	-3758	G	-
GAAATGTTTGGTACTTCCTAG	2539.13	-0.294655	0.19249	-1.53075	0.12583	0.945555	0.0243134	GAAATGTTTGGTACTTCCTAGAAGAA	chr10:6066070	+	38	0	0	0	0	0	0	6066070	IL2RA	AAGAA	6062309	-3761	A	-
TACTTCCTAGAAGAAACTGCT	2071.1	0.0394544	0.212365	0.185786	0.852613	0.983678	0.00714715	TACTTCCTAGAAGAAACTGCTCAGAA	chr10:6066081	+	38	2	0	0	0	0	0	6066081	IL2RA	CAGAA	6062309	-3772	C	-
GCTGTTCTGAGCAGTTTCTTC	1716.93	-0.17066	0.185335	-0.920821	0.357144	0.972026	0.0123219	GCTGTTCTGAGCAGTTTCTTCTAGGA	chr10:6066085	-	48	1	0	0	0	0	0	6066085	IL2RA	TAGGA	6062309	-3776	A	-
CTAAGGGAAGGCAGTCTAGGT	3238.1	-0.21863	0.173994	-1.25654	0.208921	0.95249	0.0211396	CTAAGGGAAGGCAGTCTAGGTCAGAA	chr10:6066122	-	52	3	0	0	0	0	0	6066122	IL2RA	CAGAA	6062309	-3813	A	-
AGAAAGTGGTCTTAAACCTAA	2112.38	0.0213219	0.177307	0.120254	0.904282	0.994274	0.00249402	AGAAAGTGGTCTTAAACCTAAGGGAA	chr10:6066139	-	33	0	0	0	0	0	0	6066139	IL2RA	GGGAA	6062309	-3830	G	-
AAGAAAGTGGTCTTAAACCTA	1586.11	0.27663	0.243504	1.13604	0.255941	0.965345	0.0153175	AAGAAAGTGGTCTTAAACCTAAGGGA	chr10:6066140	-	33	0	0	0	0	0	0	6066140	IL2RA	AGGGA	6062309	-3831	A	-
CACTTTCTTTCTAGACGTACA	2199.91	-0.250183	0.174871	-1.43067	0.152523	0.95249	0.0211396	CACTTTCTTTCTAGACGTACAGTGGG	chr10:6066157	+	38	1	0	0	0	0	0	6066157	IL2RA	GTGGG	6062309	-3848	G	-
ACTTTCTTTCTAGACGTACAG	2327.57	-0.226342	0.174755	-1.2952	0.195251	0.95249	0.0211396	ACTTTCTTTCTAGACGTACAGTGGGG	chr10:6066158	+	38	1	0	0	0	0	0	6066158	IL2RA	TGGGG	6062309	-3849	T	-
TCACCCCACTGTACGTCTAGA	2678.62	-0.142361	0.174206	-0.8172	0.413814	0.976079	0.0105152	TCACCCCACTGTACGTCTAGAAAGAA	chr10:6066161	-	52	1	0	0	0	0	0	6066161	IL2RA	AAGAA	6062309	-3852	A	-
TCTTTCTAGACGTACAGTGGG	3234.23	0.0858218	0.227941	0.376509	0.706538	0.983678	0.00714715	TCTTTCTAGACGTACAGTGGGGTGAA	chr10:6066162	+	48	1	0	0	0	0	0	6066162	IL2RA	GTGAA	6062309	-3853	T	-
GTATTCACCCCACTGTACGTC	2259.53	0.0728364	0.190311	0.382723	0.701925	0.983678	0.00714715	GTATTCACCCCACTGTACGTCTAGAA	chr10:6066165	-	52	1	0	0	0	0	0	6066165	IL2RA	TAGAA	6062309	-3856	A	-
GTGAATACTAATGATTATGGT	1935.12	0.212946	0.202862	1.04971	0.293852	0.968952	0.0136976	GTGAATACTAATGATTATGGTAAGAA	chr10:6066183	+	29	0	0	0	0	0	0	6066183	IL2RA	AAGAA	6062309	-3874	G	-
AATACTAATGATTATGGTAAG	1680.4	0.0793139	0.24342	0.325831	0.744552	0.983678	0.00714715	AATACTAATGATTATGGTAAGAAGAG	chr10:6066186	+	24	0	0	0	0	0	0	6066186	IL2RA	AAGAG	6062309	-3877	C	-
GTAAGAAGAGCAATTGAAATG	2178.5	-0.12569	0.19334	-0.650098	0.515629	0.983678	0.00714715	GTAAGAAGAGCAATTGAAATGTAGGA	chr10:6066202	+	33	0	0	0	0	0	0	6066202	IL2RA	TAGGA	6062309	-3893	G	-
AGAAGAGCAATTGAAATGTAG	2141.02	0.156958	0.201	0.780888	0.434869	0.976079	0.0105152	AGAAGAGCAATTGAAATGTAGGAGGG	chr10:6066205	+	33	0	0	0	0	0	0	6066205	IL2RA	GAGGG	6062309	-3896	A	-
GAAGAGCAATTGAAATGTAGG	2428.13	0.461821	0.17524	2.63537	0.00840463	0.373539	0.427664	GAAGAGCAATTGAAATGTAGGAGGGA	chr10:6066206	+	38	0	0	0	0	0	0	6066206	IL2RA	AGGGA	6062309	-3897	A	-
AGTTGTTGAGCTGATGTGATC	2746.75	-0.017369	0.173623	-0.100039	0.920313	0.994274	0.00249402	AGTTGTTGAGCTGATGTGATCAGGAA	chr10:6066234	+	43	0	0	0	0	0	0	6066234	IL2RA	AGGAA	6062309	-3925	A	-
GGAAAGGCCCACGTATTGTCC	2504.28	-0.198962	0.189471	-1.05009	0.293675	0.968952	0.0136976	GGAAAGGCCCACGTATTGTCCTTGAA	chr10:6066256	+	57	0	0	0	0	0	0	6066256	IL2RA	TTGAA	6062309	-3947	G	-
AAGGCCCACGTATTGTCCTTG	1191.95	0.374637	0.208515	1.79669	0.0723851	0.945555	0.0243134	AAGGCCCACGTATTGTCCTTGAAGGA	chr10:6066259	+	52	1	0	0	0	0	0	6066259	IL2RA	AAGGA	6062309	-3950	T	-
CCCACGTATTGTCCTTGAAGG	1968.17	-0.0821397	0.208799	-0.393391	0.69403	0.983678	0.00714715	CCCACGTATTGTCCTTGAAGGATGGA	chr10:6066263	+	52	1	0	0	0	0	0	6066263	IL2RA	ATGGA	6062309	-3954	T	-
CCAAGGCCGTATCCATCCTTC	2189.09	-0.00843884	0.194496	-0.0433881	0.965392	0.994668	0.00232188	CCAAGGCCGTATCCATCCTTCAAGGA	chr10:6066274	-	57	3	0	0	0	0	0	6066274	IL2RA	AAGGA	6062309	-3965	C	-
TACGGCCTTGGTAGGTGGTTC	3102.3	-0.0297861	0.165304	-0.18019	0.857004	0.983678	0.00714715	TACGGCCTTGGTAGGTGGTTCCTGAG	chr10:6066289	+	57	2	0	0	0	0	0	6066289	IL2RA	CTGAG	6062309	-3980	G	-
CGGCCTTGGTAGGTGGTTCCT	2036.32	-0.245046	0.204573	-1.19784	0.230979	0.95249	0.0211396	CGGCCTTGGTAGGTGGTTCCTGAGGA	chr10:6066291	+	62	1	0	0	0	0	0	6066291	IL2RA	GAGGA	6062309	-3982	A	-
GGCCTTGGTAGGTGGTTCCTG	2828.19	-0.164064	0.167712	-0.978244	0.327954	0.972026	0.0123219	GGCCTTGGTAGGTGGTTCCTGAGGAA	chr10:6066292	+	62	1	0	0	0	0	0	6066292	IL2RA	AGGAA	6062309	-3983	G	-
GGTAGGTGGTTCCTGAGGAAG	2793.72	0.0634404	0.178845	0.354723	0.722797	0.983678	0.00714715	GGTAGGTGGTTCCTGAGGAAGCAGAG	chr10:6066298	+	57	2	0	0	0	0	0	6066298	IL2RA	CAGAG	6062309	-3989	T	-
TGGACCACACTCTGCTTCCTC	2257.65	-0.189053	0.174284	-1.08474	0.278037	0.968952	0.0136976	TGGACCACACTCTGCTTCCTCAGGAA	chr10:6066307	-	57	2	0	0	0	0	0	6066307	IL2RA	AGGAA	6062309	-3998	C	-
ATGGACCACACTCTGCTTCCT	2373.1	-0.448345	0.197402	-2.27123	0.0231333	0.690026	0.161134	ATGGACCACACTCTGCTTCCTCAGGA	chr10:6066308	-	52	1	0	0	0	0	0	6066308	IL2RA	CAGGA	6062309	-3999	A	-
CCCCAATTTTATCGTGTTATC	2074.22	0.213132	0.193595	1.10091	0.270934	0.968952	0.0136976	-	-	-	-	-	-	-	-	-	-	-	Non-targeting	-	-	-	-	-
CACGGGCCACGGAAGAGTTTC	1903.44	-0.11478	0.205066	-0.559724	0.575668	0.983678	0.00714715	-	-	-	-	-	-	-	-	-	-	-	Non-targeting	-	-	-	-	-
CTAGTTACTTTAGTCCTGTAC	2537.95	0.0591079	0.172786	0.342088	0.732285	0.983678	0.00714715	-	-	-	-	-	-	-	-	-	-	-	Non-targeting	-	-	-	-	-
CGAGCACTCCGTTGAACATTT	1813.4	0.226429	0.196057	1.15491	0.248126	0.955396	0.0198165	-	-	-	-	-	-	-	-	-	-	-	Non-targeting	-	-	-	-	-
CTCTGCCGGCGGTTTAAGAGG	2113.87	-0.0118691	0.188222	-0.0630589	0.94972	0.994668	0.00232188	-	-	-	-	-	-	-	-	-	-	-	Non-targeting	-	-	-	-	-
GCGGTAGGTGGTATGTGATTC	2563.33	-0.159733	0.174806	-0.913771	0.360837	0.972026	0.0123219	-	-	-	-	-	-	-	-	-	-	-	Non-targeting	-	-	-	-	-
TACTCGCAAGTATGGGACCAT	2595.2	-0.189168	0.204781	-0.923757	0.355613	0.972026	0.0123219	-	-	-	-	-	-	-	-	-	-	-	Non-targeting	-	-	-	-	-
GTGAGTGCTCAAAAAGTAAGA	2531.22	0.0619066	0.189478	0.326723	0.743878	0.983678	0.00714715	-	-	-	-	-	-	-	-	-	-	-	Non-targeting	-	-	-	-	-
ATCGCTCGGGCGTATGTGACA	2488.1	0.202875	0.195658	1.03688	0.29979	0.968952	0.0136976	-	-	-	-	-	-	-	-	-	-	-	Non-targeting	-	-	-	-	-
GGGGATCCTCACATACATGAC	2914.03	0.19089	0.168398	1.13356	0.256979	0.965345	0.0153175	-	-	-	-	-	-	-	-	-	-	-	Non-targeting	-	-	-	-	-
CGCTCTTTGGACAAATCTTGA	2077.68	0.374183	0.212495	1.76091	0.0782543	0.945555	0.0243134	-	-	-	-	-	-	-	-	-	-	-	Non-targeting	-	-	-	-	-
GCAACACGGCTCGTGTGGACT	1469.39	0.135351	0.193118	0.700872	0.483383	0.983678	0.00714715	-	-	-	-	-	-	-	-	-	-	-	Non-targeting	-	-	-	-	-
CATGGCCATGCATAGGCAGCG	2861.61	-0.247903	0.184251	-1.34547	0.178474	0.95249	0.0211396	-	-	-	-	-	-	-	-	-	-	-	Non-targeting	-	-	-	-	-
GTCTGGTACCTAAGTTTGTTT	1624.74	0.0904634	0.189855	0.476488	0.633727	0.983678	0.00714715	-	-	-	-	-	-	-	-	-	-	-	Non-targeting	-	-	-	-	-
CGCTCCCACCGTACGAACGCC	2589.67	-0.158058	0.180059	-0.877814	0.380045	0.972026	0.0123219	-	-	-	-	-	-	-	-	-	-	-	Non-targeting	-	-	-	-	-
TAGTACTGTCTGATTTTAGAT	1749.76	0.317001	0.271991	1.16549	0.243822	0.955396	0.0198165	-	-	-	-	-	-	-	-	-	-	-	Non-targeting	-	-	-	-	-
ACTGACCTACAACTCTGCCGT	2101.53	0.386313	0.201224	1.91981	0.0548813	0.878101	0.0564554	-	-	-	-	-	-	-	-	-	-	-	Non-targeting	-	-	-	-	-
GCGCGGGGAATTACCAACTGA	2363.54	0.0107137	0.229313	0.0467209	0.962736	0.994668	0.00232188	-	-	-	-	-	-	-	-	-	-	-	Non-targeting	-	-	-	-	-
TCAGGACGTGAAAGTTACTTG	2113.28	-0.00261459	0.178176	-0.0146742	0.988292	0.995129	0.00212071	-	-	-	-	-	-	-	-	-	-	-	Non-targeting	-	-	-	-	-
CATTCTCATAGATGTCCTATC	1761.85	0.252478	0.19072	1.32381	0.185566	0.95249	0.0211396	-	-	-	-	-	-	-	-	-	-	-	Non-targeting	-	-	-	-	-
GTCGGGAACTACTGGGCCACC	2321.96	0.190734	0.24392	0.781952	0.434243	0.976079	0.0105152	-	-	-	-	-	-	-	-	-	-	-	Non-targeting	-	-	-	-	-
CTCCTATTCAGTAAGGGATAA	2199.16	-0.0626338	0.186737	-0.335413	0.737314	0.983678	0.00714715	-	-	-	-	-	-	-	-	-	-	-	Non-targeting	-	-	-	-	-
CGTTTAGAGTCGATTTGAGTG	1976.23	0.161658	0.192719	0.838827	0.401566	0.975388	0.0108227	-	-	-	-	-	-	-	-	-	-	-	Non-targeting	-	-	-	-	-
TCCGTCTCACGTTCCACATAA	2211.59	0.138409	0.190832	0.725292	0.468273	0.983678	0.00714715	-	-	-	-	-	-	-	-	-	-	-	Non-targeting	-	-	-	-	-
TAAAGCTTATTCCATTGCGTT	1176.07	0.138117	0.208838	0.661361	0.508381	0.983678	0.00714715	-	-	-	-	-	-	-	-	-	-	-	Non-targeting	-	-	-	-	-
TCATCGCCAACTTTAGGCTAA	2695.95	-0.0335613	0.17301	-0.193984	0.846188	0.983678	0.00714715	-	-	-	-	-	-	-	-	-	-	-	Non-targeting	-	-	-	-	-
TTCAGCAATAAGGGTGTTTTT	1908.73	0.111389	0.18281	0.609314	0.542316	0.983678	0.00714715	-	-	-	-	-	-	-	-	-	-	-	Non-targeting	-	-	-	-	-
AGGGCCTAATAGTTGCATAGG	2313.87	0.171547	0.190016	0.902803	0.36663	0.972026	0.0123219	-	-	-	-	-	-	-	-	-	-	-	Non-targeting	-	-	-	-	-
CAGTTTAGAGCGTATAACCTG	1698.45	-0.160949	0.189396	-0.8498	0.395436	0.972026	0.0123219	-	-	-	-	-	-	-	-	-	-	-	Non-targeting	-	-	-	-	-
GACGGTCTCTATCACATTCCA	2387.67	-0.15056	0.199583	-0.754375	0.450624	0.983678	0.00714715	-	-	-	-	-	-	-	-	-	-	-	Non-targeting	-	-	-	-	-
CGTCGTGGCCCGTCACATTCA	2501.37	-0.125247	0.178148	-0.703048	0.482026	0.983678	0.00714715	-	-	-	-	-	-	-	-	-	-	-	Non-targeting	-	-	-	-	-
CAGTGAAAACCACAATTGCTA	1941.09	-0.184461	0.184662	-0.998909	0.317839	0.972026	0.0123219	-	-	-	-	-	-	-	-	-	-	-	Non-targeting	-	-	-	-	-
TGATTATATGAAATCGCGGTC	1764.6	0.150921	0.200477	0.752808	0.451565	0.983678	0.00714715	-	-	-	-	-	-	-	-	-	-	-	Non-targeting	-	-	-	-	NT
TTACACTCCACTACAGTTAGC	2483.49	-0.291597	0.187977	-1.55124	0.120845	0.945555	0.0243134	-	-	-	-	-	-	-	-	-	-	-	Non-targeting	-	-	-	-	-
CAGTGTTTTGCCCTAGATATG	1604.57	-0.101349	0.211183	-0.479911	0.631291	0.983678	0.00714715	-	-	-	-	-	-	-	-	-	-	-	Non-targeting	-	-	-	-	-
CACCTAATCGAGCATCCGTCA	1882.93	-0.0885386	0.190648	-0.464408	0.642356	0.983678	0.00714715	-	-	-	-	-	-	-	-	-	-	-	Non-targeting	-	-	-	-	-
CTCTGACTACTCAGATCCATA	2358.42	0.0834843	0.178906	0.466639	0.640758	0.983678	0.00714715	-	-	-	-	-	-	-	-	-	-	-	Non-targeting	-	-	-	-	-
AAGAAGGGCTTCACTCCCGAC	2603.56	0.0768949	0.189964	0.404788	0.685633	0.983678	0.00714715	-	-	-	-	-	-	-	-	-	-	-	Non-targeting	-	-	-	-	-
CCATAGATCGGCATGGGACAT	1318.77	0.0469331	0.211382	0.22203	0.824291	0.983678	0.00714715	-	-	-	-	-	-	-	-	-	-	-	Non-targeting	-	-	-	-	-
GTTCAATTCGTGTACTGATTG	1607.31	0.0056895	0.224129	0.0253849	0.979748	0.994668	0.00232188	-	-	-	-	-	-	-	-	-	-	-	Non-targeting	-	-	-	-	-
TAAACACCCCCAGCACGTAAT	2210.99	0.0431123	0.176992	0.243583	0.807554	0.983678	0.00714715	-	-	-	-	-	-	-	-	-	-	-	Non-targeting	-	-	-	-	-
ACACATGGTTTGCGTGCAAAT	1884.66	0.00189237	0.205172	0.0092233	0.992641	0.995129	0.00212071	-	-	-	-	-	-	-	-	-	-	-	Non-targeting	-	-	-	-	-
ACTCGCTCCAATCAAGTTGAA	3439.22	-0.0635084	0.169513	-0.374652	0.707919	0.983678	0.00714715	-	-	-	-	-	-	-	-	-	-	-	Non-targeting	-	-	-	-	-
AGGGGCGCTTGTTTTCAAAAA	2354.71	-0.125035	0.208935	-0.59844	0.549546	0.983678	0.00714715	-	-	-	-	-	-	-	-	-	-	-	Non-targeting	-	-	-	-	-
TGATCTTCGGGATCCGGAATT	1890.66	-0.335438	0.200889	-1.66977	0.0949653	0.945555	0.0243134	-	-	-	-	-	-	-	-	-	-	-	Non-targeting	-	-	-	-	-
GGGGGCTGAAAAAAACTCACT	1424.48	0.234086	0.22132	1.05768	0.290202	0.968952	0.0136976	-	-	-	-	-	-	-	-	-	-	-	Non-targeting	-	-	-	-	-
GGAAGACGCTGCTTCATAAGG	3003.89	0.132232	0.203167	0.650854	0.515141	0.983678	0.00714715	-	-	-	-	-	-	-	-	-	-	-	Non-targeting	-	-	-	-	-
GATACCTACGGGTTGTGGGAA	2977.64	0.113588	0.171857	0.660942	0.508649	0.983678	0.00714715	-	-	-	-	-	-	-	-	-	-	-	Non-targeting	-	-	-	-	-
TACGGTAATTGCTTTAAGGAC	1964.06	-0.0283146	0.216968	-0.130501	0.89617	0.994274	0.00249402	-	-	-	-	-	-	-	-	-	-	-	Non-targeting	-	-	-	-	-
TCCACGTTCTGCCGGGACTTT	2062.43	-0.0964528	0.227054	-0.4248	0.670982	0.983678	0.00714715	-	-	-	-	-	-	-	-	-	-	-	Non-targeting	-	-	-	-	-
TCATTGCTACGGCTGCTTATG	1774.5	0.0416944	0.183661	0.227018	0.82041	0.983678	0.00714715	-	-	-	-	-	-	-	-	-	-	-	Non-targeting	-	-	-	-	-
ACAGGCCCTGTGGGAGGGCTG	3713.83	-0.0481076	0.163124	-0.294914	0.76806	0.983678	0.00714715	-	-	-	-	-	-	-	-	-	-	-	Non-targeting	-	-	-	-	-
ACCATATTCCGCCATCAGGAC	2820.24	-0.282795	0.21834	-1.29521	0.195249	0.95249	0.0211396	-	-	-	-	-	-	-	-	-	-	-	Non-targeting	-	-	-	-	-
CCAACATGGAGGAATAACCGT	2148.29	0.0867611	0.180329	0.481128	0.630426	0.983678	0.00714715	-	-	-	-	-	-	-	-	-	-	-	Non-targeting	-	-	-	-	-
GGAGGCATACGTTATGATTCC	2468.22	-0.0391141	0.185836	-0.210476	0.833296	0.983678	0.00714715	-	-	-	-	-	-	-	-	-	-	-	Non-targeting	-	-	-	-	-
TTTGCCCCTCGCAAGAAGATC	2105.76	0.211408	0.181903	1.1622	0.245152	0.955396	0.0198165	-	-	-	-	-	-	-	-	-	-	-	Non-targeting	-	-	-	-	-
GCCAGAAAAAAATCTACGTAT	1382.42	0.185895	0.214306	0.867426	0.385709	0.972026	0.0123219	-	-	-	-	-	-	-	-	-	-	-	Non-targeting	-	-	-	-	-
CGAGGGTGGTGATCCTTTGGG	2770.93	0.120448	0.171895	0.700703	0.483488	0.983678	0.00714715	-	-	-	-	-	-	-	-	-	-	-	Non-targeting	-	-	-	-	-
CTAGTGCTACCTGGTTACCTC	2513.96	0.0265302	0.175433	0.151227	0.879797	0.994274	0.00249402	-	-	-	-	-	-	-	-	-	-	-	Non-targeting	-	-	-	-	-
CGATGCTCCGCCAGTTATGCA	2417.21	-0.0968559	0.19058	-0.508217	0.611301	0.983678	0.00714715	-	-	-	-	-	-	-	-	-	-	-	Non-targeting	-	-	-	-	-
ACCTCTAGTAAAGGATAATGT	1909.64	-0.0261468	0.201198	-0.129956	0.896602	0.994274	0.00249402	-	-	-	-	-	-	-	-	-	-	-	Non-targeting	-	-	-	-	-
AGAAAACGTGTCGTGCCTACT	1540.65	0.0859851	0.192035	0.447758	0.654328	0.983678	0.00714715	-	-	-	-	-	-	-	-	-	-	-	Non-targeting	-	-	-	-	-
ACCTCCAATGCAATTCCGAAT	1889.35	-0.0705812	0.185008	-0.381504	0.702829	0.983678	0.00714715	-	-	-	-	-	-	-	-	-	-	-	Non-targeting	-	-	-	-	-
ATTTGAACATTACGGCCTCAG	1925.17	0.0616221	0.198725	0.310088	0.756494	0.983678	0.00714715	-	-	-	-	-	-	-	-	-	-	-	Non-targeting	-	-	-	-	-
AGGCAGGCTGCCGCTCGTGGG	2902.89	0.288382	0.173945	1.65789	0.0973393	0.945555	0.0243134	-	-	-	-	-	-	-	-	-	-	-	Non-targeting	-	-	-	-	-
TGGGTCTAAACGGAGTGTTTG	2126.1	-0.158517	0.185443	-0.854798	0.392663	0.972026	0.0123219	-	-	-	-	-	-	-	-	-	-	-	Non-targeting	-	-	-	-	-
TTGAGAACTTAATTGCTTTAG	1906.73	-0.0300841	0.200772	-0.149842	0.880889	0.994274	0.00249402	-	-	-	-	-	-	-	-	-	-	-	Non-targeting	-	-	-	-	-
CAGGTAGTACCTTTTTGGGAT	2294.41	-0.229164	0.175019	-1.30937	0.190411	0.95249	0.0211396	-	-	-	-	-	-	-	-	-	-	-	Non-targeting	-	-	-	-	-
GTGAGACCCTCCAGCCTATAT	1936.22	-0.15258	0.182543	-0.835858	0.403235	0.975388	0.0108227	-	-	-	-	-	-	-	-	-	-	-	Non-targeting	-	-	-	-	-
AAAAACTCTATCGGGAGTTTG	2040.02	0.122711	0.187294	0.655181	0.512351	0.983678	0.00714715	-	-	-	-	-	-	-	-	-	-	-	Non-targeting	-	-	-	-	-
TTAGAATTCCACCTGCGTTCG	1898.33	-0.0641305	0.180699	-0.354903	0.722662	0.983678	0.00714715	-	-	-	-	-	-	-	-	-	-	-	Non-targeting	-	-	-	-	-
GCAGTCGCCTTCTCAGATGAT	1718.94	-0.285281	0.215785	-1.32206	0.186149	0.95249	0.0211396	-	-	-	-	-	-	-	-	-	-	-	Non-targeting	-	-	-	-	-
AACTTCAAGTGCTCTCTCGTG	2564.39	-0.199052	0.206684	-0.963071	0.335512	0.972026	0.0123219	-	-	-	-	-	-	-	-	-	-	-	Non-targeting	-	-	-	-	-
AGGTAGCGTGTCACTCGTACG	2769.69	-0.034037	0.187315	-0.181709	0.855811	0.983678	0.00714715	-	-	-	-	-	-	-	-	-	-	-	Non-targeting	-	-	-	-	-
ATAGAGGTATGGTAATCTCTT	1640.68	0.471818	0.212265	2.22278	0.0262309	0.699491	0.155218	-	-	-	-	-	-	-	-	-	-	-	Non-targeting	-	-	-	-	-
GTACGGTCTCCCATTTCATAC	2537.87	-0.0677997	0.172952	-0.392014	0.695048	0.983678	0.00714715	-	-	-	-	-	-	-	-	-	-	-	Non-targeting	-	-	-	-	-
ACCCCTTTGTGTCATGACAAC	2550.08	0.0583509	0.20202	0.288837	0.772706	0.983678	0.00714715	-	-	-	-	-	-	-	-	-	-	-	Non-targeting	-	-	-	-	-
ATGTGGTTCCTCCCGCATTTT	1303.24	0.125057	0.200424	0.623965	0.53265	0.983678	0.00714715	-	-	-	-	-	-	-	-	-	-	-	Non-targeting	-	-	-	-	-
TTAGGCAAAGGTGAGACTCTG	3153.03	0.19507	0.169004	1.15424	0.248403	0.955396	0.0198165	-	-	-	-	-	-	-	-	-	-	-	Non-targeting	-	-	-	-	-
AGCGCCTCGTTTGAACGGTTT	1927.52	0.0352878	0.192259	0.183543	0.854372	0.983678	0.00714715	-	-	-	-	-	-	-	-	-	-	-	Non-targeting	-	-	-	-	-
GTCGCCTCTCGATCATGAGAA	2423.42	-0.013608	0.217281	-0.0626289	0.950062	0.994668	0.00232188	-	-	-	-	-	-	-	-	-	-	-	Non-targeting	-	-	-	-	-
CCTATTGCGTCAATTAGTACC	1624.4	0.161072	0.227856	0.706904	0.479626	0.983678	0.00714715	-	-	-	-	-	-	-	-	-	-	-	Non-targeting	-	-	-	-	-
GCGGCCATCACAGACACGTAG	2601.13	0.101119	0.195206	0.518012	0.60445	0.983678	0.00714715	-	-	-	-	-	-	-	-	-	-	-	Non-targeting	-	-	-	-	-
GATATATCTAGCGGGTGTGTC	2320.45	0.224293	0.229199	0.978598	0.327779	0.972026	0.0123219	-	-	-	-	-	-	-	-	-	-	-	Non-targeting	-	-	-	-	-
TCCACTGTTTTGGTTTGTAAT	1761.11	0.176806	0.227369	0.777616	0.436795	0.976079	0.0105152	-	-	-	-	-	-	-	-	-	-	-	Non-targeting	-	-	-	-	-
TTCTCTTAAGGTCTATTAATA	1225.77	-0.361525	0.222669	-1.6236	0.104461	0.945555	0.0243134	-	-	-	-	-	-	-	-	-	-	-	Non-targeting	-	-	-	-	-
CAGTTTCATGCTTCCAGCATT	1318.51	0.0262663	0.227335	0.11554	0.908017	0.994274	0.00249402	-	-	-	-	-	-	-	-	-	-	-	Non-targeting	-	-	-	-	-
CTTGTGTTATTATCTTACTAC	1937.46	-0.468984	0.182257	-2.57321	0.010076	0.403042	0.39465	-	-	-	-	-	-	-	-	-	-	-	Non-targeting	-	-	-	-	-
GTAAAGGATTGAATGTTTCCC	1837.04	-0.0642222	0.194545	-0.330115	0.741313	0.983678	0.00714715	-	-	-	-	-	-	-	-	-	-	-	Non-targeting	-	-	-	-	-
TATTAGATTTTAAAGTGGCGA	1541.11	0.0468581	0.267058	0.17546	0.860718	0.983678	0.00714715	-	-	-	-	-	-	-	-	-	-	-	Non-targeting	-	-	-	-	-
CAGGTTAGAGGTTAGTCTCGG	2406.14	-0.0370283	0.184862	-0.200303	0.841244	0.983678	0.00714715	-	-	-	-	-	-	-	-	-	-	-	Non-targeting	-	-	-	-	-
GAGTCCCCTATTGTAGTTAAC	2602.04	-0.158288	0.218239	-0.725295	0.468271	0.983678	0.00714715	-	-	-	-	-	-	-	-	-	-	-	Non-targeting	-	-	-	-	-
TTATACTCACCGACACGTACT	1512.01	-0.104597	0.215127	-0.486209	0.626819	0.983678	0.00714715	-	-	-	-	-	-	-	-	-	-	-	Non-targeting	-	-	-	-	-
AAGATCTTAGGTGGGACCAAA	2975.52	0.214294	0.173552	1.23476	0.216922	0.95249	0.0211396	-	-	-	-	-	-	-	-	-	-	-	Non-targeting	-	-	-	-	-

## Sheet: T1D IL2RA CRISPRa2xVP64 screen
gRNA_sequence	baseMean	log2FoldChange	lfcSE	stat	pvalue	padj	-log10padj	Target.sequence	Genomic.location	Strand	GC.content....	Self.complementarity	MM0	MM1	MM2	MM3	Efficiency	Genomic_Coordinate	Gene	PAM	TSS	PositionRelativeToTSS	finalPAMbp	gRNA label in figures
CCTTGTTTCAAATGGATTTTC	1623.19	-0.0460006	0.149683	-0.30732	0.7586	0.892471	0.049406	CCTTGTTTCAAATGGATTTTCTCGAA	chr10:6061394	-	33	0	0	0	0	0	0	6061394	IL2RA	TCGAA	6062309	915	G	-
TCGAGAAAATCCATTTGAAAC	1324.58	-0.0310905	0.170996	-0.18182	0.855724	0.917666	0.0373152	TCGAGAAAATCCATTTGAAACAAGGA	chr10:6061395	+	33	0	0	0	0	0	0	6061395	IL2RA	AAGGA	6062309	914	A	-
CGAGAAAATCCATTTGAAACA	1424.56	-0.0305948	0.15718	-0.194647	0.845669	0.916714	0.037766	CGAGAAAATCCATTTGAAACAAGGAA	chr10:6061396	+	33	0	0	0	0	0	0	6061396	IL2RA	AGGAA	6062309	913	T	-
AGAAGTAGTAATGTTCTAAAA	1438.55	-0.304874	0.161331	-1.88974	0.0587926	0.385525	0.413947	AGAAGTAGTAATGTTCTAAAAGTGAG	chr10:6061489	+	24	0	0	0	0	0	0	6061489	IL2RA	GTGAG	6062309	820	T	-
TTTCTGTAAAGTTGCACTTGT	1497.11	0.502051	0.212773	2.35956	0.0182966	0.228708	0.640719	TTTCTGTAAAGTTGCACTTGTAAGGA	chr10:6061533	+	33	0	0	0	0	0	0	6061533	IL2RA	AAGGA	6062309	776	A	-
ACGTCTTAGGAAATAACACCT	1380.2	-0.079696	0.176528	-0.451463	0.651656	0.857073	0.0669824	ACGTCTTAGGAAATAACACCTAGGAA	chr10:6061561	-	38	2	0	0	0	0	0	6061561	IL2RA	AGGAA	6062309	748	T	-
TACGTCTTAGGAAATAACACC	1904.13	0.0148854	0.1714	0.0868457	0.930794	0.956781	0.0191875	TACGTCTTAGGAAATAACACCTAGGA	chr10:6061562	-	38	2	0	0	0	0	0	6061562	IL2RA	TAGGA	6062309	747	A	-
TATACACTGCTTTTACGTCTT	801.904	0.526709	0.342369	1.53843	0.123944	0.575879	0.239669	TATACACTGCTTTTACGTCTTAGGAA	chr10:6061575	-	33	0	0	0	0	0	0	6061575	IL2RA	AGGAA	6062309	734	A	-
GTATACACTGCTTTTACGTCT	856.816	0.121202	0.256562	0.472407	0.636636	0.848849	0.0711697	GTATACACTGCTTTTACGTCTTAGGA	chr10:6061576	-	38	0	0	0	0	0	0	6061576	IL2RA	TAGGA	6062309	733	A	-
CATCCTTGAAGCTAAACTTTT	1380.96	0.279301	0.1867	1.49599	0.134657	0.591898	0.227753	CATCCTTGAAGCTAAACTTTTCTGAG	chr10:6061601	+	33	0	0	0	0	0	0	6061601	IL2RA	CTGAG	6062309	708	A	-
CACTGGGAGAATTTAAGATCT	1395.09	-0.248316	0.182923	-1.35749	0.174627	0.596962	0.224053	CACTGGGAGAATTTAAGATCTCAGAA	chr10:6061620	-	38	1	0	0	0	0	0	6061620	IL2RA	CAGAA	6062309	689	A	-
TACTCATATATCAAACACTGG	1063.53	-0.228315	0.216185	-1.05611	0.290917	0.701005	0.154279	TACTCATATATCAAACACTGGGAGAA	chr10:6061635	-	33	0	0	0	0	0	0	6061635	IL2RA	GAGAA	6062309	674	T	-
AGTACTCATATATCAAACACT	1278.38	-0.355505	0.266443	-1.33426	0.182117	0.597106	0.223948	AGTACTCATATATCAAACACTGGGAG	chr10:6061637	-	29	0	0	0	0	0	0	6061637	IL2RA	GGGAG	6062309	672	A	-
GAGTACTCATATATCAAACAC	1603.21	0.131759	0.227373	0.579485	0.562262	0.8036	0.0949601	GAGTACTCATATATCAAACACTGGGA	chr10:6061638	-	33	0	0	0	0	0	0	6061638	IL2RA	TGGGA	6062309	671	G	-
TTTAAGTTCAGGTTAATTTGC	1151.1	-0.724386	0.284921	-2.54241	0.0110091	0.177705	0.750301	TTTAAGTTCAGGTTAATTTGCTGGAG	chr10:6061668	-	29	0	0	0	0	0	0	6061668	IL2RA	TGGAG	6062309	641	A	-
CTTTAAGTTCAGGTTAATTTG	1723.22	0.152133	0.237345	0.640978	0.521537	0.779261	0.108317	CTTTAAGTTCAGGTTAATTTGCTGGA	chr10:6061669	-	29	0	0	0	0	0	0	6061669	IL2RA	CTGGA	6062309	640	G	-
CAGCAAATTAACCTGAACTTA	1597.9	-0.0887537	0.175362	-0.506118	0.612774	0.839416	0.0760228	CAGCAAATTAACCTGAACTTAAAGAG	chr10:6061671	+	33	0	0	0	0	0	0	6061671	IL2RA	AAGAG	6062309	638	C	-
AGCTTCCTGATAGCTTCTTAG	2128.55	-0.16517	0.201834	-0.818348	0.413159	0.748864	0.125597	AGCTTCCTGATAGCTTCTTAGTTGGG	chr10:6061695	+	43	2	0	0	0	0	0	6061695	IL2RA	TTGGG	6062309	614	G	-
GCTTCCTGATAGCTTCTTAGT	1880.03	0.112008	0.282877	0.395962	0.692133	0.87857	0.0562236	GCTTCCTGATAGCTTCTTAGTTGGGG	chr10:6061696	+	43	1	0	0	0	0	0	6061696	IL2RA	TGGGG	6062309	613	G	-
TTCCTGATAGCTTCTTAGTTG	1466.28	-0.107636	0.205364	-0.52412	0.600195	0.83072	0.0805452	TTCCTGATAGCTTCTTAGTTGGGGGG	chr10:6061698	+	38	1	0	0	0	0	0	6061698	IL2RA	GGGGG	6062309	611	T	-
ACCCCCCAACTAAGAAGCTAT	1800.07	-0.0632964	0.167266	-0.378416	0.705121	0.87857	0.0562236	ACCCCCCAACTAAGAAGCTATCAGGA	chr10:6061699	-	48	1	0	0	0	0	0	6061699	IL2RA	CAGGA	6062309	610	A	-
TGATAGCTTCTTAGTTGGGGG	1909.55	-0.168663	0.148845	-1.13314	0.257155	0.642887	0.191866	TGATAGCTTCTTAGTTGGGGGGTGGG	chr10:6061702	+	48	1	0	0	0	0	0	6061702	IL2RA	GTGGG	6062309	607	A	-
GATAGCTTCTTAGTTGGGGGG	2407.25	-0.0372876	0.140977	-0.264494	0.791399	0.907043	0.0423724	GATAGCTTCTTAGTTGGGGGGTGGGA	chr10:6061703	+	52	1	0	0	0	0	0	6061703	IL2RA	TGGGA	6062309	606	G	-
ATAGCTTCTTAGTTGGGGGGT	2146.78	0.0414996	0.125535	0.330581	0.740961	0.88473	0.0531894	ATAGCTTCTTAGTTGGGGGGTGGGAG	chr10:6061704	+	48	1	0	0	0	0	0	6061704	IL2RA	GGGAG	6062309	605	T	-
CTGCACTCCCACCCCCCAACT	1577.9	-0.101304	0.154446	-0.655918	0.511877	0.775571	0.110378	CTGCACTCCCACCCCCCAACTAAGAA	chr10:6061709	-	67	0	0	0	0	0	0	6061709	IL2RA	AAGAA	6062309	600	G	-
GTCCCGATGAGCAGGTTTCTC	1665.17	-0.123873	0.152607	-0.811711	0.416958	0.748864	0.125597	GTCCCGATGAGCAGGTTTCTCAAGAA	chr10:6061772	-	57	1	0	0	0	0	0	6061772	IL2RA	AAGAA	6062309	537	A	-
TTGGATGTTAACAGGGTCCCG	1711.83	-0.366436	0.188294	-1.94609	0.051644	0.380093	0.42011	TTGGATGTTAACAGGGTCCCGATGAG	chr10:6061787	-	52	1	0	0	0	0	0	6061787	IL2RA	ATGAG	6062309	522	C	-
GTGGCATGATATTTGGGATAT	1270.17	0.155041	0.312707	0.495804	0.620033	0.840722	0.0753474	GTGGCATGATATTTGGGATATTTGGA	chr10:6061808	-	38	0	0	0	0	0	0	6061808	IL2RA	TTGGA	6062309	501	T	-
TTCTTCCCAGAATTAATTGTC	1483.89	-0.0290798	0.154055	-0.188763	0.850279	0.916743	0.0377526	TTCTTCCCAGAATTAATTGTCAAGGA	chr10:6061838	+	33	0	0	0	0	0	0	6061838	IL2RA	AAGGA	6062309	471	C	-
CAGTCCTTGACAATTAATTCT	1210.43	-0.542479	0.184951	-2.9331	0.00335596	0.0894924	1.04821	CAGTCCTTGACAATTAATTCTGGGAA	chr10:6061841	-	33	0	0	0	0	0	0	6061841	IL2RA	GGGAA	6062309	468	G	-
TCAGTCCTTGACAATTAATTC	1732.49	-0.0618199	0.171851	-0.35973	0.719049	0.87857	0.0562236	TCAGTCCTTGACAATTAATTCTGGGA	chr10:6061842	-	33	0	0	0	0	0	0	6061842	IL2RA	TGGGA	6062309	467	A	-
CCCAGAATTAATTGTCAAGGA	1840.25	0.178532	0.176882	1.00933	0.312817	0.713539	0.146582	CCCAGAATTAATTGTCAAGGACTGAG	chr10:6061843	+	38	0	0	0	0	0	0	6061843	IL2RA	CTGAG	6062309	466	A	-
AATTAATTGTCAAGGACTGAG	1747.2	0.101842	0.137504	0.740647	0.458908	0.752308	0.123604	AATTAATTGTCAAGGACTGAGAAGGA	chr10:6061848	+	33	2	0	0	0	0	0	6061848	IL2RA	AAGGA	6062309	461	C	-
GTCAAGGACTGAGAAGGACAG	1852.34	0.0755554	0.163447	0.462262	0.643894	0.852839	0.0691327	GTCAAGGACTGAGAAGGACAGGAGAA	chr10:6061856	+	52	3	0	0	0	0	0	6061856	IL2RA	GAGAA	6062309	453	C	-
TTCAGGCTCTCTTGACAGACC	1581	-0.504828	0.289809	-1.74193	0.0815202	0.479531	0.319184	TTCAGGCTCTCTTGACAGACCAAGGA	chr10:6061893	+	52	0	0	0	0	0	0	6061893	IL2RA	AAGGA	6062309	416	A	-
TCAGGCTCTCTTGACAGACCA	2060.71	-0.280394	0.134714	-2.0814	0.0373974	0.350128	0.455773	TCAGGCTCTCTTGACAGACCAAGGAA	chr10:6061894	+	52	0	0	0	0	0	0	6061894	IL2RA	AGGAA	6062309	415	C	-
CACTGTTCCTTGGTCTGTCAA	2281.57	-0.0575265	0.193622	-0.297107	0.766384	0.894487	0.048426	CACTGTTCCTTGGTCTGTCAAGAGAG	chr10:6061899	-	48	1	0	0	0	0	0	6061899	IL2RA	GAGAG	6062309	410	C	-
CAAGGAACAGTGAGGCATAAA	1974.43	-0.108861	0.138661	-0.78509	0.432401	0.748864	0.125597	CAAGGAACAGTGAGGCATAAACTGGG	chr10:6061913	+	43	0	0	0	0	0	0	6061913	IL2RA	CTGGG	6062309	396	G	-
GAGGCATAAACTGGGGTCCCC	1865.11	0.0394353	0.136218	0.289502	0.772197	0.895301	0.048031	GAGGCATAAACTGGGGTCCCCGTGGG	chr10:6061924	+	62	1	0	0	0	0	0	6061924	IL2RA	GTGGG	6062309	385	T	-
CACCTCTTGCCTGTGACCCAC	1737.04	-0.285637	0.243413	-1.17347	0.240609	0.63318	0.198473	CACCTCTTGCCTGTGACCCACGGGGA	chr10:6061940	-	62	0	0	0	0	0	0	6061940	IL2RA	GGGGA	6062309	369	C	-
CCCGTGGGTCACAGGCAAGAG	1587.69	-0.363237	0.184983	-1.96363	0.0495735	0.380093	0.42011	CCCGTGGGTCACAGGCAAGAGGTGGA	chr10:6061942	+	67	0	0	0	0	0	0	6061942	IL2RA	GTGGA	6062309	367	A	-
CCCAAGATTCAACTCCCTTCT	1369.56	-0.269911	0.232407	-1.16137	0.245491	0.633526	0.198236	CCCAAGATTCAACTCCCTTCTTGGAA	chr10:6061969	+	48	0	0	0	0	0	0	6061969	IL2RA	TGGAA	6062309	340	C	-
TAGATGGTTCCAAGAAGGGAG	5108.99	4.30204	0.200074	21.5022	1.48e-102	1.48e-100	99.8297	TAGATGGTTCCAAGAAGGGAGTTGAA	chr10:6061976	-	48	0	0	0	0	0	0	6061976	IL2RA	TTGAA	6062309	333	T	g2
CCAGGTAGATGGTTCCAAGAA	1775.91	-0.0733929	0.177636	-0.413164	0.679487	0.871137	0.0599137	CCAGGTAGATGGTTCCAAGAAGGGAG	chr10:6061981	-	48	0	0	0	0	0	0	6061981	IL2RA	GGGAG	6062309	328	T	-
TCCCTTCTTGGAACCATCTAC	1778.86	0.18498	0.226704	0.815951	0.414528	0.748864	0.125597	TCCCTTCTTGGAACCATCTACCTGGG	chr10:6061982	+	48	0	0	0	0	0	0	6061982	IL2RA	CTGGG	6062309	327	G	-
AGTCCCCAGGTAGATGGTTCC	2119.54	0.3657	0.150375	2.43192	0.0150188	0.213164	0.671286	AGTCCCCAGGTAGATGGTTCCAAGAA	chr10:6061986	-	57	0	0	0	0	0	0	6061986	IL2RA	AAGAA	6062309	323	G	-
GGACTCCCTCTGGTTCTGTGG	1707.71	-0.348495	0.1374	-2.53636	0.0112012	0.177705	0.750301	GGACTCCCTCTGGTTCTGTGGCTGGG	chr10:6062007	+	62	2	0	0	0	0	0	6062007	IL2RA	CTGGG	6062309	302	A	-
GACTCCCTCTGGTTCTGTGGC	1929.31	-0.187829	0.191298	-0.981869	0.326164	0.714555	0.145964	GACTCCCTCTGGTTCTGTGGCTGGGA	chr10:6062008	+	62	1	0	0	0	0	0	6062008	IL2RA	TGGGA	6062309	301	A	-
CTCTGGTTCTGTGGCTGGGAA	1785.73	0.254639	0.224321	1.13515	0.256311	0.642887	0.191866	CTCTGGTTCTGTGGCTGGGAAGAGGG	chr10:6062014	+	57	0	0	0	0	0	0	6062014	IL2RA	GAGGG	6062309	295	A	-
GAGGGATGCCCATCAGCCTTC	1906.42	0.0957065	0.184953	0.517465	0.604832	0.834251	0.0787033	GAGGGATGCCCATCAGCCTTCCCGGA	chr10:6062035	+	62	3	0	0	0	0	0	6062035	IL2RA	CCGGA	6062309	274	A	-
CCCATCAGCCTTCCCGGAATT	1519.8	0.0273574	0.213192	0.128323	0.897894	0.940203	0.0267785	CCCATCAGCCTTCCCGGAATTCCGGG	chr10:6062043	+	57	4	0	0	0	0	0	6062043	IL2RA	CCGGG	6062309	266	G	-
CCATCAGCCTTCCCGGAATTC	1968.24	0.426226	0.210837	2.02159	0.0432185	0.360154	0.443512	CCATCAGCCTTCCCGGAATTCCGGGG	chr10:6062044	+	57	4	0	0	0	0	0	6062044	IL2RA	CGGGG	6062309	265	G	-
CATCAGCCTTCCCGGAATTCC	1755.22	0.0716227	0.228574	0.313346	0.754018	0.889697	0.050758	CATCAGCCTTCCCGGAATTCCGGGGG	chr10:6062045	+	57	4	0	0	0	0	0	6062045	IL2RA	GGGGG	6062309	264	C	-
TGTGGGTGCCCCCGGAATTCC	1801.66	-0.0637088	0.174478	-0.365139	0.715007	0.87857	0.0562236	TGTGGGTGCCCCCGGAATTCCGGGAA	chr10:6062053	-	67	4	0	0	0	0	0	6062053	IL2RA	GGGAA	6062309	256	G	-
CTGTGGGTGCCCCCGGAATTC	1847.62	-0.085398	0.245998	-0.347149	0.72848	0.880543	0.0552493	CTGTGGGTGCCCCCGGAATTCCGGGA	chr10:6062054	-	67	3	0	0	0	0	0	6062054	IL2RA	CGGGA	6062309	255	A	-
CCTGTGGGTGCCCCCGGAATT	1549.37	-0.0124061	0.151522	-0.0818769	0.934745	0.956781	0.0191875	CCTGTGGGTGCCCCCGGAATTCCGGG	chr10:6062055	-	67	3	0	0	0	0	0	6062055	IL2RA	CCGGG	6062309	254	A	-
GTAAGGGCCTGTGGGTGCCCC	1763.59	0.10609	0.154718	0.6857	0.492902	0.76443	0.116662	GTAAGGGCCTGTGGGTGCCCCCGGAA	chr10:6062062	-	71	0	0	0	0	0	0	6062062	IL2RA	CGGAA	6062309	247	T	-
GGTAAGGGCCTGTGGGTGCCC	2736.92	0.248887	0.209918	1.18564	0.235765	0.631224	0.199816	GGTAAGGGCCTGTGGGTGCCCCCGGA	chr10:6062063	-	71	1	0	0	0	0	0	6062063	IL2RA	CCGGA	6062309	246	A	-
CTGCCAGGCAGGTAAGGGCCT	2018.39	-0.105128	0.157061	-0.669341	0.503278	0.77184	0.112473	CTGCCAGGCAGGTAAGGGCCTGTGGG	chr10:6062073	-	67	2	0	0	0	0	0	6062073	IL2RA	GTGGG	6062309	236	T	-
CAGCCAGGCACCATGATGAAC	1843.29	-0.0384431	0.179509	-0.214157	0.830425	0.915068	0.0385464	CAGCCAGGCACCATGATGAACGTGAG	chr10:6062096	+	57	1	0	0	0	0	0	6062096	IL2RA	GTGAG	6062309	213	C	-
GCAGTCCCCACATCAGCAGGT	2426.38	-0.339383	0.140151	-2.42155	0.0154544	0.213164	0.671286	GCAGTCCCCACATCAGCAGGTATGAA	chr10:6062121	+	62	0	0	0	0	0	0	6062121	IL2RA	ATGAA	6062309	188	T	-
TGGATTCATACCTGCTGATGT	1515.07	0.254501	0.248087	1.02585	0.30496	0.707862	0.150051	TGGATTCATACCTGCTGATGTGGGGA	chr10:6062125	-	43	0	0	0	0	0	0	6062125	IL2RA	GGGGA	6062309	184	C	-
ATGGATTCATACCTGCTGATG	1956.84	0.161924	0.215534	0.751267	0.452492	0.749004	0.125516	ATGGATTCATACCTGCTGATGTGGGG	chr10:6062126	-	43	0	0	0	0	0	0	6062126	IL2RA	TGGGG	6062309	183	A	-
GATGGATTCATACCTGCTGAT	1685.87	0.0447407	0.203982	0.219337	0.826388	0.913136	0.0394647	GATGGATTCATACCTGCTGATGTGGG	chr10:6062127	-	43	0	0	0	0	0	0	6062127	IL2RA	GTGGG	6062309	182	G	-
CTGGTCCCAAGGGTCAGGAAG	2415.26	0.526242	0.166634	3.15806	0.00158822	0.0559448	1.25224	CTGGTCCCAAGGGTCAGGAAGATGGA	chr10:6062147	-	62	0	0	0	0	0	0	6062147	IL2RA	ATGGA	6062309	162	T	-
CTTCCTGACCCTTGGGACCAG	2621.78	0.0433412	0.116462	0.37215	0.709782	0.87857	0.0562236	CTTCCTGACCCTTGGGACCAGCCGGG	chr10:6062152	+	62	1	0	0	0	0	0	6062152	IL2RA	CCGGG	6062309	157	G	-
GCCCCGGCTGGTCCCAAGGGT	2126.27	-0.108082	0.135353	-0.798517	0.424571	0.748864	0.125597	GCCCCGGCTGGTCCCAAGGGTCAGGA	chr10:6062154	-	76	1	0	0	0	0	0	6062154	IL2RA	CAGGA	6062309	155	A	-
GGACCAGCCGGGGCAGTGAAG	2527.47	0.0647039	0.159168	0.406514	0.684365	0.874588	0.0581967	GGACCAGCCGGGGCAGTGAAGCGGAG	chr10:6062166	+	71	2	0	0	0	0	0	6062166	IL2RA	CGGAG	6062309	143	G	-
TGAAGCGGAGGTCTTTCTCTG	1753.13	0.218043	0.170399	1.2796	0.200684	0.603562	0.219278	TGAAGCGGAGGTCTTTCTCTGCAGAA	chr10:6062182	+	52	1	0	0	0	0	0	6062182	IL2RA	CAGAA	6062309	127	G	-
ACGGCAACTGGGCCTTCTGCA	1549.98	0.170694	0.140815	1.21218	0.225442	0.626706	0.202936	ACGGCAACTGGGCCTTCTGCAGAGAA	chr10:6062196	-	62	0	0	0	0	0	0	6062196	IL2RA	GAGAA	6062309	113	A	-
TGACGGCAACTGGGCCTTCTG	1346.84	-0.0816738	0.187911	-0.43464	0.663823	0.861445	0.0647725	TGACGGCAACTGGGCCTTCTGCAGAG	chr10:6062198	-	62	0	0	0	0	0	0	6062198	IL2RA	CAGAG	6062309	111	A	-
CCAAAAAGAGGCTGACGGCAA	1672.05	-0.0957819	0.222323	-0.430823	0.666597	0.861445	0.0647725	CCAAAAAGAGGCTGACGGCAACTGGG	chr10:6062210	-	52	2	0	0	0	0	0	6062210	IL2RA	CTGGG	6062309	99	C	-
CAGCCTCTTTTTGGCATCGCG	2588.18	-0.08755	0.120001	-0.729579	0.465648	0.757151	0.120818	CAGCCTCTTTTTGGCATCGCGCCGGA	chr10:6062222	+	57	2	0	0	0	0	0	6062222	IL2RA	CCGGA	6062309	87	G	-
AGCCTCTTTTTGGCATCGCGC	1714.54	0.126447	0.145046	0.871771	0.383333	0.735553	0.133386	AGCCTCTTTTTGGCATCGCGCCGGAG	chr10:6062223	+	57	2	0	0	0	0	0	6062223	IL2RA	CGGAG	6062309	86	G	-
CCTCTTTTTGGCATCGCGCCG	928.169	-0.418837	0.219426	-1.90878	0.0562901	0.380093	0.42011	CCTCTTTTTGGCATCGCGCCGGAGGA	chr10:6062225	+	62	0	0	0	0	0	0	6062225	IL2RA	GAGGA	6062309	84	T	-
ATCCTCCGGCGCGATGCCAAA	1155.29	-0.536507	0.254963	-2.10425	0.0353564	0.350128	0.455773	ATCCTCCGGCGCGATGCCAAAAAGAG	chr10:6062226	-	62	0	0	0	0	0	0	6062226	IL2RA	AAGAG	6062309	83	G	-
TTTGGCATCGCGCCGGAGGAT	1360.14	0.233235	0.253812	0.918927	0.358134	0.714555	0.145964	TTTGGCATCGCGCCGGAGGATGTGGG	chr10:6062231	+	62	1	0	0	0	0	0	6062231	IL2RA	GTGGG	6062309	78	A	-
TTGGCATCGCGCCGGAGGATG	1736.65	-0.104555	0.175832	-0.594632	0.55209	0.798917	0.0974982	TTGGCATCGCGCCGGAGGATGTGGGA	chr10:6062232	+	67	2	0	0	0	0	0	6062232	IL2RA	TGGGA	6062309	77	T	-
CATCGCGCCGGAGGATGTGGG	1908.35	0.0656653	0.146614	0.44788	0.65424	0.857073	0.0669824	CATCGCGCCGGAGGATGTGGGATGGG	chr10:6062236	+	71	2	0	0	0	0	0	6062236	IL2RA	ATGGG	6062309	73	A	-
ATCGCGCCGGAGGATGTGGGA	2445.08	-0.165189	0.219393	-0.752937	0.451488	0.749004	0.125516	ATCGCGCCGGAGGATGTGGGATGGGA	chr10:6062237	+	67	1	0	0	0	0	0	6062237	IL2RA	TGGGA	6062309	72	A	-
TCGCGCCGGAGGATGTGGGAT	1980.37	0.0327353	0.128296	0.255155	0.798603	0.907043	0.0423724	TCGCGCCGGAGGATGTGGGATGGGAA	chr10:6062238	+	67	1	0	0	0	0	0	6062238	IL2RA	GGGAA	6062309	71	G	-
GGGATGGGAAGATCGGTCCGC	2109.55	-0.148723	0.187007	-0.795278	0.426452	0.748864	0.125597	GGGATGGGAAGATCGGTCCGCCTGGG	chr10:6062254	+	67	0	0	0	0	0	0	6062254	IL2RA	CTGGG	6062309	55	C	-
TCCGCCTGGGCTGTCACCCTT	1352.9	-0.113766	0.246004	-0.462456	0.643754	0.852839	0.0691327	TCCGCCTGGGCTGTCACCCTTGTGGG	chr10:6062270	+	67	1	0	0	0	0	0	6062270	IL2RA	GTGGG	6062309	39	T	-
ATAGAGACTGGATGGACCCAC	11289.8	5.56779	0.243005	22.9123	3.5e-116	1.4e-113	112.854	ATAGAGACTGGATGGACCCACAAGGG	chr10:6062286	-	52	0	0	0	0	0	0	6062286	IL2RA	AAGGG	6062309	23	T	g1
TGTGGGTCCATCCAGTCTCTA	1487.08	-0.0622184	0.166418	-0.373869	0.708502	0.87857	0.0562236	TGTGGGTCCATCCAGTCTCTATCGGA	chr10:6062290	+	52	0	0	0	0	0	0	6062290	IL2RA	TCGGA	6062309	19	G	-
GTGGGTCCATCCAGTCTCTAT	1533.1	0.246653	0.164616	1.49836	0.13404	0.591898	0.227753	GTGGGTCCATCCAGTCTCTATCGGAG	chr10:6062291	+	52	0	0	0	0	0	0	6062291	IL2RA	CGGAG	6062309	18	T	-
CCTGACTCCGATAGAGACTGG	1615.77	0.243425	0.150962	1.61248	0.106857	0.516605	0.286841	CCTGACTCCGATAGAGACTGGATGGA	chr10:6062296	-	57	1	0	0	0	0	0	6062296	IL2RA	ATGGA	6062309	13	C	-
CCATCCAGTCTCTATCGGAGT	1773.31	-0.0510318	0.199199	-0.256185	0.797808	0.907043	0.0423724	CCATCCAGTCTCTATCGGAGTCAGGA	chr10:6062297	+	52	1	0	0	0	0	0	6062297	IL2RA	CAGGA	6062309	12	G	-
CATCCAGTCTCTATCGGAGTC	1892.03	-0.217089	0.183044	-1.18599	0.235626	0.631224	0.199816	CATCCAGTCTCTATCGGAGTCAGGAG	chr10:6062298	+	52	1	0	0	0	0	0	6062298	IL2RA	AGGAG	6062309	11	T	-
AACTCCTGACTCCGATAGAGA	2288.76	-0.0355984	0.151863	-0.234411	0.814666	0.910241	0.0408434	AACTCCTGACTCCGATAGAGACTGGA	chr10:6062300	-	48	1	0	0	0	0	0	6062300	IL2RA	CTGGA	6062309	9	T	-
GAGAGCAACTCCTGACTCCGA	2118.97	0.0744291	0.166914	0.445912	0.655661	0.857073	0.0669824	GAGAGCAACTCCTGACTCCGATAGAG	chr10:6062306	-	57	1	0	0	0	0	0	6062306	IL2RA	TAGAG	6062309	3	A	-
AGGAGTTGCTCTCTTTAAGTA	1785.71	0.136248	0.164965	0.825922	0.408848	0.748864	0.125597	AGGAGTTGCTCTCTTTAAGTATTGGG	chr10:6062319	+	38	0	0	0	0	0	0	6062319	IL2RA	TTGGG	6062309	-10	C	-
CACGCCAGCCCAATACTTAAA	1364.77	-0.110744	0.157114	-0.704868	0.480892	0.76443	0.116662	CACGCCAGCCCAATACTTAAAGAGAG	chr10:6062327	-	48	0	0	0	0	0	0	6062327	IL2RA	GAGAG	6062309	-18	C	-
AACACGCCAGCCCAATACTTA	1714.16	0.0856828	0.25339	0.338145	0.735254	0.880543	0.0552493	AACACGCCAGCCCAATACTTAAAGAG	chr10:6062329	-	48	0	0	0	0	0	0	6062329	IL2RA	AAGAG	6062309	-20	A	-
TATTGGGCTGGCGTGTTCAGC	2170.04	0.0562079	0.143404	0.391954	0.695092	0.87857	0.0562236	TATTGGGCTGGCGTGTTCAGCCAGGA	chr10:6062338	+	57	1	0	0	0	0	0	6062338	IL2RA	CAGGA	6062309	-29	A	-
ATTGGGCTGGCGTGTTCAGCC	2170.31	0.0374772	0.18598	0.201511	0.840299	0.916714	0.037766	ATTGGGCTGGCGTGTTCAGCCAGGAA	chr10:6062339	+	62	2	0	0	0	0	0	6062339	IL2RA	AGGAA	6062309	-30	A	-
GAGTGCTAGGCAGTTTCCTGG	1366.27	0.628535	0.640397	0.981478	0.326357	0.714555	0.145964	GAGTGCTAGGCAGTTTCCTGGCTGAA	chr10:6062353	-	57	2	0	0	0	0	0	6062353	IL2RA	CTGAA	6062309	-44	C	-
CACTTCCTATATTTGAGATGA	1788.18	0.0735195	0.297793	0.246881	0.805	0.907043	0.0423724	CACTTCCTATATTTGAGATGAGAGAA	chr10:6062381	-	33	0	0	0	0	0	0	6062381	IL2RA	GAGAA	6062309	-72	G	-
AACACTTCCTATATTTGAGAT	1341.04	0.380527	0.307587	1.23714	0.216036	0.626192	0.203292	AACACTTCCTATATTTGAGATGAGAG	chr10:6062383	-	29	0	0	0	0	0	0	6062383	IL2RA	GAGAG	6062309	-74	A	-
CCACACCTCCAGCAATTGAAC	2064.23	0.0594693	0.165775	0.358735	0.719794	0.87857	0.0562236	CCACACCTCCAGCAATTGAACTTGAA	chr10:6062473	-	52	0	0	0	0	0	0	6062473	IL2RA	TTGAA	6062309	-164	A	-
TCAAGTTCAATTGCTGGAGGT	1847.39	-0.317777	0.142158	-2.23537	0.0253928	0.282143	0.549531	TCAAGTTCAATTGCTGGAGGTGTGGG	chr10:6062474	+	43	0	0	0	0	0	0	6062474	IL2RA	GTGGG	6062309	-165	C	-
TCAATTGCTGGAGGTGTGGGC	11156.1	6.61226	0.296478	22.3027	3.48e-110	6.96e-108	107.157	TCAATTGCTGGAGGTGTGGGCTGGGG	chr10:6062480	+	57	0	0	0	0	0	0	6062480	IL2RA	TGGGG	6062309	-171	T	g5
GAGAAGGATTGAACTTCATTT	1309.71	0.105816	0.188325	0.561882	0.574197	0.808728	0.0921977	GAGAAGGATTGAACTTCATTTATGAA	chr10:6062511	+	33	1	0	0	0	0	0	6062511	IL2RA	ATGAA	6062309	-202	T	-
TTTTATGGGCGTAGCTGAAGA	2437.79	0.985994	0.149847	6.58002	4.7e-11	2.35e-09	8.62893	TTTTATGGGCGTAGCTGAAGAAAGGA	chr10:6062537	-	43	0	0	0	0	0	0	6062537	IL2RA	AAGGA	6062309	-228	T	g8
TTTCTTCAGCTACGCCCATAA	1948.62	-0.325997	0.202301	-1.61144	0.107083	0.516605	0.286841	TTTCTTCAGCTACGCCCATAAAAGGA	chr10:6062540	+	43	0	0	0	0	0	0	6062540	IL2RA	AAGGA	6062309	-231	G	-
TTCTTCAGCTACGCCCATAAA	1683.5	-0.445189	0.252897	-1.76036	0.0783473	0.474832	0.32346	TTCTTCAGCTACGCCCATAAAAGGAG	chr10:6062541	+	43	0	0	0	0	0	0	6062541	IL2RA	AGGAG	6062309	-232	A	-
CTTCAGCTACGCCCATAAAAG	1650.99	-0.139563	0.163147	-0.855446	0.392304	0.740197	0.130653	CTTCAGCTACGCCCATAAAAGGAGAG	chr10:6062543	+	48	0	0	0	0	0	0	6062543	IL2RA	GAGAG	6062309	-234	G	-
CCTCTCCTTTTATGGGCGTAG	2264.53	0.105226	0.219335	0.479753	0.631403	0.848692	0.0712497	CCTCTCCTTTTATGGGCGTAGCTGAA	chr10:6062544	-	52	0	0	0	0	0	0	6062544	IL2RA	CTGAA	6062309	-235	G	-
TCAGCTACGCCCATAAAAGGA	2373.93	-0.0136358	0.174304	-0.0782299	0.937645	0.956781	0.0191875	TCAGCTACGCCCATAAAAGGAGAGGG	chr10:6062545	+	48	0	0	0	0	0	0	6062545	IL2RA	GAGGG	6062309	-236	A	-
CAGCTACGCCCATAAAAGGAG	2095.06	0.0584266	0.129155	0.452376	0.650998	0.857073	0.0669824	CAGCTACGCCCATAAAAGGAGAGGGA	chr10:6062546	+	52	0	0	0	0	0	0	6062546	IL2RA	AGGGA	6062309	-237	G	-
AGCTACGCCCATAAAAGGAGA	2153.67	0.834591	0.29298	2.84862	0.00439087	0.109772	0.959509	AGCTACGCCCATAAAAGGAGAGGGAG	chr10:6062547	+	48	0	0	0	0	0	0	6062547	IL2RA	GGGAG	6062309	-238	A	-
GGGGAATCTCCCTCTCCTTTT	1542.53	0.0270057	0.159685	0.169119	0.865703	0.920961	0.035759	GGGGAATCTCCCTCTCCTTTTATGGG	chr10:6062554	-	52	0	0	0	0	0	0	6062554	IL2RA	ATGGG	6062309	-245	C	-
GAGAGGGAGATTCCCCTGCCG	1732.52	-0.0539279	0.158735	-0.339736	0.734055	0.880543	0.0552493	GAGAGGGAGATTCCCCTGCCGTTGAA	chr10:6062564	+	67	2	0	0	0	0	0	6062564	IL2RA	TTGAA	6062309	-255	G	-
AGATTCCCCTGCCGTTGAAGG	7078.66	3.69272	0.219545	16.8198	1.75e-63	1.4e-61	60.8539	AGATTCCCCTGCCGTTGAAGGTAGGG	chr10:6062571	+	57	0	0	0	0	0	0	6062571	IL2RA	TAGGG	6062309	-262	T	g4
TCACCCTACCTTCAACGGCAG	1215.35	-0.225556	0.212359	-1.06215	0.28817	0.698593	0.155776	TCACCCTACCTTCAACGGCAGGGGAA	chr10:6062574	-	57	0	0	0	0	0	0	6062574	IL2RA	GGGAA	6062309	-265	T	-
GCTCACCCTACCTTCAACGGC	1811	-0.112058	0.144166	-0.777285	0.436991	0.748864	0.125597	GCTCACCCTACCTTCAACGGCAGGGG	chr10:6062576	-	62	1	0	0	0	0	0	6062576	IL2RA	AGGGG	6062309	-267	A	-
TGCTCACCCTACCTTCAACGG	2013.47	-0.132097	0.165336	-0.798961	0.424313	0.748864	0.125597	TGCTCACCCTACCTTCAACGGCAGGG	chr10:6062577	-	57	1	0	0	0	0	0	6062577	IL2RA	CAGGG	6062309	-268	G	-
GTGCTGGGTGAGACCACTGCC	2935.72	1.65766	0.178292	9.29741	1.44e-20	8.22e-19	18.0851	GTGCTGGGTGAGACCACTGCCAAGAA	chr10:6062608	-	67	0	0	0	0	0	0	6062608	IL2RA	AAGAA	6062309	-299	G	g7
TCTCACCCAGCACTTCATAAG	8361.16	5.72521	0.259798	22.0372	1.27e-107	1.69e-105	104.772	TCTCACCCAGCACTTCATAAGCTGAG	chr10:6062621	+	48	0	0	0	0	0	0	6062621	IL2RA	CTGAG	6062309	-312	T	g3
ACTCAGCTTATGAAGTGCTGG	4800.69	2.79048	0.200964	13.8854	7.76e-44	5.17e-42	41.2865	ACTCAGCTTATGAAGTGCTGGGTGAG	chr10:6062622	-	48	0	0	0	0	0	0	6062622	IL2RA	GTGAG	6062309	-313	A	g6
CCTGAGGGGAGGACTCAGCTT	1767.81	0.277634	0.135954	2.04212	0.0411401	0.350128	0.455773	CCTGAGGGGAGGACTCAGCTTATGAA	chr10:6062634	-	62	0	0	0	0	0	0	6062634	IL2RA	ATGAA	6062309	-325	G	-
TCATAAGCTGAGTCCTCCCCT	1787.98	-0.455671	0.190274	-2.39482	0.0166287	0.214574	0.668422	TCATAAGCTGAGTCCTCCCCTCAGGG	chr10:6062635	+	52	0	0	0	0	0	0	6062635	IL2RA	CAGGG	6062309	-326	C	-
AGGACGTTACAGCCCTGAGGG	2355.72	0.223486	0.152292	1.46748	0.142245	0.596849	0.224136	AGGACGTTACAGCCCTGAGGGGAGGA	chr10:6062647	-	62	1	0	0	0	0	0	6062647	IL2RA	GAGGA	6062309	-338	C	-
TGAGGACGTTACAGCCCTGAG	2374.69	0.0408704	0.125316	0.326139	0.744319	0.885182	0.0529672	TGAGGACGTTACAGCCCTGAGGGGAG	chr10:6062649	-	57	1	0	0	0	0	0	6062649	IL2RA	GGGAG	6062309	-340	G	-
CTGAGGACGTTACAGCCCTGA	2410.72	-0.189827	0.13306	-1.42662	0.153689	0.596849	0.224136	CTGAGGACGTTACAGCCCTGAGGGGA	chr10:6062650	-	57	1	0	0	0	0	0	6062650	IL2RA	GGGGA	6062309	-341	G	-
CCCTCAGGGCTGTAACGTCCT	1538.59	-0.464557	0.222025	-2.09236	0.0364061	0.350128	0.455773	CCCTCAGGGCTGTAACGTCCTCAGGA	chr10:6062652	+	62	1	0	0	0	0	0	6062652	IL2RA	CAGGA	6062309	-343	G	-
CCTCAGGGCTGTAACGTCCTC	1821.99	0.185649	0.177224	1.04754	0.294852	0.702027	0.153646	CCTCAGGGCTGTAACGTCCTCAGGAG	chr10:6062653	+	62	0	0	0	0	0	0	6062653	IL2RA	AGGAG	6062309	-344	T	-
ACTCCTGAGGACGTTACAGCC	2141.43	-0.131615	0.146847	-0.89627	0.370108	0.725703	0.139241	ACTCCTGAGGACGTTACAGCCCTGAG	chr10:6062654	-	57	0	0	0	0	0	0	6062654	IL2RA	CTGAG	6062309	-345	G	-
TGTAACGTCCTCAGGAGTCAG	2205.85	0.0591656	0.162195	0.364781	0.715275	0.87857	0.0562236	TGTAACGTCCTCAGGAGTCAGCCGGG	chr10:6062662	+	52	1	0	0	0	0	0	6062662	IL2RA	CCGGG	6062309	-353	A	-
GTAACGTCCTCAGGAGTCAGC	2326.12	-0.440589	0.214868	-2.05051	0.0403144	0.350128	0.455773	GTAACGTCCTCAGGAGTCAGCCGGGA	chr10:6062663	+	57	1	0	0	0	0	0	6062663	IL2RA	CGGGA	6062309	-354	C	-
AGGTGGTCCCGGCTGACTCCT	1304.73	-0.141072	0.204313	-0.690472	0.489898	0.76443	0.116662	AGGTGGTCCCGGCTGACTCCTGAGGA	chr10:6062669	-	67	2	0	0	0	0	0	6062669	IL2RA	GAGGA	6062309	-360	C	-
CCAGGTGGTCCCGGCTGACTC	1638.5	-0.119006	0.173156	-0.687275	0.491909	0.76443	0.116662	CCAGGTGGTCCCGGCTGACTCCTGAG	chr10:6062671	-	71	2	0	0	0	0	0	6062671	IL2RA	CTGAG	6062309	-362	G	-
TCAGGAGTCAGCCGGGACCAC	2726.43	0.107093	0.154964	0.691079	0.489516	0.76443	0.116662	TCAGGAGTCAGCCGGGACCACCTGGG	chr10:6062672	+	67	2	0	0	0	0	0	6062672	IL2RA	CTGGG	6062309	-363	A	-
CAGGAGTCAGCCGGGACCACC	2244.52	0.0524817	0.152721	0.343644	0.731114	0.880543	0.0552493	CAGGAGTCAGCCGGGACCACCTGGGA	chr10:6062673	+	71	2	0	0	0	0	0	6062673	IL2RA	TGGGA	6062309	-364	T	-
CAGCCGGGACCACCTGGGATG	2358.47	-0.377973	0.202524	-1.86631	0.0619981	0.393639	0.404902	CAGCCGGGACCACCTGGGATGAAGGA	chr10:6062680	+	71	2	0	0	0	0	0	6062680	IL2RA	AAGGA	6062309	-371	G	-
AGCCGGGACCACCTGGGATGA	2612.9	0.271648	0.167275	1.62396	0.104385	0.516605	0.286841	AGCCGGGACCACCTGGGATGAAGGAG	chr10:6062681	+	67	2	0	0	0	0	0	6062681	IL2RA	AGGAG	6062309	-372	C	-
GAATATTGGAGGCTGCCTGAC	1511.55	0.153663	0.196827	0.780703	0.434977	0.748864	0.125597	GAATATTGGAGGCTGCCTGACCAGAA	chr10:6062723	-	52	3	0	0	0	0	0	6062723	IL2RA	CAGAA	6062309	-414	T	-
GCAGCCTCCAATATTCAAATA	1385.29	0.00871836	0.166029	0.052511	0.958122	0.972686	0.0120275	GCAGCCTCCAATATTCAAATAATGGA	chr10:6062733	+	38	2	0	0	0	0	0	6062733	IL2RA	ATGGA	6062309	-424	G	-
GCCTCCAATATTCAAATAATG	1252.3	0.345952	0.388813	0.889764	0.373593	0.728961	0.137296	GCCTCCAATATTCAAATAATGGAGAA	chr10:6062736	+	33	1	0	0	0	0	0	6062736	IL2RA	GAGAA	6062309	-427	G	-
TCCAATATTCAAATAATGGAG	1032.9	-0.049426	0.324082	-0.152511	0.878784	0.92993	0.0315496	TCCAATATTCAAATAATGGAGAAGGA	chr10:6062739	+	29	1	0	0	0	0	0	6062739	IL2RA	AAGGA	6062309	-430	T	-
CGCCGCATCCTTCTCCATTAT	1535.95	-0.123612	0.159297	-0.775985	0.437758	0.748864	0.125597	CGCCGCATCCTTCTCCATTATTTGAA	chr10:6062746	-	52	0	0	0	0	0	0	6062746	IL2RA	TTGAA	6062309	-437	T	-
AATGGAGAAGGATGCGGCGAA	2504.88	-0.0275038	0.155512	-0.17686	0.859619	0.918048	0.0371346	AATGGAGAAGGATGCGGCGAACTGAA	chr10:6062753	+	52	0	0	0	0	0	0	6062753	IL2RA	CTGAA	6062309	-444	G	-
GGAGAAGGATGCGGCGAACTG	2171.15	-0.0433254	0.171122	-0.253184	0.800126	0.907043	0.0423724	GGAGAAGGATGCGGCGAACTGAAGGA	chr10:6062756	+	62	0	0	0	0	0	0	6062756	IL2RA	AAGGA	6062309	-447	T	-
GATGCGGCGAACTGAAGGATC	2750.6	0.234462	0.170539	1.37483	0.169185	0.596962	0.224053	GATGCGGCGAACTGAAGGATCCTGAG	chr10:6062763	+	57	0	0	0	0	0	0	6062763	IL2RA	CTGAG	6062309	-454	A	-
TGCGGCGAACTGAAGGATCCT	1788.75	-0.357127	0.1352	-2.64148	0.0082544	0.165088	0.782284	TGCGGCGAACTGAAGGATCCTGAGAA	chr10:6062765	+	57	0	0	0	0	0	0	6062765	IL2RA	GAGAA	6062309	-456	T	-
GGGGAATTATTTATGAATTCT	1118.91	-0.20399	0.294177	-0.693425	0.488043	0.76443	0.116662	GGGGAATTATTTATGAATTCTCAGGA	chr10:6062782	-	29	0	0	0	0	0	0	6062782	IL2RA	CAGGA	6062309	-473	T	-
TAGTACAGGTTATAAGCCTTG	1294.73	-0.172318	0.17534	-0.982766	0.325723	0.714555	0.145964	TAGTACAGGTTATAAGCCTTGGGGAA	chr10:6062802	-	38	0	0	0	0	0	0	6062802	IL2RA	GGGAA	6062309	-493	T	-
CTAGTACAGGTTATAAGCCTT	1065.87	-0.205469	0.300091	-0.684689	0.49354	0.76443	0.116662	CTAGTACAGGTTATAAGCCTTGGGGA	chr10:6062803	-	38	0	0	0	0	0	0	6062803	IL2RA	GGGGA	6062309	-494	A	-
GCTAGTACAGGTTATAAGCCT	1063.29	-0.243314	0.351552	-0.692115	0.488865	0.76443	0.116662	GCTAGTACAGGTTATAAGCCTTGGGG	chr10:6062804	-	43	0	0	0	0	0	0	6062804	IL2RA	TGGGG	6062309	-495	A	-
GGCTAGTACAGGTTATAAGCC	1806.82	0.200077	0.140956	1.41943	0.155774	0.596962	0.224053	GGCTAGTACAGGTTATAAGCCTTGGG	chr10:6062805	-	48	0	0	0	0	0	0	6062805	IL2RA	TTGGG	6062309	-496	G	-
GACAATGCACTTTCAGGAGCC	1541.6	-0.222802	0.153648	-1.45008	0.147036	0.596849	0.224136	GACAATGCACTTTCAGGAGCCCAGGG	chr10:6062851	-	52	0	0	0	0	0	0	6062851	IL2RA	CAGGG	6062309	-542	C	-
ATAAAATGACAATGCACTTTC	1410.67	-0.170438	0.201326	-0.846574	0.397233	0.742491	0.129309	ATAAAATGACAATGCACTTTCAGGAG	chr10:6062858	-	29	0	0	0	0	0	0	6062858	IL2RA	AGGAG	6062309	-549	C	-
CTTCCAGATTTCTTTCTCTTA	1240.03	-0.654402	0.366095	-1.78752	0.0738531	0.461582	0.335751	CTTCCAGATTTCTTTCTCTTAAAGGA	chr10:6062895	+	33	0	0	0	0	0	0	6062895	IL2RA	AAGGA	6062309	-586	T	-
GATCCTTTAAGAGAAAGAAAT	1646.29	-0.128319	0.139675	-0.918698	0.358254	0.714555	0.145964	GATCCTTTAAGAGAAAGAAATCTGGA	chr10:6062897	-	29	0	0	0	0	0	0	6062897	IL2RA	CTGGA	6062309	-588	A	-
ACTTTTTGCATGATCCTTTAA	1284.74	0.428279	0.260958	1.64118	0.10076	0.516605	0.286841	ACTTTTTGCATGATCCTTTAAGAGAA	chr10:6062908	-	29	0	0	0	0	0	0	6062908	IL2RA	GAGAA	6062309	-599	A	-
CCACTTTTTGCATGATCCTTT	954.634	0.375036	0.174156	2.15344	0.031284	0.338205	0.47082	CCACTTTTTGCATGATCCTTTAAGAG	chr10:6062910	-	38	0	0	0	0	0	0	6062910	IL2RA	AAGAG	6062309	-601	A	-
TCTTAAAGGATCATGCAAAAA	1811.28	0.405179	0.212893	1.9032	0.057014	0.380093	0.42011	TCTTAAAGGATCATGCAAAAAGTGGG	chr10:6062911	+	29	0	0	0	0	0	0	6062911	IL2RA	GTGGG	6062309	-602	C	-
AGTGGGCTTTGGTTTTAAACT	1339.56	-0.252441	0.184687	-1.36686	0.17167	0.596962	0.224053	AGTGGGCTTTGGTTTTAAACTTTGGA	chr10:6062931	+	38	0	0	0	0	0	0	6062931	IL2RA	TTGGA	6062309	-622	T	-
CTGATCAATAAATAAGCAAGA	1623.68	-0.237758	0.13725	-1.7323	0.0832202	0.479654	0.319072	CTGATCAATAAATAAGCAAGACTGAA	chr10:6062970	-	29	0	0	0	0	0	0	6062970	IL2RA	CTGAA	6062309	-661	T	-
CAGAGCTCTCTTCTGATTATT	1462.66	-0.244128	0.20388	-1.19741	0.231146	0.631224	0.199816	CAGAGCTCTCTTCTGATTATTATGAA	chr10:6062993	+	38	2	0	0	0	0	0	6062993	IL2RA	ATGAA	6062309	-684	A	-
CAACCATTTCATAATAATCAG	1328.56	0.120361	0.223845	0.537699	0.590785	0.823393	0.0843926	CAACCATTTCATAATAATCAGAAGAG	chr10:6063000	-	29	0	0	0	0	0	0	6063000	IL2RA	AAGAG	6062309	-691	A	-
GGTTGAGTGTGTTTTGCTCCC	1319.79	-0.148024	0.231714	-0.638825	0.522937	0.779261	0.108317	GGTTGAGTGTGTTTTGCTCCCTGGAA	chr10:6063021	+	52	0	0	0	0	0	0	6063021	IL2RA	TGGAA	6062309	-712	A	-
TAAGTCTTAGACAAATTTCCA	1764.36	0.164886	0.211794	0.778523	0.436261	0.748864	0.125597	TAAGTCTTAGACAAATTTCCAGGGAG	chr10:6063037	-	29	0	0	0	0	0	0	6063037	IL2RA	GGGAG	6062309	-728	C	-
GACTTAAAGCCATTGCATAGT	1457.77	-0.199886	0.171249	-1.16722	0.24312	0.633526	0.198236	GACTTAAAGCCATTGCATAGTTAGAG	chr10:6063057	+	38	2	0	0	0	0	0	6063057	IL2RA	TAGAG	6062309	-748	C	-
GCAAGCAAAGATATTAACAAA	1659.36	-0.246819	0.194976	-1.26589	0.205551	0.609262	0.215196	GCAAGCAAAGATATTAACAAAAAGAA	chr10:6063111	+	29	0	0	0	0	0	0	6063111	IL2RA	AAGAA	6062309	-802	A	-
AGAAAACCCTCCGGGCAAGCC	1654.45	-0.202049	0.232253	-0.869952	0.384327	0.735553	0.133386	AGAAAACCCTCCGGGCAAGCCAAGGA	chr10:6063133	+	62	0	0	0	0	0	0	6063133	IL2RA	AAGGA	6062309	-824	A	-
GAAAACCCTCCGGGCAAGCCA	1935.32	-0.00419208	0.138708	-0.0302222	0.97589	0.981248	0.0082212	GAAAACCCTCCGGGCAAGCCAAGGAA	chr10:6063134	+	62	1	0	0	0	0	0	6063134	IL2RA	AGGAA	6062309	-825	T	-
CTGAATTCCTTGGCTTGCCCG	1580.81	-0.0430983	0.167704	-0.256991	0.797186	0.907043	0.0423724	CTGAATTCCTTGGCTTGCCCGGAGGG	chr10:6063139	-	57	1	0	0	0	0	0	6063139	IL2RA	GAGGG	6062309	-830	T	-
CTCCGGGCAAGCCAAGGAATT	1504.54	-0.555377	0.214667	-2.58715	0.00967725	0.17595	0.754611	CTCCGGGCAAGCCAAGGAATTCAGGG	chr10:6063141	+	57	1	0	0	0	0	0	6063141	IL2RA	CAGGG	6062309	-832	T	-
ACCCTGAATTCCTTGGCTTGC	1575.68	-0.31085	0.526939	-0.589915	0.555247	0.798917	0.0974982	ACCCTGAATTCCTTGGCTTGCCCGGA	chr10:6063142	-	52	1	0	0	0	0	0	6063142	IL2RA	CCGGA	6062309	-833	G	-
AACGTGATGTGTTTTGGAACC	1464.74	-0.235384	0.17638	-1.33452	0.182032	0.597106	0.223948	AACGTGATGTGTTTTGGAACCCTGAA	chr10:6063160	-	43	0	0	0	0	0	0	6063160	IL2RA	CTGAA	6062309	-851	T	-
GCCCAGTCAACGTGATGTGTT	1854.68	-0.237638	0.143171	-1.65982	0.0969501	0.516605	0.286841	GCCCAGTCAACGTGATGTGTTTTGGA	chr10:6063168	-	52	0	0	0	0	0	0	6063168	IL2RA	TTGGA	6062309	-859	A	-
CAGCAGGTATAACTTCCTCTC	2010.18	0.32931	0.512346	0.642748	0.520387	0.779261	0.108317	CAGCAGGTATAACTTCCTCTCTAGGA	chr10:6063666	+	48	0	0	0	0	0	0	6063666	IL2RA	TAGGA	6062309	-1357	A	-
AGCAGGTATAACTTCCTCTCT	1489.46	-0.312573	0.160208	-1.95104	0.0510517	0.380093	0.42011	AGCAGGTATAACTTCCTCTCTAGGAA	chr10:6063667	+	43	0	0	0	0	0	0	6063667	IL2RA	AGGAA	6062309	-1358	C	-
GAGTGAGAAACGTTCCTAGAG	1971.31	0.28002	0.194596	1.43898	0.150156	0.596849	0.224136	GAGTGAGAAACGTTCCTAGAGAGGAA	chr10:6063679	-	48	3	0	0	0	0	0	6063679	IL2RA	AGGAA	6062309	-1370	G	-
GCAGAGTGAGAAACGTTCCTA	1648.14	0.0290928	0.146398	0.198724	0.842479	0.916714	0.037766	GCAGAGTGAGAAACGTTCCTAGAGAG	chr10:6063682	-	48	1	0	0	0	0	0	6063682	IL2RA	GAGAG	6062309	-1373	G	-
CCGCAGAGTGAGAAACGTTCC	2183.9	-0.209355	0.221956	-0.943225	0.345566	0.714555	0.145964	CCGCAGAGTGAGAAACGTTCCTAGAG	chr10:6063684	-	57	1	0	0	0	0	0	6063684	IL2RA	TAGAG	6062309	-1375	A	-
TCTAGGAACGTTTCTCACTCT	1386.88	-0.056331	0.148704	-0.378814	0.704826	0.87857	0.0562236	TCTAGGAACGTTTCTCACTCTGCGGG	chr10:6063685	+	43	1	0	0	0	0	0	6063685	IL2RA	GCGGG	6062309	-1376	C	-
ACTGGAGCACTTGCCCGCAGA	1673.75	0.228127	0.161341	1.41394	0.157378	0.596962	0.224053	ACTGGAGCACTTGCCCGCAGAGTGAG	chr10:6063698	-	62	1	0	0	0	0	0	6063698	IL2RA	GTGAG	6062309	-1389	A	-
CTCTGCGGGCAAGTGCTCCAG	2013.14	-0.132668	0.160896	-0.824557	0.409623	0.748864	0.125597	CTCTGCGGGCAAGTGCTCCAGTAGAA	chr10:6063702	+	67	0	0	0	0	0	0	6063702	IL2RA	TAGAA	6062309	-1393	A	-
TGGGAGTACTAGGAGTTTCTA	1947.25	0.173474	0.134609	1.28872	0.197494	0.602856	0.219786	TGGGAGTACTAGGAGTTTCTACTGGA	chr10:6063718	-	43	1	0	0	0	0	0	6063718	IL2RA	CTGGA	6062309	-1409	G	-
CGTGACTTTGGTGGGAGTACT	2169.16	0.181477	0.227541	0.797557	0.425127	0.748864	0.125597	CGTGACTTTGGTGGGAGTACTAGGAG	chr10:6063729	-	52	1	0	0	0	0	0	6063729	IL2RA	AGGAG	6062309	-1420	T	-
GCGTGACTTTGGTGGGAGTAC	2129.11	-0.184954	0.136748	-1.35252	0.17621	0.596962	0.224053	GCGTGACTTTGGTGGGAGTACTAGGA	chr10:6063730	-	57	1	0	0	0	0	0	6063730	IL2RA	TAGGA	6062309	-1421	G	-
AAGAAAGGAGCGTGACTTTGG	2056.94	-0.0334891	0.190798	-0.175521	0.86067	0.918048	0.0371346	AAGAAAGGAGCGTGACTTTGGTGGGA	chr10:6063739	-	48	0	0	0	0	0	0	6063739	IL2RA	TGGGA	6062309	-1430	G	-
GAAGAAAGGAGCGTGACTTTG	2056.39	-0.150226	0.162218	-0.926075	0.354407	0.714555	0.145964	GAAGAAAGGAGCGTGACTTTGGTGGG	chr10:6063740	-	48	0	0	0	0	0	0	6063740	IL2RA	GTGGG	6062309	-1431	A	-
CAAAGTCACGCTCCTTTCTTC	1773.7	0.0525117	0.174549	0.300842	0.763535	0.894487	0.048426	CAAAGTCACGCTCCTTTCTTCTTGGG	chr10:6063745	+	48	0	0	0	0	0	0	6063745	IL2RA	TTGGG	6062309	-1436	C	-
ACGCTCCTTTCTTCTTGGGCA	2280.96	-0.109961	0.118331	-0.929262	0.352753	0.714555	0.145964	ACGCTCCTTTCTTCTTGGGCATGGGA	chr10:6063752	+	52	0	0	0	0	0	0	6063752	IL2RA	TGGGA	6062309	-1443	G	-
CGCTCCTTTCTTCTTGGGCAT	1500.36	-0.177437	0.185263	-0.957759	0.338184	0.714555	0.145964	CGCTCCTTTCTTCTTGGGCATGGGAG	chr10:6063753	+	52	0	0	0	0	0	0	6063753	IL2RA	GGGAG	6062309	-1444	T	-
TACTCCCATGCCCAAGAAGAA	2379.63	-0.135079	0.114159	-1.18325	0.236709	0.631224	0.199816	TACTCCCATGCCCAAGAAGAAAGGAG	chr10:6063755	-	48	0	0	0	0	0	0	6063755	IL2RA	AGGAG	6062309	-1446	C	-
CATTCTACTCCCATGCCCAAG	1397.88	-0.183621	0.187077	-0.981526	0.326334	0.714555	0.145964	CATTCTACTCCCATGCCCAAGAAGAA	chr10:6063760	-	52	0	0	0	0	0	0	6063760	IL2RA	AAGAA	6062309	-1451	A	-
GTGCATTCTACTCCCATGCCC	1394.3	-0.435947	0.212969	-2.04699	0.0406587	0.350128	0.455773	GTGCATTCTACTCCCATGCCCAAGAA	chr10:6063763	-	57	0	0	0	0	0	0	6063763	IL2RA	AAGAA	6062309	-1454	G	-
GAATGCACTTGCTGCCTCTCC	1844.44	0.243962	0.252181	0.967411	0.333339	0.714555	0.145964	GAATGCACTTGCTGCCTCTCCTGGAA	chr10:6063781	+	57	1	0	0	0	0	0	6063781	IL2RA	TGGAA	6062309	-1472	A	-
TTAAAGCATAAGCTATTTTCC	1089.58	0.577599	0.179194	3.22331	0.00126719	0.0506878	1.2951	TTAAAGCATAAGCTATTTTCCAGGAG	chr10:6063798	-	29	1	0	0	0	0	0	6063798	IL2RA	AGGAG	6062309	-1489	A	-
CTTAAAGCATAAGCTATTTTC	1590.92	0.030029	0.145486	0.206405	0.836475	0.916714	0.037766	CTTAAAGCATAAGCTATTTTCCAGGA	chr10:6063799	-	29	1	0	0	0	0	0	6063799	IL2RA	CAGGA	6062309	-1490	G	-
CTTATGCTTTAAGTAGTTAAT	1616.04	0.468404	0.142579	3.28523	0.00101901	0.0452891	1.34401	CTTATGCTTTAAGTAGTTAATGTGGA	chr10:6063812	+	24	0	0	0	0	0	0	6063812	IL2RA	GTGGA	6062309	-1503	T	-
CTTATTTACCAGAAAAATTGT	1293.9	0.24842	0.262505	0.946345	0.343973	0.714555	0.145964	CTTATTTACCAGAAAAATTGTGGGGG	chr10:6064176	-	24	0	0	0	0	0	0	6064176	IL2RA	GGGGG	6062309	-1867	C	-
CCCACAATTTTTCTGGTAAAT	1305.31	0.192907	0.224639	0.858744	0.390482	0.740197	0.130653	CCCACAATTTTTCTGGTAAATAAGAG	chr10:6064178	+	33	0	0	0	0	0	0	6064178	IL2RA	AAGAG	6062309	-1869	G	-
AGAGTTGGGCCTCTTATTTAC	1694.11	0.285779	0.218528	1.30775	0.190959	0.597512	0.223654	AGAGTTGGGCCTCTTATTTACCAGAA	chr10:6064188	-	43	0	0	0	0	0	0	6064188	IL2RA	CAGAA	6062309	-1879	A	-
TAAGAGGCCCAACTCTTGGTT	1945.05	-0.231041	0.19067	-1.21173	0.225614	0.626706	0.202936	TAAGAGGCCCAACTCTTGGTTCTGAG	chr10:6064198	+	48	2	0	0	0	0	0	6064198	IL2RA	CTGAG	6062309	-1889	A	-
GGCCCAACTCTTGGTTCTGAG	2006.55	-0.107621	0.128958	-0.83454	0.403977	0.748864	0.125597	GGCCCAACTCTTGGTTCTGAGATGGA	chr10:6064203	+	57	1	0	0	0	0	0	6064203	IL2RA	ATGGA	6062309	-1894	C	-
ACCATGGTCCATCTCAGAACC	2242.12	-0.0969432	0.182718	-0.530561	0.595723	0.827393	0.0822881	ACCATGGTCCATCTCAGAACCAAGAG	chr10:6064210	-	52	1	0	0	0	0	0	6064210	IL2RA	AAGAG	6062309	-1901	T	-
TTGTTTAACCATGGTCCATCT	1211.67	-0.083989	0.177058	-0.474358	0.635245	0.848849	0.0711697	TTGTTTAACCATGGTCCATCTCAGAA	chr10:6064217	-	38	2	0	0	0	0	0	6064217	IL2RA	CAGAA	6062309	-1908	C	-
CTGGCTTTTCTGGTTCACCTT	891.45	-0.242901	0.176744	-1.37431	0.169345	0.596962	0.224053	CTGGCTTTTCTGGTTCACCTTACGGA	chr10:6064252	+	48	0	0	0	0	0	0	6064252	IL2RA	ACGGA	6062309	-1943	T	-
CTTTTCTGGTTCACCTTACGG	1465.9	-0.141486	0.147838	-0.957032	0.338551	0.714555	0.145964	CTTTTCTGGTTCACCTTACGGATGAA	chr10:6064256	+	48	0	0	0	0	0	0	6064256	IL2RA	ATGAA	6062309	-1947	C	-
GCGTTCATCCGTAAGGTGAAC	2058.2	-0.229624	0.147098	-1.56102	0.118519	0.564374	0.248433	GCGTTCATCCGTAAGGTGAACCAGAA	chr10:6064259	-	52	2	0	0	0	0	0	6064259	IL2RA	CAGAA	6062309	-1950	A	-
GACAGAGCGTTCATCCGTAAG	2265.3	-0.1599	0.229896	-0.69553	0.486723	0.76443	0.116662	GACAGAGCGTTCATCCGTAAGGTGAA	chr10:6064265	-	52	2	0	0	0	0	0	6064265	IL2RA	GTGAA	6062309	-1956	C	-
CTCTGTCGTCGTTTGCTGATG	1510.27	0.340773	0.275014	1.23911	0.215305	0.626192	0.203292	CTCTGTCGTCGTTTGCTGATGCTGAG	chr10:6064284	+	52	0	0	0	0	0	0	6064284	IL2RA	CTGAG	6062309	-1975	G	-
ATCGTGCCATGCAGCATCAAC	1990.71	0.140372	0.164741	0.852074	0.394173	0.740231	0.130633	ATCGTGCCATGCAGCATCAACTGGAA	chr10:6064312	-	52	1	0	0	0	0	0	6064312	IL2RA	TGGAA	6062309	-2003	A	-
CATCGTGCCATGCAGCATCAA	2153.3	0.227268	0.185798	1.2232	0.221254	0.626706	0.202936	CATCGTGCCATGCAGCATCAACTGGA	chr10:6064313	-	52	1	0	0	0	0	0	6064313	IL2RA	CTGGA	6062309	-2004	A	-
TTGATGCTGCATGGCACGATG	1851.09	0.165474	0.220396	0.750806	0.45277	0.749004	0.125516	TTGATGCTGCATGGCACGATGCAGGG	chr10:6064318	+	52	1	0	0	0	0	0	6064318	IL2RA	CAGGG	6062309	-2009	A	-
TGATGCTGCATGGCACGATGC	1814.65	-0.302242	0.206552	-1.46327	0.143393	0.596849	0.224136	TGATGCTGCATGGCACGATGCAGGGA	chr10:6064319	+	57	2	0	0	0	0	0	6064319	IL2RA	AGGGA	6062309	-2010	T	-
TGCATGGCACGATGCAGGGAT	1821.29	0.146074	0.159269	0.91715	0.359064	0.714555	0.145964	TGCATGGCACGATGCAGGGATGTGAG	chr10:6064325	+	57	2	0	0	0	0	0	6064325	IL2RA	GTGAG	6062309	-2016	A	-
CATGGCACGATGCAGGGATGT	1841.36	0.002837	0.173146	0.016385	0.986927	0.989401	0.00462777	CATGGCACGATGCAGGGATGTGAGAA	chr10:6064327	+	57	0	0	0	0	0	0	6064327	IL2RA	GAGAA	6062309	-2018	G	-
GGCACGATGCAGGGATGTGAG	2292.72	-0.170757	0.22225	-0.768312	0.442302	0.748864	0.125597	GGCACGATGCAGGGATGTGAGAAGAA	chr10:6064330	+	62	0	0	0	0	0	0	6064330	IL2RA	AAGAA	6062309	-2021	G	-
CAAAAGCAGACCCATTTTGTC	1215.35	0.179106	0.289692	0.618264	0.536401	0.788825	0.103019	CAAAAGCAGACCCATTTTGTCACGGA	chr10:6064366	+	43	0	0	0	0	0	0	6064366	IL2RA	ACGGA	6062309	-2057	T	-
CCCATTTTGTCACGGATTGCC	1053.19	0.20818	0.221779	0.938681	0.347894	0.714555	0.145964	CCCATTTTGTCACGGATTGCCCAGGA	chr10:6064376	+	52	2	0	0	0	0	0	6064376	IL2RA	CAGGA	6062309	-2067	T	-
CGGATTGCCCAGGATCTCATA	1505.08	-0.082258	0.160839	-0.51143	0.60905	0.837182	0.0771802	CGGATTGCCCAGGATCTCATACTGAA	chr10:6064388	+	52	1	0	0	0	0	0	6064388	IL2RA	CTGAA	6062309	-2079	G	-
CTACAGCTTCAGTATGAGATC	2338.47	-0.0170288	0.19249	-0.0884659	0.929506	0.956781	0.0191875	CTACAGCTTCAGTATGAGATCCTGGG	chr10:6064395	-	43	0	0	0	0	0	0	6064395	IL2RA	CTGGG	6062309	-2086	C	-
AAGCTTTGCTACAGCTTCAGT	1936.02	-0.26273	0.160904	-1.63284	0.102502	0.516605	0.286841	AAGCTTTGCTACAGCTTCAGTATGAG	chr10:6064403	-	43	1	0	0	0	0	0	6064403	IL2RA	ATGAG	6062309	-2094	A	-
GTAGCAAAGCTTTTGCCCTTA	851.199	0.410157	0.20939	1.95882	0.0501336	0.380093	0.42011	GTAGCAAAGCTTTTGCCCTTAATGAG	chr10:6064417	+	43	2	0	0	0	0	0	6064417	IL2RA	ATGAG	6062309	-2108	T	-
CTTAATGAGTTTACAGGTGAA	1719.22	-0.0779782	0.137847	-0.565687	0.571606	0.808728	0.0921977	CTTAATGAGTTTACAGGTGAAATGGA	chr10:6064434	+	33	0	0	0	0	0	0	6064434	IL2RA	ATGGA	6062309	-2125	A	-
ACAGGTGAAATGGAAAGACAC	2648.47	0.205376	0.159879	1.28457	0.198943	0.602856	0.219786	ACAGGTGAAATGGAAAGACACTTGAG	chr10:6064446	+	43	0	0	0	0	0	0	6064446	IL2RA	TTGAG	6062309	-2137	T	-
GAAAGGACTGGAAAAGGCCTC	2007.82	-0.174483	0.188937	-0.923498	0.355748	0.714555	0.145964	GAAAGGACTGGAAAAGGCCTCCTGGA	chr10:6064482	-	52	1	0	0	0	0	0	6064482	IL2RA	CTGGA	6062309	-2173	G	-
CAGGTGTTATGATGGAGTAGA	2098.54	-0.157076	0.128995	-1.2177	0.22334	0.626706	0.202936	CAGGTGTTATGATGGAGTAGAAAGGA	chr10:6064501	-	43	0	0	0	0	0	0	6064501	IL2RA	AAGGA	6062309	-2192	C	-
ACGGCAGGTGTTATGATGGAG	1628.08	0.0737926	0.148804	0.495906	0.619961	0.840722	0.0753474	ACGGCAGGTGTTATGATGGAGTAGAA	chr10:6064505	-	52	0	0	0	0	0	0	6064505	IL2RA	TAGAA	6062309	-2196	A	-
GCAGCACGGCAGGTGTTATGA	1545.81	0.352168	0.137214	2.56656	0.0102713	0.177705	0.750301	GCAGCACGGCAGGTGTTATGATGGAG	chr10:6064510	-	57	0	0	0	0	0	0	6064510	IL2RA	TGGAG	6062309	-2201	T	-
TGCAGCACGGCAGGTGTTATG	873.992	0.257918	0.203778	1.26568	0.205626	0.609262	0.215196	TGCAGCACGGCAGGTGTTATGATGGA	chr10:6064511	-	57	0	0	0	0	0	0	6064511	IL2RA	ATGGA	6062309	-2202	G	-
TAACAGCAACTAGAAGAAAGA	1883.94	0.0130889	0.163521	0.0800439	0.936202	0.956781	0.0191875	TAACAGCAACTAGAAGAAAGAAAGAG	chr10:6064557	-	33	1	0	0	0	0	0	6064557	IL2RA	AAGAG	6062309	-2248	A	-
AGATTAACAGCAACTAGAAGA	2193.14	0.0310959	0.136236	0.22825	0.819452	0.910502	0.0407189	AGATTAACAGCAACTAGAAGAAAGAA	chr10:6064561	-	33	1	0	0	0	0	0	6064561	IL2RA	AAGAA	6062309	-2252	A	-
AAAAAGATTAACAGCAACTAG	1631.03	-0.18323	0.137929	-1.32844	0.184034	0.597512	0.223654	AAAAAGATTAACAGCAACTAGAAGAA	chr10:6064565	-	29	1	0	0	0	0	0	6064565	IL2RA	AAGAA	6062309	-2256	A	-
TCTAGTTGCTGTTAATCTTTT	1711.24	0.0154341	0.161991	0.0952776	0.924094	0.956781	0.0191875	TCTAGTTGCTGTTAATCTTTTTTGGA	chr10:6064569	+	29	1	0	0	0	0	0	6064569	IL2RA	TTGGA	6062309	-2260	T	-
AAGAAAAGAGTTTTTACCATT	1066.4	0.468186	0.227478	2.05816	0.0395752	0.350128	0.455773	AAGAAAAGAGTTTTTACCATTGTGGA	chr10:6065162	-	24	0	0	0	0	0	0	6065162	IL2RA	GTGGA	6062309	-2853	A	-
AACCAAAGGTTCTATCAAATT	1039.45	0.202621	0.198001	1.02333	0.30615	0.707862	0.150051	AACCAAAGGTTCTATCAAATTAAGAA	chr10:6065183	-	29	0	0	0	0	0	0	6065183	IL2RA	AAGAA	6062309	-2874	A	-
TAGAACCTTTGGTTTCCCTCC	1721.12	0.160102	0.141839	1.12876	0.258998	0.643474	0.191469	TAGAACCTTTGGTTTCCCTCCTTGGA	chr10:6065195	+	48	1	0	0	0	0	0	6065195	IL2RA	TTGGA	6062309	-2886	A	-
AGAACCTTTGGTTTCCCTCCT	1324.08	-0.331622	0.192053	-1.72672	0.084218	0.479654	0.319072	AGAACCTTTGGTTTCCCTCCTTGGAA	chr10:6065196	+	48	1	0	0	0	0	0	6065196	IL2RA	TGGAA	6062309	-2887	A	-
TGCTGATGTGCATTTTTTCCA	885.575	0.32557	0.212362	1.53309	0.125254	0.575879	0.239669	TGCTGATGTGCATTTTTTCCAAGGAG	chr10:6065212	-	38	0	0	0	0	0	0	6065212	IL2RA	AGGAG	6062309	-2903	G	-
AAATGCACATCAGCACATACT	1428.73	-0.278547	0.159015	-1.75171	0.0798243	0.476563	0.32188	AAATGCACATCAGCACATACTCTGGA	chr10:6065223	+	38	0	0	0	0	0	0	6065223	IL2RA	CTGGA	6062309	-2914	T	-
CACATACTCTGGATAAATCCG	1551.33	-0.195989	0.15096	-1.29828	0.194191	0.597512	0.223654	CACATACTCTGGATAAATCCGTAGGA	chr10:6065236	+	43	1	0	0	0	0	0	6065236	IL2RA	TAGGA	6062309	-2927	A	-
ACATACTCTGGATAAATCCGT	1162.07	-0.294893	0.175681	-1.67857	0.0932358	0.503977	0.297589	ACATACTCTGGATAAATCCGTAGGAA	chr10:6065237	+	38	1	0	0	0	0	0	6065237	IL2RA	AGGAA	6062309	-2928	G	-
GAAACTTCCTACGGATTTATC	1708.21	-0.267037	0.140056	-1.90664	0.0565677	0.380093	0.42011	GAAACTTCCTACGGATTTATCCAGAG	chr10:6065242	-	38	1	0	0	0	0	0	6065242	IL2RA	CAGAG	6062309	-2933	T	-
GGATAAATCCGTAGGAAGTTT	1365.59	0.034111	0.183854	0.185533	0.852811	0.917001	0.0376302	GGATAAATCCGTAGGAAGTTTCAGGA	chr10:6065246	+	38	1	0	0	0	0	0	6065246	IL2RA	CAGGA	6062309	-2937	G	-
GATAAATCCGTAGGAAGTTTC	1881.56	-0.366327	0.207934	-1.76175	0.0781123	0.474832	0.32346	GATAAATCCGTAGGAAGTTTCAGGAG	chr10:6065247	+	38	0	0	0	0	0	0	6065247	IL2RA	AGGAG	6062309	-2938	C	-
ATAATGCTCCTGAAACTTCCT	1506.34	0.0462568	0.194343	0.238016	0.811869	0.909657	0.0411224	ATAATGCTCCTGAAACTTCCTACGGA	chr10:6065253	-	38	0	0	0	0	0	0	6065253	IL2RA	ACGGA	6062309	-2944	T	-
GTAGGAAGTTTCAGGAGCATT	1534.5	-0.198097	0.196729	-1.00695	0.313957	0.713539	0.146582	GTAGGAAGTTTCAGGAGCATTATGGG	chr10:6065256	+	43	0	0	0	0	0	0	6065256	IL2RA	ATGGG	6062309	-2947	C	-
AACAAACTGCCCATAATGCTC	1592.54	0.105703	0.183126	0.577213	0.563796	0.8036	0.0949601	AACAAACTGCCCATAATGCTCCTGAA	chr10:6065265	-	43	0	0	0	0	0	0	6065265	IL2RA	CTGAA	6062309	-2956	A	-
AGTTCAGAGTGCCCACAACCG	2471.09	0.130186	0.190769	0.682427	0.494969	0.76443	0.116662	AGTTCAGAGTGCCCACAACCGCTGGG	chr10:6065574	-	57	1	0	0	0	0	0	6065574	IL2RA	CTGGG	6062309	-3265	T	-
GATCCTTGGACCTTTGAAGTT	1655.4	0.0348862	0.177003	0.197094	0.843754	0.916714	0.037766	GATCCTTGGACCTTTGAAGTTCAGAG	chr10:6065591	-	43	0	0	0	0	0	0	6065591	IL2RA	CAGAG	6062309	-3282	T	-
TAACCTGAGATCCTTGGACCT	1985.24	0.0314881	0.143322	0.219702	0.826104	0.913136	0.0394647	TAACCTGAGATCCTTGGACCTTTGAA	chr10:6065599	-	48	0	0	0	0	0	0	6065599	IL2RA	TTGAA	6062309	-3290	G	-
TGACACCTTAACCTGAGATCC	1954.23	0.121084	0.161407	0.750179	0.453147	0.749004	0.125516	TGACACCTTAACCTGAGATCCTTGGA	chr10:6065607	-	48	0	0	0	0	0	0	6065607	IL2RA	TTGGA	6062309	-3298	C	-
CTCAGGTTAAGGTGTCAAACT	1518.71	0.262452	0.161864	1.62144	0.104923	0.516605	0.286841	CTCAGGTTAAGGTGTCAAACTGTGGG	chr10:6065616	+	43	0	0	0	0	0	0	6065616	IL2RA	GTGGG	6062309	-3307	C	-
AGGTGTCAAACTGTGGGCCTC	1568.7	0.0875278	0.178923	0.489192	0.624706	0.844197	0.0735562	AGGTGTCAAACTGTGGGCCTCTAGAG	chr10:6065625	+	57	1	0	0	0	0	0	6065625	IL2RA	TAGAG	6062309	-3316	G	-
ACTGGACATAGGGCTATCCTC	2045.2	-0.106549	0.222662	-0.478526	0.632276	0.848692	0.0712497	ACTGGACATAGGGCTATCCTCTAGAG	chr10:6065643	-	52	3	0	0	0	0	0	6065643	IL2RA	TAGAG	6062309	-3334	G	-
AGCCCTATGTCCAGTTTATCT	2013.35	0.20927	0.149255	1.4021	0.160885	0.596962	0.224053	AGCCCTATGTCCAGTTTATCTGTGAA	chr10:6065654	+	43	1	0	0	0	0	0	6065654	IL2RA	GTGAA	6062309	-3345	C	-
AGTTCACAGATAAACTGGACA	1850.21	0.0985907	0.134183	0.734749	0.462492	0.755089	0.122002	AGTTCACAGATAAACTGGACATAGGG	chr10:6065656	-	38	0	0	0	0	0	0	6065656	IL2RA	TAGGG	6062309	-3347	C	-
TGACGTAAGTTCACAGATAAA	1774.6	0.246048	0.172086	1.4298	0.152775	0.596849	0.224136	TGACGTAAGTTCACAGATAAACTGGA	chr10:6065663	-	33	0	0	0	0	0	0	6065663	IL2RA	CTGGA	6062309	-3354	C	-
ATGGGTGTCCAACCACTATGT	1861.66	-0.0433778	0.177816	-0.243948	0.807271	0.907046	0.0423706	ATGGGTGTCCAACCACTATGTATGAA	chr10:6065711	+	48	0	0	0	0	0	0	6065711	IL2RA	ATGAA	6062309	-3402	G	-
ATGTGGCTTCATACATAGTGG	1440.64	0.297943	0.183181	1.62649	0.103845	0.516605	0.286841	ATGTGGCTTCATACATAGTGGTTGGA	chr10:6065718	-	43	0	0	0	0	0	0	6065718	IL2RA	TTGGA	6062309	-3409	C	-
GCAGTTTCAGACAAATTCTTT	823.673	-1.01105	0.804232	-1.25717	0.208694	0.613805	0.21197	GCAGTTTCAGACAAATTCTTTGTGAG	chr10:6065775	+	33	0	0	0	0	0	0	6065775	IL2RA	GTGAG	6062309	-3466	G	-
TTTGCCTCACAAAGAATTTGT	1343	-0.20062	0.195427	-1.02658	0.30462	0.707862	0.150051	TTTGCCTCACAAAGAATTTGTCTGAA	chr10:6065780	-	33	0	0	0	0	0	0	6065780	IL2RA	CTGAA	6062309	-3471	A	-
GTTTTGTTTCAAACCTGCTGC	1264.22	-0.065372	0.201624	-0.324227	0.745766	0.885182	0.0529672	GTTTTGTTTCAAACCTGCTGCAAGGA	chr10:6065812	+	43	0	0	0	0	0	0	6065812	IL2RA	AAGGA	6062309	-3503	G	-
AATTACCTCCTTGCAGCAGGT	2405.52	0.372302	0.120887	3.07974	0.00207179	0.0637473	1.19554	AATTACCTCCTTGCAGCAGGTTTGAA	chr10:6065819	-	48	0	0	0	0	0	0	6065819	IL2RA	TTGAA	6062309	-3510	A	-
AAATCTTTGAACCGGACTTAT	1421.31	-0.211004	0.145461	-1.45058	0.146895	0.596849	0.224136	AAATCTTTGAACCGGACTTATTGGAA	chr10:6065844	-	33	0	0	0	0	0	0	6065844	IL2RA	TGGAA	6062309	-3535	A	-
GAAATCTTTGAACCGGACTTA	1611.14	0.104501	0.157633	0.662936	0.507371	0.774613	0.110915	GAAATCTTTGAACCGGACTTATTGGA	chr10:6065845	-	38	0	0	0	0	0	0	6065845	IL2RA	TTGGA	6062309	-3536	A	-
GTTCAAAGATTTCTTTCCTAG	1255.56	0.364425	0.181984	2.00251	0.0452295	0.36922	0.432714	GTTCAAAGATTTCTTTCCTAGTAGAG	chr10:6065858	+	33	0	0	0	0	0	0	6065858	IL2RA	TAGAG	6062309	-3549	G	-
TCAAAGATTTCTTTCCTAGTA	1322.66	0.128107	0.214474	0.597306	0.550303	0.798917	0.0974982	TCAAAGATTTCTTTCCTAGTAGAGGG	chr10:6065860	+	29	1	0	0	0	0	0	6065860	IL2RA	GAGGG	6062309	-3551	T	-
TAACATTGGTAGATTAAGTTC	1885.15	-0.40673	0.134132	-3.03232	0.00242685	0.0693387	1.15902	TAACATTGGTAGATTAAGTTCAAGAA	chr10:6065926	+	29	0	0	0	0	0	0	6065926	IL2RA	AAGAA	6062309	-3617	A	-
ATTGGTAGATTAAGTTCAAGA	1150.72	0.0397419	0.173262	0.229374	0.818578	0.910502	0.0407189	ATTGGTAGATTAAGTTCAAGAAAGGA	chr10:6065930	+	29	0	0	0	0	0	0	6065930	IL2RA	AAGGA	6062309	-3621	A	-
TTGGTAGATTAAGTTCAAGAA	1362.33	0.0862994	0.153012	0.564002	0.572753	0.808728	0.0921977	TTGGTAGATTAAGTTCAAGAAAGGAA	chr10:6065931	+	29	0	0	0	0	0	0	6065931	IL2RA	AGGAA	6062309	-3622	C	-
GTTCAAGAAAGGAACAAGTTC	1496.84	0.204046	0.201882	1.01072	0.312151	0.713539	0.146582	GTTCAAGAAAGGAACAAGTTCAAGAA	chr10:6065943	+	38	2	0	0	0	0	0	6065943	IL2RA	AAGAA	6062309	-3634	A	-
TTAAAAGTAACTAGGTTCATC	1420.91	-0.296668	0.218702	-1.35649	0.174942	0.596962	0.224053	TTAAAAGTAACTAGGTTCATCCAGGG	chr10:6065981	+	29	1	0	0	0	0	0	6065981	IL2RA	CAGGG	6062309	-3672	A	-
TAAAAGTAACTAGGTTCATCC	1880.82	0.123231	0.192839	0.639035	0.5228	0.779261	0.108317	TAAAAGTAACTAGGTTCATCCAGGGA	chr10:6065982	+	33	1	0	0	0	0	0	6065982	IL2RA	AGGGA	6062309	-3673	C	-
CTGTTGACCGGCTGTCCCTGG	1858.18	0.0417603	0.261049	0.159971	0.872904	0.926158	0.033315	CTGTTGACCGGCTGTCCCTGGATGAA	chr10:6065996	-	67	2	0	0	0	0	0	6065996	IL2RA	ATGAA	6062309	-3687	C	-
ACAGCCGGTCAACAGTGCAAG	2194.4	0.118909	0.122815	0.968198	0.332946	0.714555	0.145964	ACAGCCGGTCAACAGTGCAAGCTGAG	chr10:6066007	+	57	1	0	0	0	0	0	6066007	IL2RA	CTGAG	6062309	-3698	T	-
GCAAGCTGAGTCTCACTTCAT	1781.02	0.286642	0.315956	0.90722	0.364291	0.721367	0.141843	GCAAGCTGAGTCTCACTTCATCAGGA	chr10:6066023	+	48	1	0	0	0	0	0	6066023	IL2RA	CAGGA	6062309	-3714	A	-
CAAGCTGAGTCTCACTTCATC	1865.61	0.236003	0.164695	1.43297	0.151867	0.596849	0.224136	CAAGCTGAGTCTCACTTCATCAGGAA	chr10:6066024	+	48	1	0	0	0	0	0	6066024	IL2RA	AGGAA	6062309	-3715	A	-
ATTGAGCAATTTCCTGATGAA	1836.7	-0.23456	0.173981	-1.34819	0.177596	0.596962	0.224053	ATTGAGCAATTTCCTGATGAAGTGAG	chr10:6066034	-	33	0	0	0	0	0	0	6066034	IL2RA	GTGAG	6062309	-3725	A	-
CAAACATTTCTGATAATAGAA	1277.24	0.162347	0.211913	0.766101	0.443616	0.748864	0.125597	CAAACATTTCTGATAATAGAATTGAG	chr10:6066054	-	24	0	0	0	0	0	0	6066054	IL2RA	TTGAG	6062309	-3745	C	-
AGTACCAAACATTTCTGATAA	1340.68	-0.0320166	0.228432	-0.140158	0.888535	0.9353	0.0290491	AGTACCAAACATTTCTGATAATAGAA	chr10:6066059	-	29	0	0	0	0	0	0	6066059	IL2RA	TAGAA	6062309	-3750	T	-
TCAGAAATGTTTGGTACTTCC	2135.58	-0.139914	0.14952	-0.935755	0.3494	0.714555	0.145964	TCAGAAATGTTTGGTACTTCCTAGAA	chr10:6066067	+	38	0	0	0	0	0	0	6066067	IL2RA	TAGAA	6062309	-3758	G	-
GAAATGTTTGGTACTTCCTAG	1986.88	0.144195	0.183464	0.785956	0.431893	0.748864	0.125597	GAAATGTTTGGTACTTCCTAGAAGAA	chr10:6066070	+	38	0	0	0	0	0	0	6066070	IL2RA	AAGAA	6062309	-3761	A	-
TACTTCCTAGAAGAAACTGCT	1432.65	0.377093	0.248756	1.51591	0.129541	0.582207	0.234923	TACTTCCTAGAAGAAACTGCTCAGAA	chr10:6066081	+	38	2	0	0	0	0	0	6066081	IL2RA	CAGAA	6062309	-3772	C	-
GCTGTTCTGAGCAGTTTCTTC	1195.72	-0.182247	0.203275	-0.896556	0.369956	0.725703	0.139241	GCTGTTCTGAGCAGTTTCTTCTAGGA	chr10:6066085	-	48	1	0	0	0	0	0	6066085	IL2RA	TAGGA	6062309	-3776	A	-
CTAAGGGAAGGCAGTCTAGGT	2650.3	0.15499	0.110832	1.39842	0.161986	0.596962	0.224053	CTAAGGGAAGGCAGTCTAGGTCAGAA	chr10:6066122	-	52	3	0	0	0	0	0	6066122	IL2RA	CAGAA	6062309	-3813	A	-
AGAAAGTGGTCTTAAACCTAA	1746.32	0.0512696	0.176517	0.290451	0.771471	0.895301	0.048031	AGAAAGTGGTCTTAAACCTAAGGGAA	chr10:6066139	-	33	0	0	0	0	0	0	6066139	IL2RA	GGGAA	6062309	-3830	G	-
AAGAAAGTGGTCTTAAACCTA	1626.58	0.0539126	0.218043	0.247257	0.804709	0.907043	0.0423724	AAGAAAGTGGTCTTAAACCTAAGGGA	chr10:6066140	-	33	0	0	0	0	0	0	6066140	IL2RA	AGGGA	6062309	-3831	A	-
CACTTTCTTTCTAGACGTACA	1773.9	-0.295588	0.200169	-1.47669	0.13976	0.596849	0.224136	CACTTTCTTTCTAGACGTACAGTGGG	chr10:6066157	+	38	1	0	0	0	0	0	6066157	IL2RA	GTGGG	6062309	-3848	G	-
ACTTTCTTTCTAGACGTACAG	1632.4	-0.376919	0.220195	-1.71175	0.086942	0.479654	0.319072	ACTTTCTTTCTAGACGTACAGTGGGG	chr10:6066158	+	38	1	0	0	0	0	0	6066158	IL2RA	TGGGG	6062309	-3849	T	-
TCACCCCACTGTACGTCTAGA	2261.35	0.15845	0.121941	1.29939	0.19381	0.597512	0.223654	TCACCCCACTGTACGTCTAGAAAGAA	chr10:6066161	-	52	1	0	0	0	0	0	6066161	IL2RA	AAGAA	6062309	-3852	A	-
TCTTTCTAGACGTACAGTGGG	2558.19	0.288818	0.110542	2.61274	0.00898184	0.171083	0.766794	TCTTTCTAGACGTACAGTGGGGTGAA	chr10:6066162	+	48	1	0	0	0	0	0	6066162	IL2RA	GTGAA	6062309	-3853	T	-
GTATTCACCCCACTGTACGTC	1833.31	-0.157874	0.183695	-0.859437	0.390099	0.740197	0.130653	GTATTCACCCCACTGTACGTCTAGAA	chr10:6066165	-	52	1	0	0	0	0	0	6066165	IL2RA	TAGAA	6062309	-3856	A	-
GTGAATACTAATGATTATGGT	1520	0.214933	0.179067	1.20029	0.230027	0.631224	0.199816	GTGAATACTAATGATTATGGTAAGAA	chr10:6066183	+	29	0	0	0	0	0	0	6066183	IL2RA	AAGAA	6062309	-3874	G	-
AATACTAATGATTATGGTAAG	1621.32	-0.498285	0.158592	-3.14194	0.00167834	0.0559448	1.25224	AATACTAATGATTATGGTAAGAAGAG	chr10:6066186	+	24	0	0	0	0	0	0	6066186	IL2RA	AAGAG	6062309	-3877	C	-
GTAAGAAGAGCAATTGAAATG	1867.2	-0.369368	0.229289	-1.61093	0.107196	0.516605	0.286841	GTAAGAAGAGCAATTGAAATGTAGGA	chr10:6066202	+	33	0	0	0	0	0	0	6066202	IL2RA	TAGGA	6062309	-3893	G	-
AGAAGAGCAATTGAAATGTAG	1460.26	-0.103507	0.261967	-0.395114	0.692759	0.87857	0.0562236	AGAAGAGCAATTGAAATGTAGGAGGG	chr10:6066205	+	33	0	0	0	0	0	0	6066205	IL2RA	GAGGG	6062309	-3896	A	-
GAAGAGCAATTGAAATGTAGG	2019.6	-0.24344	0.127099	-1.91536	0.0554465	0.380093	0.42011	GAAGAGCAATTGAAATGTAGGAGGGA	chr10:6066206	+	38	0	0	0	0	0	0	6066206	IL2RA	AGGGA	6062309	-3897	A	-
AGTTGTTGAGCTGATGTGATC	2222.62	0.153698	0.134124	1.14593	0.251823	0.637526	0.195502	AGTTGTTGAGCTGATGTGATCAGGAA	chr10:6066234	+	43	0	0	0	0	0	0	6066234	IL2RA	AGGAA	6062309	-3925	A	-
GGAAAGGCCCACGTATTGTCC	1711.02	-0.287804	0.185202	-1.554	0.120185	0.565578	0.247508	GGAAAGGCCCACGTATTGTCCTTGAA	chr10:6066256	+	57	0	0	0	0	0	0	6066256	IL2RA	TTGAA	6062309	-3947	G	-
AAGGCCCACGTATTGTCCTTG	1000.92	-0.360477	0.181161	-1.98981	0.0466118	0.372894	0.428414	AAGGCCCACGTATTGTCCTTGAAGGA	chr10:6066259	+	52	1	0	0	0	0	0	6066259	IL2RA	AAGGA	6062309	-3950	T	-
CCCACGTATTGTCCTTGAAGG	1632.65	0.188933	0.180158	1.04871	0.294312	0.702027	0.153646	CCCACGTATTGTCCTTGAAGGATGGA	chr10:6066263	+	52	1	0	0	0	0	0	6066263	IL2RA	ATGGA	6062309	-3954	T	-
CCAAGGCCGTATCCATCCTTC	1417.53	-0.239631	0.197562	-1.21294	0.225152	0.626706	0.202936	CCAAGGCCGTATCCATCCTTCAAGGA	chr10:6066274	-	57	3	0	0	0	0	0	6066274	IL2RA	AAGGA	6062309	-3965	C	-
TACGGCCTTGGTAGGTGGTTC	2772.19	-0.320125	0.142524	-2.2461	0.0246974	0.282143	0.549531	TACGGCCTTGGTAGGTGGTTCCTGAG	chr10:6066289	+	57	2	0	0	0	0	0	6066289	IL2RA	CTGAG	6062309	-3980	G	-
CGGCCTTGGTAGGTGGTTCCT	1544.47	0.398174	0.178048	2.23634	0.0253298	0.282143	0.549531	CGGCCTTGGTAGGTGGTTCCTGAGGA	chr10:6066291	+	62	1	0	0	0	0	0	6066291	IL2RA	GAGGA	6062309	-3982	A	-
GGCCTTGGTAGGTGGTTCCTG	2112.17	0.266489	0.198443	1.34291	0.179303	0.597106	0.223948	GGCCTTGGTAGGTGGTTCCTGAGGAA	chr10:6066292	+	62	1	0	0	0	0	0	6066292	IL2RA	AGGAA	6062309	-3983	G	-
GGTAGGTGGTTCCTGAGGAAG	2006.54	0.124707	0.13011	0.958473	0.337824	0.714555	0.145964	GGTAGGTGGTTCCTGAGGAAGCAGAG	chr10:6066298	+	57	2	0	0	0	0	0	6066298	IL2RA	CAGAG	6062309	-3989	T	-
TGGACCACACTCTGCTTCCTC	1520.29	0.244987	0.186171	1.31592	0.1882	0.597512	0.223654	TGGACCACACTCTGCTTCCTCAGGAA	chr10:6066307	-	57	2	0	0	0	0	0	6066307	IL2RA	AGGAA	6062309	-3998	C	-
ATGGACCACACTCTGCTTCCT	1698.88	0.168056	0.137345	1.22361	0.221101	0.626706	0.202936	ATGGACCACACTCTGCTTCCTCAGGA	chr10:6066308	-	52	1	0	0	0	0	0	6066308	IL2RA	CAGGA	6062309	-3999	A	-
CCCCAATTTTATCGTGTTATC	1665.03	0.0908915	0.211663	0.429417	0.66762	0.861445	0.0647725	-	-	-	-	-	-	-	-	-	-	-	Non-targeting	-	-	-	-	-
CACGGGCCACGGAAGAGTTTC	1755.38	-0.047716	0.176071	-0.271003	0.786388	0.907043	0.0423724	-	-	-	-	-	-	-	-	-	-	-	Non-targeting	-	-	-	-	-
CTAGTTACTTTAGTCCTGTAC	1515.45	-0.340651	0.139339	-2.44477	0.0144943	0.213164	0.671286	-	-	-	-	-	-	-	-	-	-	-	Non-targeting	-	-	-	-	-
CGAGCACTCCGTTGAACATTT	1384.24	0.363189	0.154989	2.34333	0.0191127	0.231669	0.635132	-	-	-	-	-	-	-	-	-	-	-	Non-targeting	-	-	-	-	-
CTCTGCCGGCGGTTTAAGAGG	1334.92	-0.566404	0.224267	-2.52558	0.0115508	0.177705	0.750301	-	-	-	-	-	-	-	-	-	-	-	Non-targeting	-	-	-	-	-
GCGGTAGGTGGTATGTGATTC	2122.21	0.103736	0.164731	0.629734	0.528869	0.781862	0.10687	-	-	-	-	-	-	-	-	-	-	-	Non-targeting	-	-	-	-	-
TACTCGCAAGTATGGGACCAT	1712.35	0.139154	0.149236	0.932443	0.351108	0.714555	0.145964	-	-	-	-	-	-	-	-	-	-	-	Non-targeting	-	-	-	-	-
GTGAGTGCTCAAAAAGTAAGA	1584.98	0.298917	0.258604	1.15589	0.247727	0.635198	0.197091	-	-	-	-	-	-	-	-	-	-	-	Non-targeting	-	-	-	-	-
ATCGCTCGGGCGTATGTGACA	2246.69	-0.0141087	0.114915	-0.122775	0.902286	0.942335	0.0257948	-	-	-	-	-	-	-	-	-	-	-	Non-targeting	-	-	-	-	-
GGGGATCCTCACATACATGAC	2358.35	0.283457	0.137712	2.05833	0.039558	0.350128	0.455773	-	-	-	-	-	-	-	-	-	-	-	Non-targeting	-	-	-	-	-
CGCTCTTTGGACAAATCTTGA	1657.45	0.142336	0.186919	0.761483	0.446369	0.749004	0.125516	-	-	-	-	-	-	-	-	-	-	-	Non-targeting	-	-	-	-	-
GCAACACGGCTCGTGTGGACT	1066.65	-0.0292061	0.25471	-0.114664	0.908711	0.944116	0.0249747	-	-	-	-	-	-	-	-	-	-	-	Non-targeting	-	-	-	-	-
CATGGCCATGCATAGGCAGCG	2114.15	0.0151828	0.171444	0.0885585	0.929433	0.956781	0.0191875	-	-	-	-	-	-	-	-	-	-	-	Non-targeting	-	-	-	-	-
GTCTGGTACCTAAGTTTGTTT	1278.12	0.383447	0.22443	1.70854	0.0875368	0.479654	0.319072	-	-	-	-	-	-	-	-	-	-	-	Non-targeting	-	-	-	-	-
CGCTCCCACCGTACGAACGCC	2060.78	0.0727842	0.132137	0.550822	0.581755	0.813644	0.0895656	-	-	-	-	-	-	-	-	-	-	-	Non-targeting	-	-	-	-	-
TAGTACTGTCTGATTTTAGAT	1682.47	-0.0182799	0.154364	-0.11842	0.905735	0.943473	0.0252703	-	-	-	-	-	-	-	-	-	-	-	Non-targeting	-	-	-	-	-
ACTGACCTACAACTCTGCCGT	1528.97	0.14927	0.145041	1.02916	0.303405	0.707862	0.150051	-	-	-	-	-	-	-	-	-	-	-	Non-targeting	-	-	-	-	-
GCGCGGGGAATTACCAACTGA	1741.95	-0.172833	0.187111	-0.923694	0.355646	0.714555	0.145964	-	-	-	-	-	-	-	-	-	-	-	Non-targeting	-	-	-	-	-
TCAGGACGTGAAAGTTACTTG	1763.37	0.189367	0.183466	1.03217	0.301995	0.707862	0.150051	-	-	-	-	-	-	-	-	-	-	-	Non-targeting	-	-	-	-	-
CATTCTCATAGATGTCCTATC	1278.1	-0.59794	0.30886	-1.93596	0.0528729	0.380093	0.42011	-	-	-	-	-	-	-	-	-	-	-	Non-targeting	-	-	-	-	-
GTCGGGAACTACTGGGCCACC	1821.07	0.104364	0.139976	0.745587	0.455917	0.750481	0.12466	-	-	-	-	-	-	-	-	-	-	-	Non-targeting	-	-	-	-	-
CTCCTATTCAGTAAGGGATAA	1694.2	0.237363	0.221842	1.06996	0.284636	0.694233	0.158495	-	-	-	-	-	-	-	-	-	-	-	Non-targeting	-	-	-	-	-
CGTTTAGAGTCGATTTGAGTG	1554.7	-0.523008	0.196252	-2.66498	0.00769932	0.165088	0.782284	-	-	-	-	-	-	-	-	-	-	-	Non-targeting	-	-	-	-	-
TCCGTCTCACGTTCCACATAA	2072.36	-0.318236	0.23149	-1.37473	0.169215	0.596962	0.224053	-	-	-	-	-	-	-	-	-	-	-	Non-targeting	-	-	-	-	-
TAAAGCTTATTCCATTGCGTT	859.901	0.220358	0.19153	1.15052	0.249932	0.636769	0.196018	-	-	-	-	-	-	-	-	-	-	-	Non-targeting	-	-	-	-	-
TCATCGCCAACTTTAGGCTAA	1834.33	0.284643	0.218214	1.30442	0.192089	0.597512	0.223654	-	-	-	-	-	-	-	-	-	-	-	Non-targeting	-	-	-	-	-
TTCAGCAATAAGGGTGTTTTT	1166.56	-0.565611	0.236183	-2.3948	0.0166295	0.214574	0.668422	-	-	-	-	-	-	-	-	-	-	-	Non-targeting	-	-	-	-	-
AGGGCCTAATAGTTGCATAGG	1869.71	0.0213978	0.157186	0.136131	0.891718	0.936186	0.0286376	-	-	-	-	-	-	-	-	-	-	-	Non-targeting	-	-	-	-	-
CAGTTTAGAGCGTATAACCTG	1392.75	-0.257763	0.187851	-1.37216	0.170012	0.596962	0.224053	-	-	-	-	-	-	-	-	-	-	-	Non-targeting	-	-	-	-	-
GACGGTCTCTATCACATTCCA	1805.37	-0.47079	0.177964	-2.64542	0.00815889	0.165088	0.782284	-	-	-	-	-	-	-	-	-	-	-	Non-targeting	-	-	-	-	-
CGTCGTGGCCCGTCACATTCA	1959.03	-0.0699675	0.18127	-0.385984	0.699508	0.87857	0.0562236	-	-	-	-	-	-	-	-	-	-	-	Non-targeting	-	-	-	-	-
CAGTGAAAACCACAATTGCTA	1486.98	0.0531119	0.179268	0.296272	0.767022	0.894487	0.048426	-	-	-	-	-	-	-	-	-	-	-	Non-targeting	-	-	-	-	-
TGATTATATGAAATCGCGGTC	1363.11	0.00570996	0.192543	0.0296555	0.976342	0.981248	0.0082212	-	-	-	-	-	-	-	-	-	-	-	Non-targeting	-	-	-	-	NT
TTACACTCCACTACAGTTAGC	1706.22	-0.0340452	0.168392	-0.202178	0.839778	0.916714	0.037766	-	-	-	-	-	-	-	-	-	-	-	Non-targeting	-	-	-	-	-
CAGTGTTTTGCCCTAGATATG	1064.23	-0.0118622	0.209567	-0.0566032	0.954861	0.971869	0.0123923	-	-	-	-	-	-	-	-	-	-	-	Non-targeting	-	-	-	-	-
CACCTAATCGAGCATCCGTCA	1671.78	0.0943917	0.1536	0.614529	0.538866	0.789547	0.102622	-	-	-	-	-	-	-	-	-	-	-	Non-targeting	-	-	-	-	-
CTCTGACTACTCAGATCCATA	1698.06	-0.037748	0.152153	-0.248093	0.804063	0.907043	0.0423724	-	-	-	-	-	-	-	-	-	-	-	Non-targeting	-	-	-	-	-
AAGAAGGGCTTCACTCCCGAC	2145.39	-0.199929	0.167856	-1.19108	0.233622	0.631224	0.199816	-	-	-	-	-	-	-	-	-	-	-	Non-targeting	-	-	-	-	-
CCATAGATCGGCATGGGACAT	1171.27	0.0990909	0.171995	0.576127	0.564529	0.8036	0.0949601	-	-	-	-	-	-	-	-	-	-	-	Non-targeting	-	-	-	-	-
GTTCAATTCGTGTACTGATTG	1354.2	-0.160139	0.244112	-0.656004	0.511821	0.775571	0.110378	-	-	-	-	-	-	-	-	-	-	-	Non-targeting	-	-	-	-	-
TAAACACCCCCAGCACGTAAT	1638.46	-0.0613368	0.227148	-0.27003	0.787137	0.907043	0.0423724	-	-	-	-	-	-	-	-	-	-	-	Non-targeting	-	-	-	-	-
ACACATGGTTTGCGTGCAAAT	1771.44	0.0292641	0.208352	0.140455	0.8883	0.9353	0.0290491	-	-	-	-	-	-	-	-	-	-	-	Non-targeting	-	-	-	-	-
ACTCGCTCCAATCAAGTTGAA	2137.44	-0.103991	0.12905	-0.805819	0.420347	0.748864	0.125597	-	-	-	-	-	-	-	-	-	-	-	Non-targeting	-	-	-	-	-
AGGGGCGCTTGTTTTCAAAAA	1500.26	-0.108621	0.162412	-0.668796	0.503626	0.77184	0.112473	-	-	-	-	-	-	-	-	-	-	-	Non-targeting	-	-	-	-	-
TGATCTTCGGGATCCGGAATT	1284.63	-0.532466	0.357651	-1.48879	0.136544	0.593668	0.226456	-	-	-	-	-	-	-	-	-	-	-	Non-targeting	-	-	-	-	-
GGGGGCTGAAAAAAACTCACT	1176	0.0955513	0.191097	0.500014	0.617065	0.840722	0.0753474	-	-	-	-	-	-	-	-	-	-	-	Non-targeting	-	-	-	-	-
GGAAGACGCTGCTTCATAAGG	1852.62	0.1289	0.156928	0.821397	0.41142	0.748864	0.125597	-	-	-	-	-	-	-	-	-	-	-	Non-targeting	-	-	-	-	-
GATACCTACGGGTTGTGGGAA	2216.57	-0.140126	0.140936	-0.994247	0.320103	0.714555	0.145964	-	-	-	-	-	-	-	-	-	-	-	Non-targeting	-	-	-	-	-
TACGGTAATTGCTTTAAGGAC	1648.61	0.0732213	0.200094	0.365935	0.714414	0.87857	0.0562236	-	-	-	-	-	-	-	-	-	-	-	Non-targeting	-	-	-	-	-
TCCACGTTCTGCCGGGACTTT	1505.2	0.0902627	0.152776	0.590816	0.554644	0.798917	0.0974982	-	-	-	-	-	-	-	-	-	-	-	Non-targeting	-	-	-	-	-
TCATTGCTACGGCTGCTTATG	1311.88	0.0689225	0.192582	0.357888	0.720428	0.87857	0.0562236	-	-	-	-	-	-	-	-	-	-	-	Non-targeting	-	-	-	-	-
ACAGGCCCTGTGGGAGGGCTG	2473.56	-0.230783	0.110883	-2.08131	0.0374055	0.350128	0.455773	-	-	-	-	-	-	-	-	-	-	-	Non-targeting	-	-	-	-	-
ACCATATTCCGCCATCAGGAC	1853.87	-0.379634	0.280296	-1.35441	0.175607	0.596962	0.224053	-	-	-	-	-	-	-	-	-	-	-	Non-targeting	-	-	-	-	-
CCAACATGGAGGAATAACCGT	1744.36	-0.122477	0.159901	-0.765957	0.443702	0.748864	0.125597	-	-	-	-	-	-	-	-	-	-	-	Non-targeting	-	-	-	-	-
GGAGGCATACGTTATGATTCC	1729.69	-0.170714	0.194594	-0.877282	0.380333	0.735553	0.133386	-	-	-	-	-	-	-	-	-	-	-	Non-targeting	-	-	-	-	-
TTTGCCCCTCGCAAGAAGATC	1732.47	0.199599	0.138801	1.43803	0.150427	0.596849	0.224136	-	-	-	-	-	-	-	-	-	-	-	Non-targeting	-	-	-	-	-
GCCAGAAAAAAATCTACGTAT	1180.71	0.270886	0.229971	1.17791	0.238831	0.632665	0.198826	-	-	-	-	-	-	-	-	-	-	-	Non-targeting	-	-	-	-	-
CGAGGGTGGTGATCCTTTGGG	2303.27	0.0595704	0.186017	0.320241	0.748785	0.886137	0.0524993	-	-	-	-	-	-	-	-	-	-	-	Non-targeting	-	-	-	-	-
CTAGTGCTACCTGGTTACCTC	1961.02	0.00849764	0.182384	0.046592	0.962838	0.972686	0.0120275	-	-	-	-	-	-	-	-	-	-	-	Non-targeting	-	-	-	-	-
CGATGCTCCGCCAGTTATGCA	1781.16	0.237402	0.18093	1.31212	0.189479	0.597512	0.223654	-	-	-	-	-	-	-	-	-	-	-	Non-targeting	-	-	-	-	-
ACCTCTAGTAAAGGATAATGT	1495.45	-0.00141495	0.226908	-0.00623578	0.995025	0.995025	0.00216618	-	-	-	-	-	-	-	-	-	-	-	Non-targeting	-	-	-	-	-
AGAAAACGTGTCGTGCCTACT	1295.83	-0.260381	0.171184	-1.52106	0.128245	0.582207	0.234923	-	-	-	-	-	-	-	-	-	-	-	Non-targeting	-	-	-	-	-
ACCTCCAATGCAATTCCGAAT	1542.15	-0.00803361	0.172985	-0.0464411	0.962959	0.972686	0.0120275	-	-	-	-	-	-	-	-	-	-	-	Non-targeting	-	-	-	-	-
ATTTGAACATTACGGCCTCAG	1654.48	0.239016	0.170226	1.40411	0.160285	0.596962	0.224053	-	-	-	-	-	-	-	-	-	-	-	Non-targeting	-	-	-	-	-
AGGCAGGCTGCCGCTCGTGGG	2596.78	-0.295718	0.157419	-1.87854	0.0603068	0.389076	0.409966	-	-	-	-	-	-	-	-	-	-	-	Non-targeting	-	-	-	-	-
TGGGTCTAAACGGAGTGTTTG	1319.22	-0.134042	0.21039	-0.63711	0.524053	0.779261	0.108317	-	-	-	-	-	-	-	-	-	-	-	Non-targeting	-	-	-	-	-
TTGAGAACTTAATTGCTTTAG	1626.85	-0.163586	0.230938	-0.708353	0.478726	0.76443	0.116662	-	-	-	-	-	-	-	-	-	-	-	Non-targeting	-	-	-	-	-
CAGGTAGTACCTTTTTGGGAT	1863.01	-0.131788	0.151207	-0.871577	0.383439	0.735553	0.133386	-	-	-	-	-	-	-	-	-	-	-	Non-targeting	-	-	-	-	-
GTGAGACCCTCCAGCCTATAT	1412.71	-0.118177	0.188047	-0.628446	0.529712	0.781862	0.10687	-	-	-	-	-	-	-	-	-	-	-	Non-targeting	-	-	-	-	-
AAAAACTCTATCGGGAGTTTG	1456.55	-0.163937	0.177424	-0.923985	0.355494	0.714555	0.145964	-	-	-	-	-	-	-	-	-	-	-	Non-targeting	-	-	-	-	-
TTAGAATTCCACCTGCGTTCG	1437.31	0.151319	0.160323	0.943837	0.345253	0.714555	0.145964	-	-	-	-	-	-	-	-	-	-	-	Non-targeting	-	-	-	-	-
GCAGTCGCCTTCTCAGATGAT	1481.64	-0.0612411	0.177889	-0.344265	0.730647	0.880543	0.0552493	-	-	-	-	-	-	-	-	-	-	-	Non-targeting	-	-	-	-	-
AACTTCAAGTGCTCTCTCGTG	2127.31	-0.0435696	0.127516	-0.341679	0.732593	0.880543	0.0552493	-	-	-	-	-	-	-	-	-	-	-	Non-targeting	-	-	-	-	-
AGGTAGCGTGTCACTCGTACG	2317.36	-0.125149	0.113583	-1.10183	0.270534	0.667986	0.175232	-	-	-	-	-	-	-	-	-	-	-	Non-targeting	-	-	-	-	-
ATAGAGGTATGGTAATCTCTT	1309.77	-0.534258	0.280232	-1.90648	0.0565874	0.380093	0.42011	-	-	-	-	-	-	-	-	-	-	-	Non-targeting	-	-	-	-	-
GTACGGTCTCCCATTTCATAC	1637.2	0.0580171	0.151337	0.383363	0.70145	0.87857	0.0562236	-	-	-	-	-	-	-	-	-	-	-	Non-targeting	-	-	-	-	-
ACCCCTTTGTGTCATGACAAC	2064.27	-0.251784	0.146761	-1.71561	0.0862328	0.479654	0.319072	-	-	-	-	-	-	-	-	-	-	-	Non-targeting	-	-	-	-	-
ATGTGGTTCCTCCCGCATTTT	1263.45	0.794118	0.291183	2.72721	0.00638729	0.150289	0.823072	-	-	-	-	-	-	-	-	-	-	-	Non-targeting	-	-	-	-	-
TTAGGCAAAGGTGAGACTCTG	2516.22	0.0977865	0.118304	0.826567	0.408483	0.748864	0.125597	-	-	-	-	-	-	-	-	-	-	-	Non-targeting	-	-	-	-	-
AGCGCCTCGTTTGAACGGTTT	1495.97	-0.32486	0.220563	-1.47287	0.140786	0.596849	0.224136	-	-	-	-	-	-	-	-	-	-	-	Non-targeting	-	-	-	-	-
GTCGCCTCTCGATCATGAGAA	1869.97	0.193463	0.146146	1.32376	0.185582	0.597512	0.223654	-	-	-	-	-	-	-	-	-	-	-	Non-targeting	-	-	-	-	-
CCTATTGCGTCAATTAGTACC	1238.24	-0.321284	0.23748	-1.35289	0.176092	0.596962	0.224053	-	-	-	-	-	-	-	-	-	-	-	Non-targeting	-	-	-	-	-
GCGGCCATCACAGACACGTAG	1863.91	-0.172954	0.180979	-0.955656	0.339246	0.714555	0.145964	-	-	-	-	-	-	-	-	-	-	-	Non-targeting	-	-	-	-	-
GATATATCTAGCGGGTGTGTC	1777.74	-0.0398992	0.209298	-0.190634	0.848813	0.916743	0.0377526	-	-	-	-	-	-	-	-	-	-	-	Non-targeting	-	-	-	-	-
TCCACTGTTTTGGTTTGTAAT	1540.98	0.100362	0.238626	0.420582	0.67406	0.866958	0.0620018	-	-	-	-	-	-	-	-	-	-	-	Non-targeting	-	-	-	-	-
TTCTCTTAAGGTCTATTAATA	1115.49	0.153133	0.199484	0.767646	0.442698	0.748864	0.125597	-	-	-	-	-	-	-	-	-	-	-	Non-targeting	-	-	-	-	-
CAGTTTCATGCTTCCAGCATT	1071.45	0.254788	0.236122	1.07905	0.280565	0.688503	0.162094	-	-	-	-	-	-	-	-	-	-	-	Non-targeting	-	-	-	-	-
CTTGTGTTATTATCTTACTAC	1635.32	0.226403	0.194555	1.16369	0.244548	0.633526	0.198236	-	-	-	-	-	-	-	-	-	-	-	Non-targeting	-	-	-	-	-
GTAAAGGATTGAATGTTTCCC	1304	-0.132172	0.183282	-0.72114	0.470824	0.762467	0.117779	-	-	-	-	-	-	-	-	-	-	-	Non-targeting	-	-	-	-	-
TATTAGATTTTAAAGTGGCGA	1327.96	-0.123917	0.224008	-0.553182	0.580139	0.813644	0.0895656	-	-	-	-	-	-	-	-	-	-	-	Non-targeting	-	-	-	-	-
CAGGTTAGAGGTTAGTCTCGG	2048.77	-0.167425	0.242045	-0.69171	0.489119	0.76443	0.116662	-	-	-	-	-	-	-	-	-	-	-	Non-targeting	-	-	-	-	-
GAGTCCCCTATTGTAGTTAAC	1880.48	0.429935	0.209862	2.04866	0.0404952	0.350128	0.455773	-	-	-	-	-	-	-	-	-	-	-	Non-targeting	-	-	-	-	-
TTATACTCACCGACACGTACT	1156.82	-0.0901801	0.208841	-0.431812	0.665878	0.861445	0.0647725	-	-	-	-	-	-	-	-	-	-	-	Non-targeting	-	-	-	-	-
AAGATCTTAGGTGGGACCAAA	2359.87	0.0833296	0.138735	0.600641	0.548079	0.798917	0.0974982	-	-	-	-	-	-	-	-	-	-	-	Non-targeting	-	-	-	-	-

## Sheet: T2A Gene List
Gene Name
AHCTF1
ATF1
ATF6
BACH1
BATF
BATF3
BCL6
BHLHE40
BHLHE41
CDX2
CLOCK
CREB1
CREM
CTCF
EGR2
EOMES
ESRRA
FLI1
FOS
FOSB
FOXD2
FOXE1
FOXJ2
FOXJ3
FOXK2
FOXN2
FOXO1
FOXO3
FOXP1
GABPA
GATA1
GATA2
GATA3
GATA4
GATA5
GATA6
HIC1
HMBOX1
IRF1
IRF2
JDP2
JUN
JUNB
JUND
KLF12
KLF4
KLF5
KLF6
KLF9
LEF1
MAFG
MEF2A
MEF2C
MEF2D
MYB
MYBL2
MYOD1
MYOG
NFAT5
NFATC1
NFATC2
NFATC3
NFE2L1
NFE2L2
NFIC
NFKB2
NR1D1
NR1D2
NR4A1
NR4A2
PAX7
PBX1
PBX2
PBX3
POU2F1
POU2F2
POU6F1
RBPJ
RELA
RELB
RFX5
RORA
RREB1
RUNX1
RUNX2
RUNX3
SMARCC1
SOX4
STAT1
STAT2
STAT4
STAT5A
STAT5B
STAT6
TAL1
TBP
TBR1
TBX21
TCF12
TCF3
TCF4
TCF7
TCF7L1
TCF7L2
THRA
WT1
ZFP1
ZNF12
ZNF143
ZNF76
TOX
BACH2
PRDM1
KLF2
BMI1
DNMT1
DNMT3A
DNMT3B
TET1
TET2
TOX2

## Sheet: T2B TF-Epi gRNA lib
gRNA ID	Gene name	gRNA sequence	Chromosome	gRNA start	gRNA end	gRNA sequence + PAM	Strand	Mismatches	Start_Interval	End_Interval	Target Window Length	PAM
AHCTF1_1	AHCTF1	GCGCTCTAGCGCCGGCTCCGC	chr1	246932056	246932082	GCGCTCTAGCGCCGGCTCCGCNNGAAT	+	2:0|3:0	246931448	246932448	1000	NNGAAT
AHCTF1_2	AHCTF1	GGGTGAGCGCGCCGCCGCGGG	chr1	246931589	246931615	GGGTGAGCGCGCCGCCGCGGGNNGAGT	+	2:0|3:0	246931448	246932448	1000	NNGAGT
AHCTF1_3	AHCTF1	ACCTCAGAGCCACACGCCCCC	chr1	246931770	246931796	ACCTCAGAGCCACACGCCCCCNNGAGT	+	2:0|3:0	246931448	246932448	1000	NNGAGT
AHCTF1_4	AHCTF1	CATTACCCTGCGCCGACAAAA	chr1	246931926	246931952	CATTACCCTGCGCCGACAAAANNGAGT	+	2:0|3:0	246931448	246932448	1000	NNGAGT
AHCTF1_5	AHCTF1	CTCCCACCTCCTTCTTTCACC	chr1	246932089	246932115	CTCCCACCTCCTTCTTTCACCNNGAGT	-	2:0|3:0	246931448	246932448	1000	NNGAGT
AHCTF1_6	AHCTF1	CGGCGCGCCCCGTGCGCAGTT	chr1	246932259	246932285	CGGCGCGCCCCGTGCGCAGTTNNGAGT	+	2:0|3:0	246931448	246932448	1000	NNGAGT
AHCTF1_7	AHCTF1	GGCCACACGATTACGTGACAA	chr1	246932346	246932372	GGCCACACGATTACGTGACAANNGAGT	-	2:0|3:0	246931448	246932448	1000	NNGAGT
AHCTF1_8	AHCTF1	GTTGGGCCCGCGCGGCGGAGG	chr1	246931529	246931555	GTTGGGCCCGCGCGGCGGAGGNGT	-	2:0|3:0	246931448	246932448	1000	NNGGGT
AHCTF1_9	AHCTF1	CCTTCCCCCTACCTGAACGGG	chr1	246931566	246931592	CCTTCCCCCTACCTGAACGGGNGT	+	2:0|3:0	246931448	246932448	1000	NNGGGT
AHCTF1_10	AHCTF1	CGCCGCCGCGGGCCGAGTCCA	chr1	246931598	246931624	CGCCGCCGCGGGCCGAGTCCANGT	+	2:0|3:0	246931448	246932448	1000	NNGGGT
AHCTF1_11	AHCTF1	GTCGCTGCTCCCGCCGCGCTT	chr1	246931844	246931870	GTCGCTGCTCCCGCCGCGCTTNGT	+	2:0|3:0	246931448	246932448	1000	NNGGGT
AHCTF1_12	AHCTF1	TGGAACTCGGTTTTGTCGGCG	chr1	246931930	246931956	TGGAACTCGGTTTTGTCGGCGNGT	-	2:0|3:0	246931448	246932448	1000	NNGGGT
AHCTF1_13	AHCTF1	GGCGGATCATTTACAAAAAAA	chr1	246932149	246932175	GGCGGATCATTTACAAAAAAANGT	+	2:0|3:0	246931448	246932448	1000	NNGGGT
AHCTF1_14	AHCTF1	TTGGGAGTGGTAGTCTTCGCT	chr1	246932278	246932304	TTGGGAGTGGTAGTCTTCGCTNGT	+	2:0|3:0	246931448	246932448	1000	NNGGGT
ATF1_1	ATF1	TCGGGGGTCAGGCGGGGCGGG	chr12	50764163	50764189	TCGGGGGTCAGGCGGGGCGGGNNGAAT	-	2:0|3:0	50763601	50764601	1000	NNGAAT
ATF1_2	ATF1	TCGGTCAAGGTCAATTGGCAG	chr12	50763721	50763747	TCGGTCAAGGTCAATTGGCAGNNGAGT	+	2:0|3:0	50763601	50764601	1000	NNGAGT
ATF1_3	ATF1	GCTTCCGGAGGCCATGAGCAG	chr12	50763790	50763816	GCTTCCGGAGGCCATGAGCAGNGT	-	2:0|3:0	50763601	50764601	1000	NNGGGT
ATF1_4	ATF1	GCCTCCGGAAGCGGACGTAGG	chr12	50763805	50763831	GCCTCCGGAAGCGGACGTAGGNGT	+	2:0|3:0	50763601	50764601	1000	NNGGGT
ATF1_5	ATF1	CGGAAGCGGACGTAGGGCGGG	chr12	50763810	50763836	CGGAAGCGGACGTAGGGCGGGNGT	+	2:0|3:0	50763601	50764601	1000	NNGGGT
ATF1_6	ATF1	ACGCGGTCCTGACTTGTGGCT	chr12	50763911	50763937	ACGCGGTCCTGACTTGTGGCTNGT	-	2:0|3:0	50763601	50764601	1000	NNGGGT
ATF1_7	ATF1	CGGGGGACAAGCCTCCTTCTC	chr12	50764182	50764208	CGGGGGACAAGCCTCCTTCTCNGT	-	2:0|3:0	50763601	50764601	1000	NNGGGT
ATF1_8	ATF1	GGCTTGTCCCCCGCTGCGTGA	chr12	50764196	50764222	GGCTTGTCCCCCGCTGCGTGANGT	+	2:0|3:0	50763601	50764601	1000	NNGGGT
ATF1_9	ATF1	GCTGCGTGAGGGGGTGGGGAA	chr12	50764208	50764234	GCTGCGTGAGGGGGTGGGGAANGT	+	2:0|3:0	50763601	50764601	1000	NNGGGT
ATF1_10	ATF1	TGGCGCCGGCGGGGACGCAGC	chr12	50764368	50764394	TGGCGCCGGCGGGGACGCAGCNGT	+	2:0|3:0	50763601	50764601	1000	NNGGGT
ATF1_11	ATF1	AGCGCGGGTCGCGCGCCTGGT	chr12	50764386	50764412	AGCGCGGGTCGCGCGCCTGGTNGT	+	2:0|3:0	50763601	50764601	1000	NNGGGT
ATF1_12	ATF1	AAAGCCCGAAACCGCCCGCCG	chr12	50764557	50764583	AAAGCCCGAAACCGCCCGCCGNGT	+	2:0|3:0	50763601	50764601	1000	NNGGGT
ATF1_13	ATF1	GTGGGGAAGTGGGTAGTGAAT	chr12	50764221	50764247	GTGGGGAAGTGGGTAGTGAATNAT	+	2:0|3:0	50763601	50764601	1000	NNGGAT
ATF6_1	ATF6	TGTCCCAGTTAAGCAGTTTTC	chr1	161765839	161765865	TGTCCCAGTTAAGCAGTTTTCNNGAAT	+	2:0|3:0	161765820	161766820	1000	NNGAAT
ATF6_2	ATF6	AACGTCAGAGACTAAGCAAAT	chr1	161766187	161766213	AACGTCAGAGACTAAGCAAATNNGAAT	-	2:0|3:0	161765820	161766820	1000	NNGAAT
ATF6_3	ATF6	CTGTCCTGGCCACAGGGAGAG	chr1	161766616	161766642	CTGTCCTGGCCACAGGGAGAGNNGAAT	+	2:0|3:0	161765820	161766820	1000	NNGAAT
ATF6_4	ATF6	GCCACCGTCTCGTCAGCGTTA	chr1	161766266	161766292	GCCACCGTCTCGTCAGCGTTANNGAGT	+	2:0|3:0	161765820	161766820	1000	NNGAGT
ATF6_5	ATF6	CGCCGTCCCAGATATTAATCA	chr1	161766311	161766337	CGCCGTCCCAGATATTAATCANNGAGT	+	2:0|3:0	161765820	161766820	1000	NNGAGT
ATF6_6	ATF6	CGGCTGGGGTTGCCGGCACCA	chr1	161766371	161766397	CGGCTGGGGTTGCCGGCACCANNGAGT	+	2:0|3:0	161765820	161766820	1000	NNGAGT
ATF6_7	ATF6	CAATCTTCATCCAGCCTGTGA	chr1	161766414	161766440	CAATCTTCATCCAGCCTGTGANNGAGT	-	2:0|3:0	161765820	161766820	1000	NNGAGT
ATF6_8	ATF6	GGTTGGTCCACACCTGTCACC	chr1	161766517	161766543	GGTTGGTCCACACCTGTCACCNNGAGT	-	2:0|3:0	161765820	161766820	1000	NNGAGT
ATF6_9	ATF6	GGTGTGGACCAACCCTGCCTG	chr1	161766530	161766556	GGTGTGGACCAACCCTGCCTGNNGAGT	+	2:0|3:0	161765820	161766820	1000	NNGAGT
ATF6_10	ATF6	CACTCCTGTTCGTGCCCCTGG	chr1	161766569	161766595	CACTCCTGTTCGTGCCCCTGGNNGAGT	+	2:0|3:0	161765820	161766820	1000	NNGAGT
ATF6_11	ATF6	TTCGTGCCCCTGGAAGAGTCT	chr1	161766577	161766603	TTCGTGCCCCTGGAAGAGTCTNNGAGT	+	2:0|3:0	161765820	161766820	1000	NNGAGT
ATF6_12	ATF6	GGCTTCTGTCCTGGCCACAGG	chr1	161766611	161766637	GGCTTCTGTCCTGGCCACAGGNNGAGT	+	2:0|3:0	161765820	161766820	1000	NNGAGT
ATF6_13	ATF6	AAAAAGGCTACAAGCTATTTC	chr1	161766766	161766792	AAAAAGGCTACAAGCTATTTCNNGAGT	+	2:0|3:0	161765820	161766820	1000	NNGAGT
ATF6_14	ATF6	TTGTGAAATGGGGGAGCCGGC	chr1	161766354	161766380	TTGTGAAATGGGGGAGCCGGCNGT	+	2:0|3:0	161765820	161766820	1000	NNGGGT
ATF6_15	ATF6	TTTCACAGGCTGGATGAAGAT	chr1	161766418	161766444	TTTCACAGGCTGGATGAAGATNGT	+	2:0|3:0	161765820	161766820	1000	NNGGGT
ATF6_16	ATF6	GAGTGGGATCTGAGAATGTAC	chr1	161766445	161766471	GAGTGGGATCTGAGAATGTACNGT	+	2:0|3:0	161765820	161766820	1000	NNGGGT
ATF6_17	ATF6	CTGAGAATGTACCAGGGTGGC	chr1	161766454	161766480	CTGAGAATGTACCAGGGTGGCNGT	+	2:0|3:0	161765820	161766820	1000	NNGGGT
ATF6_18	ATF6	CGAGGGGCCTCACTCCCCAGG	chr1	161766541	161766567	CGAGGGGCCTCACTCCCCAGGNGT	-	2:0|3:0	161765820	161766820	1000	NNGGGT
ATF6_19	ATF6	ACTATTCCCACTGGGGAAGTA	chr1	161766674	161766700	ACTATTCCCACTGGGGAAGTANGT	+	2:0|3:0	161765820	161766820	1000	NNGGGT
ATF6_20	ATF6	TAGCCACGCTGTGGCATTAAG	chr1	161765986	161766012	TAGCCACGCTGTGGCATTAAGNAT	+	2:0|3:0	161765820	161766820	1000	NNGGAT
ATF6_21	ATF6	ACAAACTACTTTTGCCGCACG	chr1	161766230	161766256	ACAAACTACTTTTGCCGCACGNAT	-	2:0|3:0	161765820	161766820	1000	NNGGAT
ATF6_22	ATF6	AGCCCGGGACTCTTTCACAGG	chr1	161766406	161766432	AGCCCGGGACTCTTTCACAGGNAT	+	2:0|3:0	161765820	161766820	1000	NNGGAT
ATF6_23	ATF6	CTGGATGAAGATTGGGGTGAG	chr1	161766427	161766453	CTGGATGAAGATTGGGGTGAGNAT	+	2:0|3:0	161765820	161766820	1000	NNGGAT
BACH1_1	BACH1	CCCGGGCACGCGGCGACTCGG	chr21	29298455	29298481	CCCGGGCACGCGGCGACTCGGNNGAAT	+	2:0|3:0	29298422	29299422	1000	NNGAAT
BACH1_2	BACH1	CTGCAGGACGCCCTAATTCAG	chr21	29298470	29298496	CTGCAGGACGCCCTAATTCAGNNGAGT	-	2:0|3:0	29298422	29299422	1000	NNGAGT
BACH1_3	BACH1	AAGGGAGAGGAGAGGTGGTCC	chr21	29298541	29298567	AAGGGAGAGGAGAGGTGGTCCNNGAGT	+	2:0|3:0	29298422	29299422	1000	NNGAGT
BACH1_4	BACH1	GAGGAGAGGTGGTCCTCGAGT	chr21	29298547	29298573	GAGGAGAGGTGGTCCTCGAGTNNGAGT	+	2:0|3:0	29298422	29299422	1000	NNGAGT
BACH1_5	BACH1	GCGGCTGGCCGCGCGGAAGGA	chr21	29298852	29298878	GCGGCTGGCCGCGCGGAAGGANNGAGT	+	2:0|3:0	29298422	29299422	1000	NNGAGT
BACH1_6	BACH1	CCGCGCCGCGCCTCAGCTCTG	chr21	29298933	29298959	CCGCGCCGCGCCTCAGCTCTGNNGAGT	+	2:0|3:0	29298422	29299422	1000	NNGAGT
BACH1_7	BACH1	TTCAGCCGAGTCGCCGCGTGC	chr21	29298454	29298480	TTCAGCCGAGTCGCCGCGTGCNGT	-	2:0|3:0	29298422	29299422	1000	NNGGGT
BACH1_8	BACH1	CGGGCCTCGAGGAGGCGGCGG	chr21	29298615	29298641	CGGGCCTCGAGGAGGCGGCGGNGT	-	2:0|3:0	29298422	29299422	1000	NNGGGT
BACH1_9	BACH1	CCCACGCGGGGGGTTGCAGGG	chr21	29298656	29298682	CCCACGCGGGGGGTTGCAGGGNGT	-	2:0|3:0	29298422	29299422	1000	NNGGGT
BACH1_10	BACH1	CCGCGGCCGGAAGCCCACGCG	chr21	29298669	29298695	CCGCGGCCGGAAGCCCACGCGNGT	-	2:0|3:0	29298422	29299422	1000	NNGGGT
BACH1_11	BACH1	GCGCGCGCAATAGCGCGGGGC	chr21	29298698	29298724	GCGCGCGCAATAGCGCGGGGCNGT	-	2:0|3:0	29298422	29299422	1000	NNGGGT
BACH1_12	BACH1	AACAACAGCTCCGGCAGTGCA	chr21	29299190	29299216	AACAACAGCTCCGGCAGTGCANGT	-	2:0|3:0	29298422	29299422	1000	NNGGGT
BACH1_13	BACH1	CCCGGGTAAAGTACGGCGCGC	chr21	29299218	29299244	CCCGGGTAAAGTACGGCGCGCNGT	-	2:0|3:0	29298422	29299422	1000	NNGGGT
BACH1_14	BACH1	GTCCTCGAGTGGGAGTCAGTT	chr21	29298558	29298584	GTCCTCGAGTGGGAGTCAGTTNAT	+	2:0|3:0	29298422	29299422	1000	NNGGAT
BACH1_15	BACH1	CCCGCGGGGGGCGCCGGCGGC	chr21	29299116	29299142	CCCGCGGGGGGCGCCGGCGGCNAT	+	2:0|3:0	29298422	29299422	1000	NNGGAT
BACH1_16	BACH1	TTCCGGCGTCGCGGCCACTTC	chr21	29299141	29299167	TTCCGGCGTCGCGGCCACTTCNAT	-	2:0|3:0	29298422	29299422	1000	NNGGAT
BACH2_1	BACH2	GGGGAGCGGGTGACGTCAGCG	chr6	90296909	90296935	GGGGAGCGGGTGACGTCAGCGNNGAAT	-	2:0|3:0	90296343	90297343	1000	NNGAAT
BACH2_2	BACH2	CCCGGCTCCCGTAAAGTTATT	chr6	90296936	90296962	CCCGGCTCCCGTAAAGTTATTNNGAAT	-	2:0|3:0	90296343	90297343	1000	NNGAAT
BACH2_3	BACH2	GCGACTAGCGTAAGCCGCTCC	chr6	90297001	90297027	GCGACTAGCGTAAGCCGCTCCNNGAAT	+	2:0|3:0	90296343	90297343	1000	NNGAAT
BACH2_4	BACH2	GACGCAAAGTTCTCCGGCGAG	chr6	90296474	90296500	GACGCAAAGTTCTCCGGCGAGNNGAGT	-	2:0|3:0	90296343	90297343	1000	NNGAGT
BACH2_5	BACH2	AAGCGAGAGCGGGGCGGCGGC	chr6	90296685	90296711	AAGCGAGAGCGGGGCGGCGGCNNGAGT	+	2:0|3:0	90296343	90297343	1000	NNGAGT
BACH2_6	BACH2	AATGTCAACAATGTAGCGATT	chr6	90296885	90296911	AATGTCAACAATGTAGCGATTNNGAGT	-	2:0|3:0	90296343	90297343	1000	NNGAGT
BACH2_7	BACH2	AGCCGGCGAGGTGGGCAGTTC	chr6	90296553	90296579	AGCCGGCGAGGTGGGCAGTTCNGT	+	2:0|3:0	90296343	90297343	1000	NNGGGT
BACH2_8	BACH2	TAAAGTTATTGTGAATGGGGA	chr6	90296925	90296951	TAAAGTTATTGTGAATGGGGANGT	-	2:0|3:0	90296343	90297343	1000	NNGGGT
BACH2_9	BACH2	GCCTTCCCGGCCACGAAAGAC	chr6	90297204	90297230	GCCTTCCCGGCCACGAAAGACNGT	+	2:0|3:0	90296343	90297343	1000	NNGGGT
BACH2_10	BACH2	AGACGAGGGTTGGGGGCATAG	chr6	90297221	90297247	AGACGAGGGTTGGGGGCATAGNGT	+	2:0|3:0	90296343	90297343	1000	NNGGGT
BACH2_11	BACH2	AGGAGAGCAGACGTCGGGACC	chr6	90297317	90297343	AGGAGAGCAGACGTCGGGACCNAT	+	2:0|3:0	90296343	90297343	1000	NNGGAT
BATF_1	BATF	TGTGTTTGATGGTCAGGAAAG	chr14	75521976	75522002	TGTGTTTGATGGTCAGGAAAGNNGAAT	+	2:0|3:0	75521969	75522969	1000	NNGAAT
BATF_2	BATF	CAGGCAGGGAAAAACCCCAGC	chr14	75522222	75522248	CAGGCAGGGAAAAACCCCAGCNNGAAT	-	2:0|3:0	75521969	75522969	1000	NNGAAT
BATF_3	BATF	ACATATCTGGGAAAAGACCTA	chr14	75522342	75522368	ACATATCTGGGAAAAGACCTANNGAAT	-	2:0|3:0	75521969	75522969	1000	NNGAAT
BATF_4	BATF	GGCTCTCTTTCCATCCCCCAG	chr14	75522780	75522806	GGCTCTCTTTCCATCCCCCAGNNGAAT	-	2:0|3:0	75521969	75522969	1000	NNGAAT
BATF_5	BATF	GTCACATGGGCGGAAACTTCA	chr14	75522389	75522415	GTCACATGGGCGGAAACTTCANNGAGT	-	2:0|3:0	75521969	75522969	1000	NNGAGT
BATF_6	BATF	TCCGCCCATGTGACTTCCAGC	chr14	75522402	75522428	TCCGCCCATGTGACTTCCAGCNNGAGT	+	2:0|3:0	75521969	75522969	1000	NNGAGT
BATF_7	BATF	GGGAGCAGTCCCTCTGCACCC	chr14	75522492	75522518	GGGAGCAGTCCCTCTGCACCCNNGAGT	+	2:0|3:0	75521969	75522969	1000	NNGAGT
BATF_8	BATF	AGAGCCCAGAGGTGCCTGGGG	chr14	75522632	75522658	AGAGCCCAGAGGTGCCTGGGGNNGAGT	+	2:0|3:0	75521969	75522969	1000	NNGAGT
BATF_9	BATF	AATTCCATGTCCTAAGTCTAA	chr14	75522865	75522891	AATTCCATGTCCTAAGTCTAANNGAGT	-	2:0|3:0	75521969	75522969	1000	NNGAGT
BATF_10	BATF	GGTCTGGAGATAAGACGATCC	chr14	75522003	75522029	GGTCTGGAGATAAGACGATCCNGT	-	2:0|3:0	75521969	75522969	1000	NNGGGT
BATF_11	BATF	CCCCTTAAGTCCAGCCAGCCT	chr14	75522030	75522056	CCCCTTAAGTCCAGCCAGCCTNGT	-	2:0|3:0	75521969	75522969	1000	NNGGGT
BATF_12	BATF	CCCCGAGGCTGGCTGGACTTA	chr14	75522031	75522057	CCCCGAGGCTGGCTGGACTTANGT	+	2:0|3:0	75521969	75522969	1000	NNGGGT
BATF_13	BATF	ACCCCTGCGTCCTCCTCACTC	chr14	75522509	75522535	ACCCCTGCGTCCTCCTCACTCNGT	-	2:0|3:0	75521969	75522969	1000	NNGGGT
BATF_14	BATF	AGAAAAAGGGGCTTTGGCAGA	chr14	75522934	75522960	AGAAAAAGGGGCTTTGGCAGANGT	-	2:0|3:0	75521969	75522969	1000	NNGGGT
BATF_15	BATF	TCCTACCTTCTGATTCTCCTG	chr14	75522768	75522794	TCCTACCTTCTGATTCTCCTGNAT	+	2:0|3:0	75521969	75522969	1000	NNGGAT
BATF_16	BATF	CCTTGTCCTGCCCAGGGAGCT	chr14	75522813	75522839	CCTTGTCCTGCCCAGGGAGCTNAT	+	2:0|3:0	75521969	75522969	1000	NNGGAT
BATF3_1	BATF3	GGGGGGCGAGGAGGTGGGTGC	chr1	212699592	212699618	GGGGGGCGAGGAGGTGGGTGCNNGAGT	-	2:0|3:0	212699480	212700480	1000	NNGAGT
BATF3_2	BATF3	CGGGGACACTGGGCCGACGCG	chr1	212699915	212699941	CGGGGACACTGGGCCGACGCGNNGAGT	-	2:0|3:0	212699480	212700480	1000	NNGAGT
BATF3_3	BATF3	ACACCCACTGTGTTTCTCAAC	chr1	212700227	212700253	ACACCCACTGTGTTTCTCAACNNGAGT	-	2:0|3:0	212699480	212700480	1000	NNGAGT
BATF3_4	BATF3	CTTCGGGGCCGCTGGAGGAGC	chr1	212700387	212700413	CTTCGGGGCCGCTGGAGGAGCNNGAGT	-	2:0|3:0	212699480	212700480	1000	NNGAGT
BATF3_5	BATF3	GGGGTGAAGACGCCGGCTTCA	chr1	212700424	212700450	GGGGTGAAGACGCCGGCTTCANNGAGT	+	2:0|3:0	212699480	212700480	1000	NNGAGT
BATF3_6	BATF3	CGCGCCGCGGGGGGCGAGGAG	chr1	212699600	212699626	CGCGCCGCGGGGGGCGAGGAGNGT	-	2:0|3:0	212699480	212700480	1000	NNGGGT
BATF3_7	BATF3	GCCCGCCCTCTCTCCGCACCT	chr1	212700023	212700049	GCCCGCCCTCTCTCCGCACCTNGT	+	2:0|3:0	212699480	212700480	1000	NNGGGT
BATF3_8	BATF3	GCGCCGGCGGAAAGCCGCGGC	chr1	212700060	212700086	GCGCCGGCGGAAAGCCGCGGCNGT	-	2:0|3:0	212699480	212700480	1000	NNGGGT
BATF3_9	BATF3	GGGTGGGCTTCGCGTTCCCTC	chr1	212700122	212700148	GGGTGGGCTTCGCGTTCCCTCNGT	-	2:0|3:0	212699480	212700480	1000	NNGGGT
BATF3_10	BATF3	CCCCCCCGGGCGTCGCCTCGC	chr1	212700145	212700171	CCCCCCCGGGCGTCGCCTCGCNGT	-	2:0|3:0	212699480	212700480	1000	NNGGGT
BATF3_11	BATF3	CCCACGCGAGGCGACGCCCGG	chr1	212700146	212700172	CCCACGCGAGGCGACGCCCGGNGT	+	2:0|3:0	212699480	212700480	1000	NNGGGT
BATF3_12	BATF3	AGGGGGGCGCCATGCAGCCTT	chr1	212700180	212700206	AGGGGGGCGCCATGCAGCCTTNGT	+	2:0|3:0	212699480	212700480	1000	NNGGGT
BATF3_13	BATF3	CCTGCGTCCGCCCCCCGGCGC	chr1	212700313	212700339	CCTGCGTCCGCCCCCCGGCGCNGT	+	2:0|3:0	212699480	212700480	1000	NNGGGT
BATF3_14	BATF3	GCGGCCCCGAAGCCGCGGCTC	chr1	212700402	212700428	GCGGCCCCGAAGCCGCGGCTCNGT	+	2:0|3:0	212699480	212700480	1000	NNGGGT
BATF3_15	BATF3	GACAAGCAGAGGTAGGGGCGT	chr1	212699518	212699544	GACAAGCAGAGGTAGGGGCGTNAT	-	2:0|3:0	212699480	212700480	1000	NNGGAT
BATF3_16	BATF3	GCGAGGCCGTGGGTGCGGCAC	chr1	212699850	212699876	GCGAGGCCGTGGGTGCGGCACNAT	-	2:0|3:0	212699480	212700480	1000	NNGGAT
BATF3_17	BATF3	GGCGGAAAGCCGCGGCAGGGG	chr1	212700055	212700081	GGCGGAAAGCCGCGGCAGGGGNAT	-	2:0|3:0	212699480	212700480	1000	NNGGAT
BATF3_18	BATF3	CTGGAGGAGCGAGAGTGGCGC	chr1	212700376	212700402	CTGGAGGAGCGAGAGTGGCGCNAT	-	2:0|3:0	212699480	212700480	1000	NNGGAT
BCL6_1	BCL6	TTTATTTTAACACCTGACAGC	chr3	187745189	187745215	TTTATTTTAACACCTGACAGCNNGAAT	+	2:0|3:0	187744968	187745968	1000	NNGAAT
BCL6_2	BCL6	ACTTCTAAGAACCCCAGTTCT	chr3	187745448	187745474	ACTTCTAAGAACCCCAGTTCTNNGAAT	+	2:0|3:0	187744968	187745968	1000	NNGAAT
BCL6_3	BCL6	GAATCAACAGAGCTCAATTCT	chr3	187745471	187745497	GAATCAACAGAGCTCAATTCTNNGAAT	+	2:0|3:0	187744968	187745968	1000	NNGAAT
BCL6_4	BCL6	AAAGTCCGAAGCTCAAATTCC	chr3	187745487	187745513	AAAGTCCGAAGCTCAAATTCCNNGAAT	-	2:0|3:0	187744968	187745968	1000	NNGAAT
BCL6_5	BCL6	GCTGTAGCAAAGCTCGGCCTC	chr3	187745781	187745807	GCTGTAGCAAAGCTCGGCCTCNNGAAT	+	2:0|3:0	187744968	187745968	1000	NNGAAT
BCL6_6	BCL6	ACCGAATAGCAAATTAGTTCT	chr3	187745806	187745832	ACCGAATAGCAAATTAGTTCTNNGAAT	-	2:0|3:0	187744968	187745968	1000	NNGAAT
BCL6_7	BCL6	CGCACTCCCCCTCTTATGTCA	chr3	187745826	187745852	CGCACTCCCCCTCTTATGTCANNGAAT	-	2:0|3:0	187744968	187745968	1000	NNGAAT
BCL6_8	BCL6	TGAGTTTATGGGTAAGAAAGA	chr3	187745879	187745905	TGAGTTTATGGGTAAGAAAGANNGAAT	-	2:0|3:0	187744968	187745968	1000	NNGAAT
BCL6_9	BCL6	GCTATTCGGTGACATAAGAGG	chr3	187745823	187745849	GCTATTCGGTGACATAAGAGGNNGAGT	+	2:0|3:0	187744968	187745968	1000	NNGAGT
BCL6_10	BCL6	TTGTGCATTTAGCTCGATCTG	chr3	187745901	187745927	TTGTGCATTTAGCTCGATCTGNNGAGT	-	2:0|3:0	187744968	187745968	1000	NNGAGT
BCL6_11	BCL6	AGCTCTGTTGATTCTTAGAAC	chr3	187745458	187745484	AGCTCTGTTGATTCTTAGAACNGT	-	2:0|3:0	187744968	187745968	1000	NNGGGT
BCL6_12	BCL6	GGGGAGTGCGCTTTGCTTTCC	chr3	187745843	187745869	GGGGAGTGCGCTTTGCTTTCCNGT	+	2:0|3:0	187744968	187745968	1000	NNGGGT
BCL6_13	BCL6	TTAGCTCGATCTGCTGAGTTT	chr3	187745893	187745919	TTAGCTCGATCTGCTGAGTTTNGT	-	2:0|3:0	187744968	187745968	1000	NNGGGT
BCL6_14	BCL6	AGTCCCACGTCTCTCCCACCA	chr3	187745151	187745177	AGTCCCACGTCTCTCCCACCANAT	-	2:0|3:0	187744968	187745968	1000	NNGGAT
BCL6_15	BCL6	GGTCCTCATAAGCAGAGCGTC	chr3	187745630	187745656	GGTCCTCATAAGCAGAGCGTCNAT	+	2:0|3:0	187744968	187745968	1000	NNGGAT
BHLHE40_1	BHLHE40	CTTTGAAATCCCCTGGGCTGC	chr3	4979574	4979600	CTTTGAAATCCCCTGGGCTGCNNGAAT	-	2:0|3:0	4978937	4979937	1000	NNGAAT
BHLHE40_2	BHLHE40	GCCCTCCCCCGGCTTCATCAC	chr3	4979200	4979226	GCCCTCCCCCGGCTTCATCACNNGAGT	-	2:0|3:0	4978937	4979937	1000	NNGAGT
BHLHE40_3	BHLHE40	CCGGCAGTGGCCAGACGTGCC	chr3	4979249	4979275	CCGGCAGTGGCCAGACGTGCCNNGAGT	+	2:0|3:0	4978937	4979937	1000	NNGAGT
BHLHE40_4	BHLHE40	TGCGGGCTGGGTTAAATGGGA	chr3	4979308	4979334	TGCGGGCTGGGTTAAATGGGANNGAGT	-	2:0|3:0	4978937	4979937	1000	NNGAGT
BHLHE40_5	BHLHE40	CACACACCGCCAGTCTGTGCG	chr3	4979478	4979504	CACACACCGCCAGTCTGTGCGNNGAGT	+	2:0|3:0	4978937	4979937	1000	NNGAGT
BHLHE40_6	BHLHE40	GGTCTCTCCGCAGATGTTCCT	chr3	4979608	4979634	GGTCTCTCCGCAGATGTTCCTNNGAGT	-	2:0|3:0	4978937	4979937	1000	NNGAGT
BHLHE40_7	BHLHE40	CAGTTGAGGCTTGAAGGGCCA	chr3	4979809	4979835	CAGTTGAGGCTTGAAGGGCCANNGAGT	-	2:0|3:0	4978937	4979937	1000	NNGAGT
BHLHE40_8	BHLHE40	CGCCCGGAGCTGCTCCAAGTT	chr3	4979855	4979881	CGCCCGGAGCTGCTCCAAGTTNNGAGT	-	2:0|3:0	4978937	4979937	1000	NNGAGT
BHLHE40_9	BHLHE40	GGCGCGGAAGCTGGAAGGGAC	chr3	4979034	4979060	GGCGCGGAAGCTGGAAGGGACNGT	-	2:0|3:0	4978937	4979937	1000	NNGGGT
BHLHE40_10	BHLHE40	CACGACCTGGGTCCTGCCCAG	chr3	4979065	4979091	CACGACCTGGGTCCTGCCCAGNGT	-	2:0|3:0	4978937	4979937	1000	NNGGGT
BHLHE40_11	BHLHE40	AAGAGGGGGTGGCAGCACGAC	chr3	4979080	4979106	AAGAGGGGGTGGCAGCACGACNGT	-	2:0|3:0	4978937	4979937	1000	NNGGGT
BHLHE40_12	BHLHE40	GCGGCCGCCTTTCCCCGAAGA	chr3	4979097	4979123	GCGGCCGCCTTTCCCCGAAGANGT	-	2:0|3:0	4978937	4979937	1000	NNGGGT
BHLHE40_13	BHLHE40	GGCCAGACGTGCCTGGAGTCA	chr3	4979257	4979283	GGCCAGACGTGCCTGGAGTCANGT	+	2:0|3:0	4978937	4979937	1000	NNGGGT
BHLHE40_14	BHLHE40	GGCTGGGTTAAATGGGAGCGA	chr3	4979304	4979330	GGCTGGGTTAAATGGGAGCGANGT	-	2:0|3:0	4978937	4979937	1000	NNGGGT
BHLHE40_15	BHLHE40	GAGTAATGGAGAGGCTGCGGG	chr3	4979323	4979349	GAGTAATGGAGAGGCTGCGGGNGT	-	2:0|3:0	4978937	4979937	1000	NNGGGT
BHLHE40_16	BHLHE40	GGGGCGGTTAGGGCGGAGTGG	chr3	4979366	4979392	GGGGCGGTTAGGGCGGAGTGGNGT	-	2:0|3:0	4978937	4979937	1000	NNGGGT
BHLHE40_17	BHLHE40	GACTGGAGCACGGAGACCTAC	chr3	4979774	4979800	GACTGGAGCACGGAGACCTACNGT	+	2:0|3:0	4978937	4979937	1000	NNGGGT
BHLHE40_18	BHLHE40	GCCGAAGATTCCAGCAGCCCA	chr3	4979567	4979593	GCCGAAGATTCCAGCAGCCCANAT	+	2:0|3:0	4978937	4979937	1000	NNGGAT
BHLHE40_19	BHLHE40	CTGTCTGCACTAGCGGAGCGT	chr3	4979662	4979688	CTGTCTGCACTAGCGGAGCGTNAT	-	2:0|3:0	4978937	4979937	1000	NNGGAT
BHLHE40_20	BHLHE40	CCCGGCTCGCCGCGCCATGGA	chr3	4979703	4979729	CCCGGCTCGCCGCGCCATGGANAT	+	2:0|3:0	4978937	4979937	1000	NNGGAT
BHLHE40_21	BHLHE40	GGCGGGGGGTGGTTGCGCGCT	chr3	4979728	4979754	GGCGGGGGGTGGTTGCGCGCTNAT	-	2:0|3:0	4978937	4979937	1000	NNGGAT
BHLHE41_1	BHLHE41	TGGCGAGGGCAGAGCCCCTCC	chr12	26124613	26124639	TGGCGAGGGCAGAGCCCCTCCNNGAAT	-	2:0|3:0	26124536	26125536	1000	NNGAAT
BHLHE41_2	BHLHE41	GGGTAAGGTGCACGCACCCTT	chr12	26124693	26124719	GGGTAAGGTGCACGCACCCTTNNGAAT	-	2:0|3:0	26124536	26125536	1000	NNGAAT
BHLHE41_3	BHLHE41	TAACTGTCTCTCTTGCAAATG	chr12	26124741	26124767	TAACTGTCTCTCTTGCAAATGNNGAAT	+	2:0|3:0	26124536	26125536	1000	NNGAAT
BHLHE41_4	BHLHE41	ACAGCAGTTGAACATGGACGA	chr12	26124766	26124792	ACAGCAGTTGAACATGGACGANNGAAT	-	2:0|3:0	26124536	26125536	1000	NNGAAT
BHLHE41_5	BHLHE41	GACTGCATCGCCTTTGGGAAG	chr12	26125247	26125273	GACTGCATCGCCTTTGGGAAGNNGAAT	-	2:0|3:0	26124536	26125536	1000	NNGAAT
BHLHE41_6	BHLHE41	GTTCGTCCGTTGTTACGGTGC	chr12	26125352	26125378	GTTCGTCCGTTGTTACGGTGCNNGAAT	+	2:0|3:0	26124536	26125536	1000	NNGAAT
BHLHE41_7	BHLHE41	TGGGACTCAAGTTTACCCACC	chr12	26125450	26125476	TGGGACTCAAGTTTACCCACCNNGAAT	-	2:0|3:0	26124536	26125536	1000	NNGAAT
BHLHE41_8	BHLHE41	TACCAGCGCAGTGGGGCCGGC	chr12	26124984	26125010	TACCAGCGCAGTGGGGCCGGCNNGAGT	-	2:0|3:0	26124536	26125536	1000	NNGAGT
BHLHE41_9	BHLHE41	GCCCTGTGGCCAAACACTGCC	chr12	26125021	26125047	GCCCTGTGGCCAAACACTGCCNNGAGT	-	2:0|3:0	26124536	26125536	1000	NNGAGT
BHLHE41_10	BHLHE41	ATGCAGTCGGCAGGAGGAGGG	chr12	26125266	26125292	ATGCAGTCGGCAGGAGGAGGGNNGAGT	+	2:0|3:0	26124536	26125536	1000	NNGAGT
BHLHE41_11	BHLHE41	CCGTAACAACGGACGAACCCA	chr12	26125343	26125369	CCGTAACAACGGACGAACCCANNGAGT	-	2:0|3:0	26124536	26125536	1000	NNGAGT
BHLHE41_12	BHLHE41	GAGAATTCGCGGTGGGTAAAC	chr12	26125446	26125472	GAGAATTCGCGGTGGGTAAACNNGAGT	+	2:0|3:0	26124536	26125536	1000	NNGAGT
BHLHE41_13	BHLHE41	GAGGGCAGAGCCCCTCCCCGA	chr12	26124609	26124635	GAGGGCAGAGCCCCTCCCCGANGT	-	2:0|3:0	26124536	26125536	1000	NNGGGT
BHLHE41_14	BHLHE41	AAAGCCTAGACAGATATTCGC	chr12	26124678	26124704	AAAGCCTAGACAGATATTCGCNGT	+	2:0|3:0	26124536	26125536	1000	NNGGGT
BHLHE41_15	BHLHE41	TACTGGAACATAGAGATTTTA	chr12	26124716	26124742	TACTGGAACATAGAGATTTTANGT	-	2:0|3:0	26124536	26125536	1000	NNGGGT
BHLHE41_16	BHLHE41	ATGGTACGTTCCGCACGTGAG	chr12	26125072	26125098	ATGGTACGTTCCGCACGTGAGNGT	-	2:0|3:0	26124536	26125536	1000	NNGGGT
BHLHE41_17	BHLHE41	TCGGCAGGAGGAGGGGGGAGT	chr12	26125272	26125298	TCGGCAGGAGGAGGGGGGAGTNGT	+	2:0|3:0	26124536	26125536	1000	NNGGGT
BHLHE41_18	BHLHE41	TTGGCTCCAAAATGCGACTCC	chr12	26125327	26125353	TTGGCTCCAAAATGCGACTCCNGT	+	2:0|3:0	26124536	26125536	1000	NNGGGT
BHLHE41_19	BHLHE41	GAAGTGAAAAGAGAATTCGCG	chr12	26125436	26125462	GAAGTGAAAAGAGAATTCGCGNGT	+	2:0|3:0	26124536	26125536	1000	NNGGGT
BHLHE41_20	BHLHE41	GGTAGGCTTGGGAGACCTTGG	chr12	26124843	26124869	GGTAGGCTTGGGAGACCTTGGNAT	+	2:0|3:0	26124536	26125536	1000	NNGGAT
BHLHE41_21	BHLHE41	CGCCCCCCTCCGGGCTGGACC	chr12	26125097	26125123	CGCCCCCCTCCGGGCTGGACCNAT	-	2:0|3:0	26124536	26125536	1000	NNGGAT
BMI1_1	BMI1	CTAATTCCCAGGCCGCCCTTA	chr10	22320994	22321020	CTAATTCCCAGGCCGCCCTTANNGAAT	+	2:0|3:0	22320599	22321599	1000	NNGAAT
BMI1_2	BMI1	CTCATTCCTTAAGGGCGGCCT	chr10	22320997	22321023	CTCATTCCTTAAGGGCGGCCTNNGAAT	-	2:0|3:0	22320599	22321599	1000	NNGAAT
BMI1_3	BMI1	TAGCAGCACCTCCCAGCCCCG	chr10	22321296	22321322	TAGCAGCACCTCCCAGCCCCGNNGAAT	+	2:0|3:0	22320599	22321599	1000	NNGAAT
BMI1_4	BMI1	GACACCGGCTCCAAAATGGCT	chr10	22321072	22321098	GACACCGGCTCCAAAATGGCTNNGAGT	-	2:0|3:0	22320599	22321599	1000	NNGAGT
BMI1_5	BMI1	AAAAAAATGCACCGCTGAAGG	chr10	22321106	22321132	AAAAAAATGCACCGCTGAAGGNNGAGT	-	2:0|3:0	22320599	22321599	1000	NNGAGT
BMI1_6	BMI1	CCCCTCCGCGCGCGCCCTCCC	chr10	22321337	22321363	CCCCTCCGCGCGCGCCCTCCCNNGAGT	+	2:0|3:0	22320599	22321599	1000	NNGAGT
BMI1_7	BMI1	CAGAGATCGGGGCGAGACAAT	chr10	22321243	22321269	CAGAGATCGGGGCGAGACAATNAT	+	2:0|3:0	22320599	22321599	1000	NNGGAT
CDX2_1	CDX2	GAAGCTCTTAACAATAAAGGT	chr13	27969481	27969507	GAAGCTCTTAACAATAAAGGTNNGAAT	-	2:0|3:0	27968811	27969811	1000	NNGAAT
CDX2_2	CDX2	TAACCTCCAATCACAGGTTCA	chr13	27969530	27969556	TAACCTCCAATCACAGGTTCANNGAAT	+	2:0|3:0	27968811	27969811	1000	NNGAAT
CDX2_3	CDX2	GGCCAGGAGCACAGGGCGGGA	chr13	27969779	27969805	GGCCAGGAGCACAGGGCGGGANNGAAT	-	2:0|3:0	27968811	27969811	1000	NNGAAT
CDX2_4	CDX2	GCGGCGCCAGGTTGAGGCCGC	chr13	27968922	27968948	GCGGCGCCAGGTTGAGGCCGCNNGAGT	+	2:0|3:0	27968811	27969811	1000	NNGAGT
CDX2_5	CDX2	GGCGCAGCCACCCGCCGCTCC	chr13	27969098	27969124	GGCGCAGCCACCCGCCGCTCCNNGAGT	-	2:0|3:0	27968811	27969811	1000	NNGAGT
CDX2_6	CDX2	GCCGGCGGCCTTCCGTGATTA	chr13	27969296	27969322	GCCGGCGGCCTTCCGTGATTANNGAGT	+	2:0|3:0	27968811	27969811	1000	NNGAGT
CDX2_7	CDX2	TGGTGTCTGTGTCATTACTAA	chr13	27969332	27969358	TGGTGTCTGTGTCATTACTAANNGAGT	-	2:0|3:0	27968811	27969811	1000	NNGAGT
CDX2_8	CDX2	TATGTTTCGAGGGGTTGTGCG	chr13	27969388	27969414	TATGTTTCGAGGGGTTGTGCGNNGAGT	-	2:0|3:0	27968811	27969811	1000	NNGAGT
CDX2_9	CDX2	CCACGTGGTAACCGCCGTAGT	chr13	27968871	27968897	CCACGTGGTAACCGCCGTAGTNGT	+	2:0|3:0	27968811	27969811	1000	NNGGGT
CDX2_10	CDX2	CGCCAGAGTGGCGCACGGAGC	chr13	27968940	27968966	CGCCAGAGTGGCGCACGGAGCNGT	+	2:0|3:0	27968811	27969811	1000	NNGGGT
CDX2_11	CDX2	GTAGCTCACGTACATGGTGGC	chr13	27968992	27969018	GTAGCTCACGTACATGGTGGCNGT	+	2:0|3:0	27968811	27969811	1000	NNGGGT
CDX2_12	CDX2	GGCGAGGGGACTCGAGGAGCG	chr13	27969089	27969115	GGCGAGGGGACTCGAGGAGCGNGT	+	2:0|3:0	27968811	27969811	1000	NNGGGT
CDX2_13	CDX2	GGCTCCGCACGCCAGCCTGTG	chr13	27969265	27969291	GGCTCCGCACGCCAGCCTGTGNGT	-	2:0|3:0	27968811	27969811	1000	NNGGGT
CLOCK_1	CLOCK	GAGGAGCTGGCCACAGGAGCG	chr4	55546643	55546669	GAGGAGCTGGCCACAGGAGCGNNGAAT	-	2:0|3:0	55546320	55547320	1000	NNGAAT
CLOCK_2	CLOCK	GACACAGGCGGGGTAGTGGTT	chr4	55546542	55546568	GACACAGGCGGGGTAGTGGTTNNGAGT	-	2:0|3:0	55546320	55547320	1000	NNGAGT
CLOCK_3	CLOCK	GCCCGGTGGGCCCAGGGCCTG	chr4	55546742	55546768	GCCCGGTGGGCCCAGGGCCTGNNGAGT	-	2:0|3:0	55546320	55547320	1000	NNGAGT
CLOCK_4	CLOCK	TTTTAAACCGGCAGCCGCAAG	chr4	55546845	55546871	TTTTAAACCGGCAGCCGCAAGNNGAGT	+	2:0|3:0	55546320	55547320	1000	NNGAGT
CLOCK_5	CLOCK	AGATTTCGGCCCAAGGGGCGC	chr4	55547055	55547081	AGATTTCGGCCCAAGGGGCGCNNGAGT	-	2:0|3:0	55546320	55547320	1000	NNGAGT
CLOCK_6	CLOCK	CGAGTCACCGCAGCGGGAGAC	chr4	55546520	55546546	CGAGTCACCGCAGCGGGAGACNGT	-	2:0|3:0	55546320	55547320	1000	NNGGGT
CLOCK_7	CLOCK	GAGCGGCGAATTTTTGGGGGG	chr4	55546627	55546653	GAGCGGCGAATTTTTGGGGGGNGT	-	2:0|3:0	55546320	55547320	1000	NNGGGT
CLOCK_8	CLOCK	ACAGGAGCGGCGAATTTTTGG	chr4	55546631	55546657	ACAGGAGCGGCGAATTTTTGGNGT	-	2:0|3:0	55546320	55547320	1000	NNGGGT
CLOCK_9	CLOCK	TTCCTTCGCGCTCTCGCTCTC	chr4	55546812	55546838	TTCCTTCGCGCTCTCGCTCTCNGT	+	2:0|3:0	55546320	55547320	1000	NNGGGT
CLOCK_10	CLOCK	TCCGCCGGCCGTCTGAGCCCG	chr4	55546911	55546937	TCCGCCGGCCGTCTGAGCCCGNGT	-	2:0|3:0	55546320	55547320	1000	NNGGGT
CLOCK_11	CLOCK	AGGCAGCACGGAGCCGCGCCA	chr4	55547011	55547037	AGGCAGCACGGAGCCGCGCCANAT	+	2:0|3:0	55546320	55547320	1000	NNGGAT
CLOCK_12	CLOCK	GCGGGAGTCTCTTCGGGCGTC	chr4	55547036	55547062	GCGGGAGTCTCTTCGGGCGTCNAT	-	2:0|3:0	55546320	55547320	1000	NNGGAT
CLOCK_13	CLOCK	AGAAGAGCTTCCTGCCGGATG	chr4	55547253	55547279	AGAAGAGCTTCCTGCCGGATGNAT	+	2:0|3:0	55546320	55547320	1000	NNGGAT
CLOCK_14	CLOCK	AGCGGGTTCCTTTTCTGGCCT	chr4	55547278	55547304	AGCGGGTTCCTTTTCTGGCCTNAT	-	2:0|3:0	55546320	55547320	1000	NNGGAT
CREB1_1	CREB1	ACCAAGTCGCCGACACCCCTC	chr2	207529624	207529650	ACCAAGTCGCCGACACCCCTCNNGAAT	+	2:0|3:0	207529462	207530462	1000	NNGAAT
CREB1_2	CREB1	CGCGGTGTGTTACGTGGGGGA	chr2	207530048	207530074	CGCGGTGTGTTACGTGGGGGANNGAAT	+	2:0|3:0	207529462	207530462	1000	NNGAAT
CREB1_3	CREB1	CGCCGCCGCTCGCAGCGAACA	chr2	207530284	207530310	CGCCGCCGCTCGCAGCGAACANNGAAT	+	2:0|3:0	207529462	207530462	1000	NNGAAT
CREB1_4	CREB1	TTACCGATGCGAAAGCCGCGG	chr2	207529708	207529734	TTACCGATGCGAAAGCCGCGGNNGAGT	+	2:0|3:0	207529462	207530462	1000	NNGAGT
CREB1_5	CREB1	CGGGCTGAGCCCGGCGCCGGG	chr2	207529742	207529768	CGGGCTGAGCCCGGCGCCGGGNNGAGT	-	2:0|3:0	207529462	207530462	1000	NNGAGT
CREB1_6	CREB1	GCCAGCCAGCGCCGCCCAGTG	chr2	207529916	207529942	GCCAGCCAGCGCCGCCCAGTGNNGAGT	-	2:0|3:0	207529462	207530462	1000	NNGAGT
CREB1_7	CREB1	CGTTCACGGCCCGGATCTCGC	chr2	207530078	207530104	CGTTCACGGCCCGGATCTCGCNNGAGT	-	2:0|3:0	207529462	207530462	1000	NNGAGT
CREB1_8	CREB1	GCCGCAGGGGCAGGCCTGAGC	chr2	207529593	207529619	GCCGCAGGGGCAGGCCTGAGCNGT	+	2:0|3:0	207529462	207530462	1000	NNGGGT
CREB1_9	CREB1	GGCCCAGTGGGGGAATTCCCG	chr2	207529638	207529664	GGCCCAGTGGGGGAATTCCCGNGT	-	2:0|3:0	207529462	207530462	1000	NNGGGT
CREB1_10	CREB1	GCGGAAATTTGAAGGAGGAAG	chr2	207529673	207529699	GCGGAAATTTGAAGGAGGAAGNGT	-	2:0|3:0	207529462	207530462	1000	NNGGGT
CREB1_11	CREB1	GGGTTTCTTCGGGCGACGAGA	chr2	207529794	207529820	GGGTTTCTTCGGGCGACGAGANGT	-	2:0|3:0	207529462	207530462	1000	NNGGGT
CREB1_12	CREB1	GACGGAACTTGCCGAAGACCT	chr2	207529817	207529843	GACGGAACTTGCCGAAGACCTNGT	-	2:0|3:0	207529462	207530462	1000	NNGGGT
CREB1_13	CREB1	TGCGAGGGGAAGGCCCCAAGC	chr2	207530210	207530236	TGCGAGGGGAAGGCCCCAAGCNGT	-	2:0|3:0	207529462	207530462	1000	NNGGGT
CREB1_14	CREB1	GTCACTGCTTTCGTTCACGGC	chr2	207530089	207530115	GTCACTGCTTTCGTTCACGGCNAT	-	2:0|3:0	207529462	207530462	1000	NNGGAT
CREM_1	CREM	AGGCTTCTAGGTAAACTAAGG	chr10	35194806	35194832	AGGCTTCTAGGTAAACTAAGGNNGAAT	-	2:0|3:0	35194633	35195633	1000	NNGAAT
CREM_2	CREM	AAGATGCCCTAACAAAGTGAG	chr10	35195360	35195386	AAGATGCCCTAACAAAGTGAGNNGAAT	-	2:0|3:0	35194633	35195633	1000	NNGAAT
CREM_3	CREM	GTGCCTCAGTCAAGCAAGCAA	chr10	35195411	35195437	GTGCCTCAGTCAAGCAAGCAANNGAAT	-	2:0|3:0	35194633	35195633	1000	NNGAAT
CREM_4	CREM	TAACAGCTTATTTTAGTAGGG	chr10	35195544	35195570	TAACAGCTTATTTTAGTAGGGNNGAAT	-	2:0|3:0	35194633	35195633	1000	NNGAAT
CREM_5	CREM	TATGTTTAATCTGCGGCTAGA	chr10	35195593	35195619	TATGTTTAATCTGCGGCTAGANNGAAT	-	2:0|3:0	35194633	35195633	1000	NNGAAT
CREM_6	CREM	CAGGTGGCTGGATATTTCTTG	chr10	35194667	35194693	CAGGTGGCTGGATATTTCTTGNNGAGT	+	2:0|3:0	35194633	35195633	1000	NNGAGT
CREM_7	CREM	ATTAAGATGGTTTATTACAGG	chr10	35194980	35195006	ATTAAGATGGTTTATTACAGGNNGAGT	+	2:0|3:0	35194633	35195633	1000	NNGAGT
CREM_8	CREM	TTAGGAAGTATTCAGGAACAT	chr10	35195267	35195293	TTAGGAAGTATTCAGGAACATNNGAGT	+	2:0|3:0	35194633	35195633	1000	NNGAGT
CREM_9	CREM	CTTATGAGTTAGGAAATTATG	chr10	35194777	35194803	CTTATGAGTTAGGAAATTATGNGT	+	2:0|3:0	35194633	35195633	1000	NNGGGT
CREM_10	CREM	CAGGAAGAGTTTTTATAGGGC	chr10	35194997	35195023	CAGGAAGAGTTTTTATAGGGCNGT	+	2:0|3:0	35194633	35195633	1000	NNGGGT
CREM_11	CREM	ACACAGGTAAGAATGTTAAAG	chr10	35195209	35195235	ACACAGGTAAGAATGTTAAAGNGT	+	2:0|3:0	35194633	35195633	1000	NNGGGT
CREM_12	CREM	ATGTTAAGTGAACACAGGTGG	chr10	35194653	35194679	ATGTTAAGTGAACACAGGTGGNAT	+	2:0|3:0	35194633	35195633	1000	NNGGAT
CREM_13	CREM	TTCCAAATTAGCAAGCATGTG	chr10	35195105	35195131	TTCCAAATTAGCAAGCATGTGNAT	-	2:0|3:0	35194633	35195633	1000	NNGGAT
CTCF_1	CTCF	GGGGGCCGGAGACAGCAGCTA	chr16	67562176	67562202	GGGGGCCGGAGACAGCAGCTANNGAAT	+	2:0|3:0	67562084	67563084	1000	NNGAAT
CTCF_2	CTCF	GATGGCGTCACGGGACGCGCC	chr16	67562344	67562370	GATGGCGTCACGGGACGCGCCNNGAGT	-	2:0|3:0	67562084	67563084	1000	NNGAGT
CTCF_3	CTCF	GGTGGGGGGACCGGCCGGGCG	chr16	67562459	67562485	GGTGGGGGGACCGGCCGGGCGNNGAGT	-	2:0|3:0	67562084	67563084	1000	NNGAGT
CTCF_4	CTCF	CCCGTACAGGGTTGGGGAAGT	chr16	67562145	67562171	CCCGTACAGGGTTGGGGAAGTNGT	-	2:0|3:0	67562084	67563084	1000	NNGGGT
CTCF_5	CTCF	CCCCCACTTCCCCAACCCTGT	chr16	67562146	67562172	CCCCCACTTCCCCAACCCTGTNGT	+	2:0|3:0	67562084	67563084	1000	NNGGGT
CTCF_6	CTCF	CTCCGGCCCCCTGAACCCGTA	chr16	67562160	67562186	CTCCGGCCCCCTGAACCCGTANGT	-	2:0|3:0	67562084	67563084	1000	NNGGGT
CTCF_7	CTCF	GCCGCGGCGTCCTGGCTCCCG	chr16	67562264	67562290	GCCGCGGCGTCCTGGCTCCCGNGT	-	2:0|3:0	67562084	67563084	1000	NNGGGT
CTCF_8	CTCF	GTCACGCCGCACGCGCCCTCG	chr16	67562311	67562337	GTCACGCCGCACGCGCCCTCGNGT	-	2:0|3:0	67562084	67563084	1000	NNGGGT
CTCF_9	CTCF	GCGCGGAGCTCGCCGGAGACG	chr16	67562643	67562669	GCGCGGAGCTCGCCGGAGACGNGT	+	2:0|3:0	67562084	67563084	1000	NNGGGT
CTCF_10	CTCF	TAGGGAATAAGGTCAAGCGGA	chr16	67562195	67562221	TAGGGAATAAGGTCAAGCGGANAT	+	2:0|3:0	67562084	67563084	1000	NNGGAT
DNMT1_1	DNMT1	CTAGCCACCAGGGAGCTACGG	chr19	10194586	10194612	CTAGCCACCAGGGAGCTACGGNNGAAT	+	2:0|3:0	10194423	10195423	1000	NNGAAT
DNMT1_2	DNMT1	ATCCCCATCACACCTGAAAGA	chr19	10195201	10195227	ATCCCCATCACACCTGAAAGANNGAAT	-	2:0|3:0	10194423	10195423	1000	NNGAAT
DNMT1_3	DNMT1	CTTTATCCCCATCACACCTGA	chr19	10195205	10195231	CTTTATCCCCATCACACCTGANNGAAT	-	2:0|3:0	10194423	10195423	1000	NNGAAT
DNMT1_4	DNMT1	CCACTTCCTGTGCGACCAAGC	chr19	10194457	10194483	CCACTTCCTGTGCGACCAAGCNNGAGT	+	2:0|3:0	10194423	10195423	1000	NNGAGT
DNMT1_5	DNMT1	CCCAAGGGTTTGTGAGAGCCC	chr19	10195244	10195270	CCCAAGGGTTTGTGAGAGCCCNNGAGT	+	2:0|3:0	10194423	10195423	1000	NNGAGT
DNMT1_6	DNMT1	CTGTGTATACTCAAGATTTTC	chr19	10195383	10195409	CTGTGTATACTCAAGATTTTCNNGAGT	-	2:0|3:0	10194423	10195423	1000	NNGAGT
DNMT1_7	DNMT1	AGCAAGCTTTGGGTTCGTTTC	chr19	10194518	10194544	AGCAAGCTTTGGGTTCGTTTCNGT	-	2:0|3:0	10194423	10195423	1000	NNGGGT
DNMT1_8	DNMT1	GATCCCCAAATACAGCAAGCT	chr19	10194531	10194557	GATCCCCAAATACAGCAAGCTNGT	-	2:0|3:0	10194423	10195423	1000	NNGGGT
DNMT1_9	DNMT1	TGGCTAGAAACTAGGCGGGGT	chr19	10194566	10194592	TGGCTAGAAACTAGGCGGGGTNGT	-	2:0|3:0	10194423	10195423	1000	NNGGGT
DNMT1_10	DNMT1	CGCAGCGGCAGTTGGCGCGGG	chr19	10194665	10194691	CGCAGCGGCAGTTGGCGCGGGNGT	-	2:0|3:0	10194423	10195423	1000	NNGGGT
DNMT1_11	DNMT1	TGACAGACGGGCGCGCATGCG	chr19	10194701	10194727	TGACAGACGGGCGCGCATGCGNGT	-	2:0|3:0	10194423	10195423	1000	NNGGGT
DNMT1_12	DNMT1	GCCGGCGCGTACCGCCCCAGC	chr19	10194871	10194897	GCCGGCGCGTACCGCCCCAGCNGT	-	2:0|3:0	10194423	10195423	1000	NNGGGT
DNMT1_13	DNMT1	GCTCCGTTCCATCCTTCTGCA	chr19	10195052	10195078	GCTCCGTTCCATCCTTCTGCANGT	-	2:0|3:0	10194423	10195423	1000	NNGGGT
DNMT1_14	DNMT1	GAGCCCACTGCTCCGCGTGGG	chr19	10195120	10195146	GAGCCCACTGCTCCGCGTGGGNGT	-	2:0|3:0	10194423	10195423	1000	NNGGGT
DNMT1_15	DNMT1	TTGCTGGCTATACGACCTTAG	chr19	10195304	10195330	TTGCTGGCTATACGACCTTAGNGT	+	2:0|3:0	10194423	10195423	1000	NNGGGT
DNMT1_16	DNMT1	TGTTTGGCGCCAAAATGGACC	chr19	10194611	10194637	TGTTTGGCGCCAAAATGGACCNAT	-	2:0|3:0	10194423	10195423	1000	NNGGAT
DNMT1_17	DNMT1	CAGTCCGGGCGTGGGGGAGGA	chr19	10195003	10195029	CAGTCCGGGCGTGGGGGAGGANAT	+	2:0|3:0	10194423	10195423	1000	NNGGAT
DNMT1_18	DNMT1	GAGAGGCGATACCCTGTGCAG	chr19	10195042	10195068	GAGAGGCGATACCCTGTGCAGNAT	+	2:0|3:0	10194423	10195423	1000	NNGGAT
DNMT3A_1	DNMT3A	CGGCCCCACGGGCGCCCGGCG	chr2	25341676	25341702	CGGCCCCACGGGCGCCCGGCGNNGAGT	+	2:0|3:0	25341425	25342425	1000	NNGAGT
DNMT3A_2	DNMT3A	TCGGCTACGACTCGAGGGGCT	chr2	25342357	25342383	TCGGCTACGACTCGAGGGGCTNNGAGT	-	2:0|3:0	25341425	25342425	1000	NNGAGT
DNMT3A_3	DNMT3A	GGGCGCCCGGCGCCGAGTTGC	chr2	25341685	25341711	GGGCGCCCGGCGCCGAGTTGCNGT	+	2:0|3:0	25341425	25342425	1000	NNGGGT
DNMT3A_4	DNMT3A	CGCTCATTACCGTATGGCCGG	chr2	25341816	25341842	CGCTCATTACCGTATGGCCGGNGT	+	2:0|3:0	25341425	25342425	1000	NNGGGT
DNMT3A_5	DNMT3A	TCCCGGCCTCTGCGGCCCCGC	chr2	25342239	25342265	TCCCGGCCTCTGCGGCCCCGCNGT	+	2:0|3:0	25341425	25342425	1000	NNGGGT
DNMT3A_6	DNMT3A	CGGCCCCCGGTCTGGGCGGTG	chr2	25342294	25342320	CGGCCCCCGGTCTGGGCGGTGNGT	-	2:0|3:0	25341425	25342425	1000	NNGGGT
DNMT3A_7	DNMT3A	CGGGCTGGCCGGGGCGGCGCG	chr2	25341625	25341651	CGGGCTGGCCGGGGCGGCGCGNAT	-	2:0|3:0	25341425	25342425	1000	NNGGAT
DNMT3B_1	DNMT3B	GCCGTGCAGGGCGCTGGGCTC	chr20	32762596	32762622	GCCGTGCAGGGCGCTGGGCTCNNGAAT	-	2:0|3:0	32761885	32762885	1000	NNGAAT
DNMT3B_2	DNMT3B	CCCACTGTAGTCACACAGCAC	chr20	32761984	32762010	CCCACTGTAGTCACACAGCACNNGAGT	-	2:0|3:0	32761885	32762885	1000	NNGAGT
DNMT3B_3	DNMT3B	GCCCGGGAAAAAGGCCCCAGA	chr20	32762076	32762102	GCCCGGGAAAAAGGCCCCAGANNGAGT	+	2:0|3:0	32761885	32762885	1000	NNGAGT
DNMT3B_4	DNMT3B	GAGCCGGGCCGGGGCTACAAG	chr20	32762340	32762366	GAGCCGGGCCGGGGCTACAAGNNGAGT	+	2:0|3:0	32761885	32762885	1000	NNGAGT
DNMT3B_5	DNMT3B	GCGCGGGCCGGACGGGGCAGC	chr20	32762389	32762415	GCGCGGGCCGGACGGGGCAGCNNGAGT	-	2:0|3:0	32761885	32762885	1000	NNGAGT
DNMT3B_6	DNMT3B	GGCCTGTGTGTGTGTCTCCGT	chr20	32762041	32762067	GGCCTGTGTGTGTGTCTCCGTNGT	+	2:0|3:0	32761885	32762885	1000	NNGGGT
DNMT3B_7	DNMT3B	AGAAGCCCTAAGCGGGAGGGG	chr20	32762120	32762146	AGAAGCCCTAAGCGGGAGGGGNGT	-	2:0|3:0	32761885	32762885	1000	NNGGGT
DNMT3B_8	DNMT3B	GGATCAGAAGCCCTAAGCGGG	chr20	32762125	32762151	GGATCAGAAGCCCTAAGCGGGNGT	-	2:0|3:0	32761885	32762885	1000	NNGGGT
DNMT3B_9	DNMT3B	CGCTTAGGGCTTCTGATCCCC	chr20	32762133	32762159	CGCTTAGGGCTTCTGATCCCCNGT	+	2:0|3:0	32761885	32762885	1000	NNGGGT
DNMT3B_10	DNMT3B	CCCAGGGTGATTTCACTGGCC	chr20	32762152	32762178	CCCAGGGTGATTTCACTGGCCNGT	+	2:0|3:0	32761885	32762885	1000	NNGGGT
DNMT3B_11	DNMT3B	GCTCTTGCCCCGCCCCCGCCC	chr20	32762317	32762343	GCTCTTGCCCCGCCCCCGCCCNGT	-	2:0|3:0	32761885	32762885	1000	NNGGGT
DNMT3B_12	DNMT3B	ACGCTGCCCGGCCGGCAGCGC	chr20	32762527	32762553	ACGCTGCCCGGCCGGCAGCGCNGT	+	2:0|3:0	32761885	32762885	1000	NNGGGT
DNMT3B_13	DNMT3B	CCTCCTCGGGAGGTCCCTGGA	chr20	32762797	32762823	CCTCCTCGGGAGGTCCCTGGANGT	-	2:0|3:0	32761885	32762885	1000	NNGGGT
DNMT3B_14	DNMT3B	CCTCCCGAGGAGGGGCTCTCG	chr20	32762811	32762837	CCTCCCGAGGAGGGGCTCTCGNGT	+	2:0|3:0	32761885	32762885	1000	NNGGGT
DNMT3B_15	DNMT3B	CTCGCCGGGTTGGAGACCCGG	chr20	32762828	32762854	CTCGCCGGGTTGGAGACCCGGNGT	+	2:0|3:0	32761885	32762885	1000	NNGGGT
DNMT3B_16	DNMT3B	TTGGAGACCCGGCTGGGTTTG	chr20	32762837	32762863	TTGGAGACCCGGCTGGGTTTGNGT	+	2:0|3:0	32761885	32762885	1000	NNGGGT
DNMT3B_17	DNMT3B	TTCCTCACCCCGCAAACCCAG	chr20	32762843	32762869	TTCCTCACCCCGCAAACCCAGNGT	-	2:0|3:0	32761885	32762885	1000	NNGGGT
DNMT3B_18	DNMT3B	GGCGAGGCAGAGGGTCCAAAG	chr20	32761894	32761920	GGCGAGGCAGAGGGTCCAAAGNAT	+	2:0|3:0	32761885	32762885	1000	NNGGAT
DNMT3B_19	DNMT3B	CGGGCCAGTGAAATCACCCTG	chr20	32762148	32762174	CGGGCCAGTGAAATCACCCTGNAT	-	2:0|3:0	32761885	32762885	1000	NNGGAT
DNMT3B_20	DNMT3B	CCGTTCCCCCCGCGCCCGGGC	chr20	32762269	32762295	CCGTTCCCCCCGCGCCCGGGCNAT	+	2:0|3:0	32761885	32762885	1000	NNGGAT
EGR2_1	EGR2	GCTCAGCCTCCCGGGGCGGGG	chr10	62816681	62816707	GCTCAGCCTCCCGGGGCGGGGNNGAAT	+	2:0|3:0	62815866	62816866	1000	NNGAAT
EGR2_2	EGR2	TCTTTCCGAAGTTTAATTTTC	chr10	62816787	62816813	TCTTTCCGAAGTTTAATTTTCNNGAAT	-	2:0|3:0	62815866	62816866	1000	NNGAAT
EGR2_3	EGR2	AGGCCCCTTTGACCAGATGAA	chr10	62815869	62815895	AGGCCCCTTTGACCAGATGAANNGAGT	-	2:0|3:0	62815866	62816866	1000	NNGAGT
EGR2_4	EGR2	CAGCTGGTGCACAAAACCACT	chr10	62815967	62815993	CAGCTGGTGCACAAAACCACTNNGAGT	+	2:0|3:0	62815866	62816866	1000	NNGAGT
EGR2_5	EGR2	AGACCCAACTCCCTCGCTACC	chr10	62816050	62816076	AGACCCAACTCCCTCGCTACCNNGAGT	+	2:0|3:0	62815866	62816866	1000	NNGAGT
EGR2_6	EGR2	TTCTGACACTCCAGGTAGCGA	chr10	62816057	62816083	TTCTGACACTCCAGGTAGCGANNGAGT	-	2:0|3:0	62815866	62816866	1000	NNGAGT
EGR2_7	EGR2	GCAGCCGGAACACAGACAGGA	chr10	62816251	62816277	GCAGCCGGAACACAGACAGGANNGAGT	-	2:0|3:0	62815866	62816866	1000	NNGAGT
EGR2_8	EGR2	TGTTCCGGCTGCTGGGAAGCC	chr10	62816266	62816292	TGTTCCGGCTGCTGGGAAGCCNNGAGT	+	2:0|3:0	62815866	62816866	1000	NNGAGT
EGR2_9	EGR2	GTAGTGTTATTATAACAGTCA	chr10	62816300	62816326	GTAGTGTTATTATAACAGTCANNGAGT	+	2:0|3:0	62815866	62816866	1000	NNGAGT
EGR2_10	EGR2	AGCTGGAAGTCGCGAGCCCGG	chr10	62816513	62816539	AGCTGGAAGTCGCGAGCCCGGNNGAGT	-	2:0|3:0	62815866	62816866	1000	NNGAGT
EGR2_11	EGR2	ACGTGGCGGCGAGGTCCTCCA	chr10	62815927	62815953	ACGTGGCGGCGAGGTCCTCCANGT	+	2:0|3:0	62815866	62816866	1000	NNGGGT
EGR2_12	EGR2	GTCAGAAAAGCCGTTTTGGAG	chr10	62816077	62816103	GTCAGAAAAGCCGTTTTGGAGNGT	+	2:0|3:0	62815866	62816866	1000	NNGGGT
EGR2_13	EGR2	CCATATATGGGCAGCGACGTC	chr10	62816411	62816437	CCATATATGGGCAGCGACGTCNGT	-	2:0|3:0	62815866	62816866	1000	NNGGGT
EGR2_14	EGR2	CTCGCAGGCGGCGGGGATCGC	chr10	62816538	62816564	CTCGCAGGCGGCGGGGATCGCNGT	+	2:0|3:0	62815866	62816866	1000	NNGGGT
EGR2_15	EGR2	GCGCGCGGCCCTAGCTGCAGC	chr10	62816570	62816596	GCGCGCGGCCCTAGCTGCAGCNGT	+	2:0|3:0	62815866	62816866	1000	NNGGGT
EGR2_16	EGR2	GACTTCCAGCTCGCAGGCGGC	chr10	62816529	62816555	GACTTCCAGCTCGCAGGCGGCNAT	+	2:0|3:0	62815866	62816866	1000	NNGGAT
EGR2_17	EGR2	TGCAGCCTGGGTCCGGGGCGC	chr10	62816585	62816611	TGCAGCCTGGGTCCGGGGCGCNAT	+	2:0|3:0	62815866	62816866	1000	NNGGAT
EGR2_18	EGR2	AGGGAGGCGGAGCCGCCGGCA	chr10	62816742	62816768	AGGGAGGCGGAGCCGCCGGCANAT	-	2:0|3:0	62815866	62816866	1000	NNGGAT
EOMES_1	EOMES	TACTGCGCGTACTGGCGCGCC	chr3	27722449	27722475	TACTGCGCGTACTGGCGCGCCNNGAAT	+	2:0|3:0	27721823	27722823	1000	NNGAAT
EOMES_2	EOMES	GCTCGGAGCTCAGGCTGTCCA	chr3	27721868	27721894	GCTCGGAGCTCAGGCTGTCCANNGAGT	+	2:0|3:0	27721823	27722823	1000	NNGAGT
EOMES_3	EOMES	GGCGCGCACTTCTACCCGCTG	chr3	27722223	27722249	GGCGCGCACTTCTACCCGCTGNNGAGT	-	2:0|3:0	27721823	27722823	1000	NNGAGT
EOMES_4	EOMES	CAGTACGCGCAGTAGCGGCCC	chr3	27722436	27722462	CAGTACGCGCAGTAGCGGCCCNNGAGT	-	2:0|3:0	27721823	27722823	1000	NNGAGT
EOMES_5	EOMES	CCTTTCCGGAAGGAAAGCGCC	chr3	27722483	27722509	CCTTTCCGGAAGGAAAGCGCCNNGAGT	+	2:0|3:0	27721823	27722823	1000	NNGAGT
EOMES_6	EOMES	TGCCGCCTCGCGCACTCTCCA	chr3	27722210	27722236	TGCCGCCTCGCGCACTCTCCANGT	+	2:0|3:0	27721823	27722823	1000	NNGGGT
EOMES_7	EOMES	TAGCGGCCCGCGAGTCGGCAG	chr3	27722424	27722450	TAGCGGCCCGCGAGTCGGCAGNGT	-	2:0|3:0	27721823	27722823	1000	NNGGGT
EOMES_8	EOMES	TCCAGCGTGTGAGCCTGGGAG	chr3	27722587	27722613	TCCAGCGTGTGAGCCTGGGAGNGT	-	2:0|3:0	27721823	27722823	1000	NNGGGT
EOMES_9	EOMES	AGGGCAGAAAGGCGCGGGCTA	chr3	27722644	27722670	AGGGCAGAAAGGCGCGGGCTANGT	-	2:0|3:0	27721823	27722823	1000	NNGGGT
EOMES_10	EOMES	GTCACCTCCACCAGCCAATAG	chr3	27722784	27722810	GTCACCTCCACCAGCCAATAGNGT	-	2:0|3:0	27721823	27722823	1000	NNGGGT
EOMES_11	EOMES	CCGGTGGCCTTATTATAAAGG	chr3	27722336	27722362	CCGGTGGCCTTATTATAAAGGNAT	+	2:0|3:0	27721823	27722823	1000	NNGGAT
EOMES_12	EOMES	GCTTTCCTTCCGGAAAGGACG	chr3	27722474	27722500	GCTTTCCTTCCGGAAAGGACGNAT	-	2:0|3:0	27721823	27722823	1000	NNGGAT
EOMES_13	EOMES	CAGAAAGGCGCGGGCTAGTGG	chr3	27722640	27722666	CAGAAAGGCGCGGGCTAGTGGNAT	-	2:0|3:0	27721823	27722823	1000	NNGGAT
ESRRA_1	ESRRA	GCGGGGCTTGCTGCGCGCGAG	chr11	64305209	64305235	GCGGGGCTTGCTGCGCGCGAGNNGAGT	-	2:0|3:0	64305064	64306064	1000	NNGAGT
ESRRA_2	ESRRA	GGGCGGCGCCTGCGCGCCCGG	chr11	64305419	64305445	GGGCGGCGCCTGCGCGCCCGGNNGAGT	-	2:0|3:0	64305064	64306064	1000	NNGAGT
ESRRA_3	ESRRA	CCCGCTGTCAGCTGGAGGAAG	chr11	64305518	64305544	CCCGCTGTCAGCTGGAGGAAGNNGAGT	+	2:0|3:0	64305064	64306064	1000	NNGAGT
ESRRA_4	ESRRA	TACAAGCAGCCGGCGGCGCCG	chr11	64305575	64305601	TACAAGCAGCCGGCGGCGCCGNNGAGT	+	2:0|3:0	64305064	64306064	1000	NNGAGT
ESRRA_5	ESRRA	GGGCCGAGCGGCCCGGAGTGC	chr11	64305676	64305702	GGGCCGAGCGGCCCGGAGTGCNNGAGT	-	2:0|3:0	64305064	64306064	1000	NNGAGT
ESRRA_6	ESRRA	AGGCATGGGGGCCGAGCGGCC	chr11	64305684	64305710	AGGCATGGGGGCCGAGCGGCCNNGAGT	-	2:0|3:0	64305064	64306064	1000	NNGAGT
ESRRA_7	ESRRA	AACCGTGGCCCGGACTGGCCC	chr11	64305844	64305870	AACCGTGGCCCGGACTGGCCCNNGAGT	-	2:0|3:0	64305064	64306064	1000	NNGAGT
ESRRA_8	ESRRA	GATCGGAGGCCCAACCCTGAC	chr11	64305975	64306001	GATCGGAGGCCCAACCCTGACNNGAGT	-	2:0|3:0	64305064	64306064	1000	NNGAGT
ESRRA_9	ESRRA	TGCAAAGCAGGGGGCGGGGCC	chr11	64305471	64305497	TGCAAAGCAGGGGGCGGGGCCNGT	-	2:0|3:0	64305064	64306064	1000	NNGGGT
ESRRA_10	ESRRA	CCGCTTCCTCCAGCTGACAGC	chr11	64305515	64305541	CCGCTTCCTCCAGCTGACAGCNGT	-	2:0|3:0	64305064	64306064	1000	NNGGGT
ESRRA_11	ESRRA	GGCCACGGTTGGGACCCAGTC	chr11	64305861	64305887	GGCCACGGTTGGGACCCAGTCNGT	+	2:0|3:0	64305064	64306064	1000	NNGGGT
FLI1_1	FLI1	ATCTGTGGGAAGAAACGGAAA	chr11	128693573	128693599	ATCTGTGGGAAGAAACGGAAANNGAAT	+	2:0|3:0	128693572	128694572	1000	NNGAAT
FLI1_2	FLI1	ATGGGGGGAGGTTCAGACTTC	chr11	128693685	128693711	ATGGGGGGAGGTTCAGACTTCNNGAAT	+	2:0|3:0	128693572	128694572	1000	NNGAAT
FLI1_3	FLI1	AGTATCCTGTGTGCGCAGCGC	chr11	128693777	128693803	AGTATCCTGTGTGCGCAGCGCNNGAAT	+	2:0|3:0	128693572	128694572	1000	NNGAAT
FLI1_4	FLI1	GGCTGTAACCGGGTCAATGTG	chr11	128694202	128694228	GGCTGTAACCGGGTCAATGTGNNGAAT	+	2:0|3:0	128693572	128694572	1000	NNGAAT
FLI1_5	FLI1	GGCTCCTCCGGCGCTCGGGTG	chr11	128694409	128694435	GGCTCCTCCGGCGCTCGGGTGNNGAGT	+	2:0|3:0	128693572	128694572	1000	NNGAGT
FLI1_6	FLI1	GGGCGCCTGGCCGGCTGGCCC	chr11	128694439	128694465	GGGCGCCTGGCCGGCTGGCCCNNGAGT	-	2:0|3:0	128693572	128694572	1000	NNGAGT
FLI1_7	FLI1	AGAGCTAGCCGGGAACAATGA	chr11	128693735	128693761	AGAGCTAGCCGGGAACAATGANGT	-	2:0|3:0	128693572	128694572	1000	NNGGGT
FLI1_8	FLI1	GGCTGCGAGGTCAGGCTGTAA	chr11	128694189	128694215	GGCTGCGAGGTCAGGCTGTAANGT	+	2:0|3:0	128693572	128694572	1000	NNGGGT
FLI1_9	FLI1	GCCGGGGAGGCGAAGCGGCGG	chr11	128694315	128694341	GCCGGGGAGGCGAAGCGGCGGNGT	+	2:0|3:0	128693572	128694572	1000	NNGGGT
FLI1_10	FLI1	TCGCGCCGGCTCCTCCGGCGC	chr11	128694402	128694428	TCGCGCCGGCTCCTCCGGCGCNGT	+	2:0|3:0	128693572	128694572	1000	NNGGGT
FLI1_11	FLI1	AGAAGCCAAAGGTCTTTGGCT	chr11	128693644	128693670	AGAAGCCAAAGGTCTTTGGCTNAT	+	2:0|3:0	128693572	128694572	1000	NNGGAT
FLI1_12	FLI1	CGGAGCGAAAGAGACAGTTAA	chr11	128694058	128694084	CGGAGCGAAAGAGACAGTTAANAT	-	2:0|3:0	128693572	128694572	1000	NNGGAT
FLI1_13	FLI1	CCGGGGCTCCACTTTGGGGGC	chr11	128694491	128694517	CCGGGGCTCCACTTTGGGGGCNAT	-	2:0|3:0	128693572	128694572	1000	NNGGAT
FOS_1	FOS	AGGGTCCGCATTGAACCAGGT	chr14	75278352	75278378	AGGGTCCGCATTGAACCAGGTNNGAAT	+	2:0|3:0	75278328	75279328	1000	NNGAAT
FOS_2	FOS	GGAGGGGAGGCGGGAACGGCG	chr14	75278389	75278415	GGAGGGGAGGCGGGAACGGCGNNGAAT	-	2:0|3:0	75278328	75279328	1000	NNGAAT
FOS_3	FOS	CGCACGCACGCTTGCCATAGT	chr14	75279288	75279314	CGCACGCACGCTTGCCATAGTNNGAAT	+	2:0|3:0	75278328	75279328	1000	NNGAAT
FOS_4	FOS	TTTATAACAAGCGTTTTATGA	chr14	75278774	75278800	TTTATAACAAGCGTTTTATGANNGAGT	-	2:0|3:0	75278328	75279328	1000	NNGAGT
FOS_5	FOS	GATGCTCGCTGCAGATGCGGT	chr14	75278823	75278849	GATGCTCGCTGCAGATGCGGTNNGAGT	-	2:0|3:0	75278328	75279328	1000	NNGAGT
FOS_6	FOS	TGCTGGAGAAGGAGTCTGCGG	chr14	75279074	75279100	TGCTGGAGAAGGAGTCTGCGGNNGAGT	-	2:0|3:0	75278328	75279328	1000	NNGAGT
FOS_7	FOS	CAGGCGAGCCCATGCTGGAGA	chr14	75279086	75279112	CAGGCGAGCCCATGCTGGAGANNGAGT	-	2:0|3:0	75278328	75279328	1000	NNGAGT
FOS_8	FOS	CCGGGCGGGACGCTCCAGTAG	chr14	75279183	75279209	CCGGGCGGGACGCTCCAGTAGNNGAGT	+	2:0|3:0	75278328	75279328	1000	NNGAGT
FOS_9	FOS	ATCCCCCCCGACCTCGGGAAC	chr14	75278330	75278356	ATCCCCCCCGACCTCGGGAACNGT	+	2:0|3:0	75278328	75279328	1000	NNGGGT
FOS_10	FOS	TCGCGGGCTGCAGCCAACACC	chr14	75278449	75278475	TCGCGGGCTGCAGCCAACACCNGT	-	2:0|3:0	75278328	75279328	1000	NNGGGT
FOS_11	FOS	GCTCAACCACGGTGGCGCCAG	chr14	75278734	75278760	GCTCAACCACGGTGGCGCCAGNGT	-	2:0|3:0	75278328	75279328	1000	NNGGGT
FOS_12	FOS	CCCATGCTGGAGAAGGAGTCT	chr14	75279078	75279104	CCCATGCTGGAGAAGGAGTCTNGT	-	2:0|3:0	75278328	75279328	1000	NNGGGT
FOS_13	FOS	ACCCTTGTTCCCGAGGTCGGG	chr14	75278330	75278356	ACCCTTGTTCCCGAGGTCGGGNAT	-	2:0|3:0	75278328	75279328	1000	NNGGAT
FOS_14	FOS	GTCAATCCCTCCCCCCTTACA	chr14	75278485	75278511	GTCAATCCCTCCCCCCTTACANAT	+	2:0|3:0	75278328	75279328	1000	NNGGAT
FOS_15	FOS	GGACATCCTGTGTAAGGGGGG	chr14	75278489	75278515	GGACATCCTGTGTAAGGGGGGNAT	-	2:0|3:0	75278328	75279328	1000	NNGGAT
FOS_16	FOS	CCCCCCAAGATGAGGGGTTTC	chr14	75278577	75278603	CCCCCCAAGATGAGGGGTTTCNAT	-	2:0|3:0	75278328	75279328	1000	NNGGAT
FOS_17	FOS	GGGGACGCGCTGCTGCAGCGG	chr14	75279021	75279047	GGGGACGCGCTGCTGCAGCGGNAT	-	2:0|3:0	75278328	75279328	1000	NNGGAT
FOS_18	FOS	TGCAGCAGCGCGTCCCCGGCC	chr14	75279031	75279057	TGCAGCAGCGCGTCCCCGGCCNAT	+	2:0|3:0	75278328	75279328	1000	NNGGAT
FOSB_1	FOSB	TATCCTAGCAATGACGTCAGA	chr19	45467663	45467689	TATCCTAGCAATGACGTCAGANNGAAT	-	2:0|3:0	45467496	45468496	1000	NNGAAT
FOSB_2	FOSB	GTGGCCGTAGCTCTGAGTCTT	chr19	45467996	45468022	GTGGCCGTAGCTCTGAGTCTTNNGAAT	-	2:0|3:0	45467496	45468496	1000	NNGAAT
FOSB_3	FOSB	AGAAAGCGCTGTCCCGCTGTA	chr19	45468254	45468280	AGAAAGCGCTGTCCCGCTGTANNGAAT	-	2:0|3:0	45467496	45468496	1000	NNGAAT
FOSB_4	FOSB	TAAGGAGCTCGGCCGGCGCGG	chr19	45467700	45467726	TAAGGAGCTCGGCCGGCGCGGNNGAGT	-	2:0|3:0	45467496	45468496	1000	NNGAGT
FOSB_5	FOSB	GGGATCCCGGCCCCGCCTTCC	chr19	45467749	45467775	GGGATCCCGGCCCCGCCTTCCNNGAGT	-	2:0|3:0	45467496	45468496	1000	NNGAGT
FOSB_6	FOSB	CGGGGCCGGGATCCCCTCCCG	chr19	45467761	45467787	CGGGGCCGGGATCCCCTCCCGNNGAGT	+	2:0|3:0	45467496	45468496	1000	NNGAGT
FOSB_7	FOSB	AGGGTCATGCAAGTGACCAGA	chr19	45467825	45467851	AGGGTCATGCAAGTGACCAGANNGAGT	+	2:0|3:0	45467496	45468496	1000	NNGAGT
FOSB_8	FOSB	CAAATCTCCGGCCCCGCCAAA	chr19	45467883	45467909	CAAATCTCCGGCCCCGCCAAANNGAGT	-	2:0|3:0	45467496	45468496	1000	NNGAGT
FOSB_9	FOSB	CGGCGGGTCCCACGGGGGGAG	chr19	45468197	45468223	CGGCGGGTCCCACGGGGGGAGNNGAGT	-	2:0|3:0	45467496	45468496	1000	NNGAGT
FOSB_10	FOSB	TGGGAGTCCCCGGTGAGCTGA	chr19	45468459	45468485	TGGGAGTCCCCGGTGAGCTGANNGAGT	-	2:0|3:0	45467496	45468496	1000	NNGAGT
FOSB_11	FOSB	AGGTGAAGGGGACCTGCAGGC	chr19	45467509	45467535	AGGTGAAGGGGACCTGCAGGCNGT	+	2:0|3:0	45467496	45468496	1000	NNGGGT
FOSB_12	FOSB	GCAGGCTGGGGTCTTCCCCGC	chr19	45467524	45467550	GCAGGCTGGGGTCTTCCCCGCNGT	+	2:0|3:0	45467496	45468496	1000	NNGGGT
FOSB_13	FOSB	GGTCTTCCCCGCCCGGGTCAG	chr19	45467533	45467559	GGTCTTCCCCGCCCGGGTCAGNGT	+	2:0|3:0	45467496	45468496	1000	NNGGGT
FOSB_14	FOSB	CCCCGAGACCCCCAGGGCCCC	chr19	45467803	45467829	CCCCGAGACCCCCAGGGCCCCNGT	+	2:0|3:0	45467496	45468496	1000	NNGGGT
FOSB_15	FOSB	TTGCATGACCCTCGGGGCCCT	chr19	45467810	45467836	TTGCATGACCCTCGGGGCCCTNGT	-	2:0|3:0	45467496	45468496	1000	NNGGGT
FOSB_16	FOSB	GGGAAGTTTGTCCAGCAAGGG	chr19	45467910	45467936	GGGAAGTTTGTCCAGCAAGGGNGT	+	2:0|3:0	45467496	45468496	1000	NNGGGT
FOSB_17	FOSB	GCGGGTGACGTAAGCAGGGGG	chr19	45467931	45467957	GCGGGTGACGTAAGCAGGGGGNGT	+	2:0|3:0	45467496	45468496	1000	NNGGGT
FOSB_18	FOSB	CGGGCATATAAATACAGGCTG	chr19	45467960	45467986	CGGGCATATAAATACAGGCTGNGT	+	2:0|3:0	45467496	45468496	1000	NNGGGT
FOSB_19	FOSB	TTGATTGTTGTGGTTCTTCTT	chr19	45468055	45468081	TTGATTGTTGTGGTTCTTCTTNGT	+	2:0|3:0	45467496	45468496	1000	NNGGGT
FOSB_20	FOSB	ACGGTCTCCTCCACGCGTCCG	chr19	45468216	45468242	ACGGTCTCCTCCACGCGTCCGNGT	-	2:0|3:0	45467496	45468496	1000	NNGGGT
FOSB_21	FOSB	GGAGCAACCCCTCCCTCGCCC	chr19	45468290	45468316	GGAGCAACCCCTCCCTCGCCCNGT	+	2:0|3:0	45467496	45468496	1000	NNGGGT
FOSB_22	FOSB	CGTAGGACCCAGGGGCGAGGG	chr19	45468296	45468322	CGTAGGACCCAGGGGCGAGGGNGT	-	2:0|3:0	45467496	45468496	1000	NNGGGT
FOSB_23	FOSB	GGGCGCGCGCGCGAGCGAGCG	chr19	45467638	45467664	GGGCGCGCGCGCGAGCGAGCGNAT	+	2:0|3:0	45467496	45468496	1000	NNGGAT
FOSB_24	FOSB	GATTCCCTCTGACGTCATTGC	chr19	45467662	45467688	GATTCCCTCTGACGTCATTGCNAT	+	2:0|3:0	45467496	45468496	1000	NNGGAT
FOSB_25	FOSB	GGAACTCCGGGAAGGCGGGGC	chr19	45467746	45467772	GGAACTCCGGGAAGGCGGGGCNAT	+	2:0|3:0	45467496	45468496	1000	NNGGAT
FOSB_26	FOSB	GTTCCGGGCCACTCGGCGGGA	chr19	45467771	45467797	GTTCCGGGCCACTCGGCGGGANAT	-	2:0|3:0	45467496	45468496	1000	NNGGAT
FOXD2_1	FOXD2	GGCGGCCCCCGCCACTACCCC	chr1	47437901	47437927	GGCGGCCCCCGCCACTACCCCNNGAAT	-	2:0|3:0	47437573	47438573	1000	NNGAAT
FOXD2_2	FOXD2	CCGCCGCGGCGGGAGCTGGGC	chr1	47437631	47437657	CCGCCGCGGCGGGAGCTGGGCNNGAGT	-	2:0|3:0	47437573	47438573	1000	NNGAGT
FOXD2_3	FOXD2	GCCGCTGCCGGAGCGGAGCCG	chr1	47438085	47438111	GCCGCTGCCGGAGCGGAGCCGNNGAGT	+	2:0|3:0	47437573	47438573	1000	NNGAGT
FOXD2_4	FOXD2	CAGACTTAGCCGAGGACGAGG	chr1	47438329	47438355	CAGACTTAGCCGAGGACGAGGNNGAGT	+	2:0|3:0	47437573	47438573	1000	NNGAGT
FOXD2_5	FOXD2	CGCGGCGGCGGTTTGTTCCCG	chr1	47437650	47437676	CGCGGCGGCGGTTTGTTCCCGNGT	+	2:0|3:0	47437573	47438573	1000	NNGGGT
FOXD2_6	FOXD2	GCTAGGGCGGAGCTCCCTGGG	chr1	47437719	47437745	GCTAGGGCGGAGCTCCCTGGGNGT	-	2:0|3:0	47437573	47438573	1000	NNGGGT
FOXD2_7	FOXD2	TCCTTCCGTTGCGCCCCAGCG	chr1	47437864	47437890	TCCTTCCGTTGCGCCCCAGCGNGT	+	2:0|3:0	47437573	47438573	1000	NNGGGT
FOXD2_8	FOXD2	GCGGGTCCCAGCTCGGATTCC	chr1	47437885	47437911	GCGGGTCCCAGCTCGGATTCCNGT	+	2:0|3:0	47437573	47438573	1000	NNGGGT
FOXD2_9	FOXD2	GGGTAGTGGCGGGGGCCGCCG	chr1	47437908	47437934	GGGTAGTGGCGGGGGCCGCCGNGT	+	2:0|3:0	47437573	47438573	1000	NNGGGT
FOXD2_10	FOXD2	GATCTCGCAGCAGCAGCTGCC	chr1	47438139	47438165	GATCTCGCAGCAGCAGCTGCCNGT	-	2:0|3:0	47437573	47438573	1000	NNGGGT
FOXD2_11	FOXD2	GCCCCAGCGGCGGGTCCCAGC	chr1	47437876	47437902	GCCCCAGCGGCGGGTCCCAGCNAT	+	2:0|3:0	47437573	47438573	1000	NNGGAT
FOXE1_1	FOXE1	GAGAGGGCGCTTGGTTTTTGT	chr9	97852836	97852862	GAGAGGGCGCTTGGTTTTTGTNNGAAT	-	2:0|3:0	97852731	97853731	1000	NNGAAT
FOXE1_2	FOXE1	ACTTTTTTGTCCTGAGAGGGT	chr9	97852868	97852894	ACTTTTTTGTCCTGAGAGGGTNNGAAT	-	2:0|3:0	97852731	97853731	1000	NNGAAT
FOXE1_3	FOXE1	GATGAGCCCGTCCTTTCACCT	chr9	97852897	97852923	GATGAGCCCGTCCTTTCACCTNNGAGT	+	2:0|3:0	97852731	97853731	1000	NNGAGT
FOXE1_4	FOXE1	GGCCTGAAAAGTCCGAAAACT	chr9	97852940	97852966	GGCCTGAAAAGTCCGAAAACTNNGAGT	+	2:0|3:0	97852731	97853731	1000	NNGAGT
FOXE1_5	FOXE1	GGAGACCTCAGCGCCCGAACT	chr9	97852958	97852984	GGAGACCTCAGCGCCCGAACTNNGAGT	-	2:0|3:0	97852731	97853731	1000	NNGAGT
FOXE1_6	FOXE1	ACCCCGATCGACTGAGGCCCG	chr9	97853000	97853026	ACCCCGATCGACTGAGGCCCGNNGAGT	-	2:0|3:0	97852731	97853731	1000	NNGAGT
FOXE1_7	FOXE1	AGGGACCCTTCAGCCGGAGAC	chr9	97853593	97853619	AGGGACCCTTCAGCCGGAGACNNGAGT	+	2:0|3:0	97852731	97853731	1000	NNGAGT
FOXE1_8	FOXE1	GCGCGGTGCAGACAGAGGCTC	chr9	97853697	97853723	GCGCGGTGCAGACAGAGGCTCNNGAGT	-	2:0|3:0	97852731	97853731	1000	NNGAGT
FOXE1_9	FOXE1	AGTGGCTGTGGCAGCCACGAT	chr9	97852753	97852779	AGTGGCTGTGGCAGCCACGATNGT	+	2:0|3:0	97852731	97853731	1000	NNGGGT
FOXE1_10	FOXE1	ACTCTCCGGGCCTCAGTCGAT	chr9	97853000	97853026	ACTCTCCGGGCCTCAGTCGATNGT	+	2:0|3:0	97852731	97853731	1000	NNGGGT
FOXE1_11	FOXE1	GGGAGGGCGCTTGGAGATCCC	chr9	97853040	97853066	GGGAGGGCGCTTGGAGATCCCNGT	-	2:0|3:0	97852731	97853731	1000	NNGGGT
FOXE1_12	FOXE1	GAGGCTGGTCCTCTCCACGGC	chr9	97853281	97853307	GAGGCTGGTCCTCTCCACGGCNGT	-	2:0|3:0	97852731	97853731	1000	NNGGGT
FOXE1_13	FOXE1	GTCCGGAAGTGATCCCTGGGT	chr9	97853539	97853565	GTCCGGAAGTGATCCCTGGGTNGT	-	2:0|3:0	97852731	97853731	1000	NNGGGT
FOXE1_14	FOXE1	CGAGGGGTCCGGAAGTGATCC	chr9	97853545	97853571	CGAGGGGTCCGGAAGTGATCCNGT	-	2:0|3:0	97852731	97853731	1000	NNGGGT
FOXE1_15	FOXE1	CGCGCTGGTGCCGGGCGGTCG	chr9	97853564	97853590	CGCGCTGGTGCCGGGCGGTCGNGT	-	2:0|3:0	97852731	97853731	1000	NNGGGT
FOXE1_16	FOXE1	CGCGGGCTGAGCCGTCGGCTA	chr9	97853669	97853695	CGCGGGCTGAGCCGTCGGCTANGT	+	2:0|3:0	97852731	97853731	1000	NNGGGT
FOXE1_17	FOXE1	AGACTGGCTCCCCGGGCCTTT	chr9	97852789	97852815	AGACTGGCTCCCCGGGCCTTTNAT	-	2:0|3:0	97852731	97853731	1000	NNGGAT
FOXE1_18	FOXE1	GGTGCGGAGGGGGCCGACCCG	chr9	97853024	97853050	GGTGCGGAGGGGGCCGACCCGNAT	+	2:0|3:0	97852731	97853731	1000	NNGGAT
FOXE1_19	FOXE1	GGTCTGTGGTGCCCGCTAGTT	chr9	97853502	97853528	GGTCTGTGGTGCCCGCTAGTTNAT	-	2:0|3:0	97852731	97853731	1000	NNGGAT
FOXJ2_1	FOXJ2	TCATCTGTATACGGAGTTTAA	chr12	8032338	8032364	TCATCTGTATACGGAGTTTAANNGAAT	+	2:0|3:0	8032218	8033218	1000	NNGAAT
FOXJ2_2	FOXJ2	CGCCGGAGTTGGGGTGTCAGC	chr12	8032369	8032395	CGCCGGAGTTGGGGTGTCAGCNNGAAT	+	2:0|3:0	8032218	8033218	1000	NNGAAT
FOXJ2_3	FOXJ2	CTGGGGCTGTTCATCTGTATA	chr12	8032328	8032354	CTGGGGCTGTTCATCTGTATANNGAGT	+	2:0|3:0	8032218	8033218	1000	NNGAGT
FOXJ2_4	FOXJ2	GAGTTTAACAGAATGAAACGC	chr12	8032351	8032377	GAGTTTAACAGAATGAAACGCNNGAGT	+	2:0|3:0	8032218	8033218	1000	NNGAGT
FOXJ2_5	FOXJ2	GGACTCTCCCGACGGGGAGCA	chr12	8032419	8032445	GGACTCTCCCGACGGGGAGCANNGAGT	+	2:0|3:0	8032218	8033218	1000	NNGAGT
FOXJ2_6	FOXJ2	CAACTCACTGCTCCCCGTCGG	chr12	8032421	8032447	CAACTCACTGCTCCCCGTCGGNNGAGT	-	2:0|3:0	8032218	8033218	1000	NNGAGT
FOXJ2_7	FOXJ2	CACCTGCGGCCGCGTGGCTCC	chr12	8032468	8032494	CACCTGCGGCCGCGTGGCTCCNNGAGT	-	2:0|3:0	8032218	8033218	1000	NNGAGT
FOXJ2_8	FOXJ2	CAGGCCAGCTCAGGGACAGCC	chr12	8032939	8032965	CAGGCCAGCTCAGGGACAGCCNNGAGT	+	2:0|3:0	8032218	8033218	1000	NNGAGT
FOXJ2_9	FOXJ2	GGGGTCTCTTCTTTCCCTCAC	chr12	8033060	8033086	GGGGTCTCTTCTTTCCCTCACNNGAGT	-	2:0|3:0	8032218	8033218	1000	NNGAGT
FOXJ2_10	FOXJ2	AGGGAGCTTTCCGTAGGGAAG	chr12	8033168	8033194	AGGGAGCTTTCCGTAGGGAAGNNGAGT	+	2:0|3:0	8032218	8033218	1000	NNGAGT
FOXJ2_11	FOXJ2	CATGAGCATTGAGGTGAAGAT	chr12	8032243	8032269	CATGAGCATTGAGGTGAAGATNGT	-	2:0|3:0	8032218	8033218	1000	NNGGGT
FOXJ2_12	FOXJ2	AACAGAATGAAACGCCGGAGT	chr12	8032357	8032383	AACAGAATGAAACGCCGGAGTNGT	+	2:0|3:0	8032218	8033218	1000	NNGGGT
FOXJ2_13	FOXJ2	GCTCTCCAGGCGGAGCGCACA	chr12	8032538	8032564	GCTCTCCAGGCGGAGCGCACANGT	+	2:0|3:0	8032218	8033218	1000	NNGGGT
FOXJ2_14	FOXJ2	ACCTCCTCTAGGGCCGTCCTG	chr12	8032852	8032878	ACCTCCTCTAGGGCCGTCCTGNGT	-	2:0|3:0	8032218	8033218	1000	NNGGGT
FOXJ2_15	FOXJ2	CTCCGCTCCCGGGGTGCCCCA	chr12	8032977	8033003	CTCCGCTCCCGGGGTGCCCCANGT	-	2:0|3:0	8032218	8033218	1000	NNGGGT
FOXJ2_16	FOXJ2	GAGAGAAAAGACCCTTACCAC	chr12	8033041	8033067	GAGAGAAAAGACCCTTACCACNGT	+	2:0|3:0	8032218	8033218	1000	NNGGGT
FOXJ2_17	FOXJ2	TCTTTCCCTCACCCGAGTGGT	chr12	8033051	8033077	TCTTTCCCTCACCCGAGTGGTNGT	-	2:0|3:0	8032218	8033218	1000	NNGGGT
FOXJ2_18	FOXJ2	GGTCTCCTCCCCGGCCAGTAC	chr12	8033125	8033151	GGTCTCCTCCCCGGCCAGTACNGT	-	2:0|3:0	8032218	8033218	1000	NNGGGT
FOXJ2_19	FOXJ2	AGCTCCCTTCTTTCCACTTCT	chr12	8033149	8033175	AGCTCCCTTCTTTCCACTTCTNGT	-	2:0|3:0	8032218	8033218	1000	NNGGGT
FOXJ2_20	FOXJ2	TTTCCCTCGAGATAATTTATA	chr12	8032270	8032296	TTTCCCTCGAGATAATTTATANAT	-	2:0|3:0	8032218	8033218	1000	NNGGAT
FOXJ2_21	FOXJ2	TCCGGGAGTTCGCCGTCTACC	chr12	8032450	8032476	TCCGGGAGTTCGCCGTCTACCNAT	-	2:0|3:0	8032218	8033218	1000	NNGGAT
FOXJ2_22	FOXJ2	ACGGCCGCTCTCACGCCGGCG	chr12	8032510	8032536	ACGGCCGCTCTCACGCCGGCGNAT	-	2:0|3:0	8032218	8033218	1000	NNGGAT
FOXJ3_1	FOXJ3	ACCTGGGGCCCCATGCCCCGA	chr1	42335555	42335581	ACCTGGGGCCCCATGCCCCGANNGAAT	+	2:0|3:0	42334732	42335732	1000	NNGAAT
FOXJ3_2	FOXJ3	AGGCGCCTTTGTTGGGGGTCC	chr1	42335694	42335720	AGGCGCCTTTGTTGGGGGTCCNNGAAT	-	2:0|3:0	42334732	42335732	1000	NNGAAT
FOXJ3_3	FOXJ3	GCTGCGCCGATGCAGAGCCTC	chr1	42335389	42335415	GCTGCGCCGATGCAGAGCCTCNNGAGT	-	2:0|3:0	42334732	42335732	1000	NNGAGT
FOXJ3_4	FOXJ3	AGCCGCGTTGCGGGGTGGGCG	chr1	42334912	42334938	AGCCGCGTTGCGGGGTGGGCGNGT	-	2:0|3:0	42334732	42335732	1000	NNGGGT
FOXJ3_5	FOXJ3	CTTCCAGCCGCAGCCGCGTTG	chr1	42334923	42334949	CTTCCAGCCGCAGCCGCGTTGNGT	-	2:0|3:0	42334732	42335732	1000	NNGGGT
FOXJ3_6	FOXJ3	GATGCGGGTCGGGAAGTAGTT	chr1	42335223	42335249	GATGCGGGTCGGGAAGTAGTTNGT	-	2:0|3:0	42334732	42335732	1000	NNGGGT
FOXJ3_7	FOXJ3	GATCCCTACTGTCCTCAACTG	chr1	42335502	42335528	GATCCCTACTGTCCTCAACTGNGT	-	2:0|3:0	42334732	42335732	1000	NNGGGT
FOXJ3_8	FOXJ3	AAGGTCCAAGGCGCCTTTGTT	chr1	42335702	42335728	AAGGTCCAAGGCGCCTTTGTTNGT	-	2:0|3:0	42334732	42335732	1000	NNGGGT
FOXJ3_9	FOXJ3	CGGGGCACCGGGGAACCAGAC	chr1	42334747	42334773	CGGGGCACCGGGGAACCAGACNAT	-	2:0|3:0	42334732	42335732	1000	NNGGAT
FOXJ3_10	FOXJ3	AGTAGTTCCGGGTGCGCGGCC	chr1	42335209	42335235	AGTAGTTCCGGGTGCGCGGCCNAT	-	2:0|3:0	42334732	42335732	1000	NNGGAT
FOXJ3_11	FOXJ3	TCACGGTCGCTTCGACGCACG	chr1	42335333	42335359	TCACGGTCGCTTCGACGCACGNAT	+	2:0|3:0	42334732	42335732	1000	NNGGAT
FOXJ3_12	FOXJ3	GGGCACTACTTGTCCCAGCGG	chr1	42335358	42335384	GGGCACTACTTGTCCCAGCGGNAT	-	2:0|3:0	42334732	42335732	1000	NNGGAT
FOXJ3_13	FOXJ3	AACCCCGCAGTTGAGGACAGT	chr1	42335501	42335527	AACCCCGCAGTTGAGGACAGTNAT	+	2:0|3:0	42334732	42335732	1000	NNGGAT
FOXJ3_14	FOXJ3	CGGTGGCTTTGGACCCTGCCC	chr1	42335528	42335554	CGGTGGCTTTGGACCCTGCCCNAT	+	2:0|3:0	42334732	42335732	1000	NNGGAT
FOXJ3_15	FOXJ3	GCCGGGCGCTTCGGTGAGGTG	chr1	42335612	42335638	GCCGGGCGCTTCGGTGAGGTGNAT	-	2:0|3:0	42334732	42335732	1000	NNGGAT
FOXJ3_16	FOXJ3	CCTTTTCCGACCTGGCACACC	chr1	42335669	42335695	CCTTTTCCGACCTGGCACACCNAT	+	2:0|3:0	42334732	42335732	1000	NNGGAT
FOXK2_1	FOXK2	GGCCTTTTCCCCGCGAGGTGC	chr17	82519282	82519308	GGCCTTTTCCCCGCGAGGTGCNNGAAT	-	2:0|3:0	82519232	82520232	1000	NNGAAT
FOXK2_2	FOXK2	CCCCGGGTTTTCCGCGGCGCC	chr17	82519528	82519554	CCCCGGGTTTTCCGCGGCGCCNNGAGT	+	2:0|3:0	82519232	82520232	1000	NNGAGT
FOXK2_3	FOXK2	ATCCGCACCCCGGCGTCCACG	chr17	82519346	82519372	ATCCGCACCCCGGCGTCCACGNGT	+	2:0|3:0	82519232	82520232	1000	NNGGGT
FOXK2_4	FOXK2	CCCCCAACCCGGCGTGGACGC	chr17	82519352	82519378	CCCCCAACCCGGCGTGGACGCNGT	-	2:0|3:0	82519232	82520232	1000	NNGGGT
FOXK2_5	FOXK2	CGCGCGGGATCGGGGCTGGCG	chr17	82519485	82519511	CGCGCGGGATCGGGGCTGGCGNGT	-	2:0|3:0	82519232	82520232	1000	NNGGGT
FOXK2_6	FOXK2	GCGGGCTGCCGACTGTCCGCC	chr17	82519509	82519535	GCGGGCTGCCGACTGTCCGCCNGT	+	2:0|3:0	82519232	82520232	1000	NNGGGT
FOXK2_7	FOXK2	GCGGGCCGAGGCCCAGGCCGC	chr17	82519815	82519841	GCGGGCCGAGGCCCAGGCCGCNGT	-	2:0|3:0	82519232	82520232	1000	NNGGGT
FOXK2_8	FOXK2	ACCCGGCGTGGACGCCGGGGT	chr17	82519346	82519372	ACCCGGCGTGGACGCCGGGGTNAT	-	2:0|3:0	82519232	82520232	1000	NNGGAT
FOXK2_9	FOXK2	GCGGACAGTCGGCAGCCCGCG	chr17	82519502	82519528	GCGGACAGTCGGCAGCCCGCGNAT	-	2:0|3:0	82519232	82520232	1000	NNGGAT
FOXN2_1	FOXN2	CCCGGACATTTTTGTCCAGTG	chr2	48314950	48314976	CCCGGACATTTTTGTCCAGTGNNGAAT	+	2:0|3:0	48314182	48315182	1000	NNGAAT
FOXN2_2	FOXN2	GGCGGAGGCGCGGCGCGGCCG	chr2	48314272	48314298	GGCGGAGGCGCGGCGCGGCCGNNGAGT	-	2:0|3:0	48314182	48315182	1000	NNGAGT
FOXN2_3	FOXN2	CATGTCCGAGGAAGGACCTAT	chr2	48314301	48314327	CATGTCCGAGGAAGGACCTATNNGAGT	-	2:0|3:0	48314182	48315182	1000	NNGAGT
FOXN2_4	FOXN2	CGCCTCCCGGCCGAGCTGACG	chr2	48314794	48314820	CGCCTCCCGGCCGAGCTGACGNNGAGT	+	2:0|3:0	48314182	48315182	1000	NNGAGT
FOXN2_5	FOXN2	TCCGGGGGATGTCGAACTGAG	chr2	48315028	48315054	TCCGGGGGATGTCGAACTGAGNNGAGT	+	2:0|3:0	48314182	48315182	1000	NNGAGT
FOXN2_6	FOXN2	CTGAGGGGAGTGTGGCTTGTG	chr2	48315044	48315070	CTGAGGGGAGTGTGGCTTGTGNNGAGT	+	2:0|3:0	48314182	48315182	1000	NNGAGT
FOXN2_7	FOXN2	GTGGAGGCGCTGTAGGCCGGT	chr2	48314375	48314401	GTGGAGGCGCTGTAGGCCGGTNGT	-	2:0|3:0	48314182	48315182	1000	NNGGGT
FOXN2_8	FOXN2	GGGCGGGGCTCACACGGAAAG	chr2	48314400	48314426	GGGCGGGGCTCACACGGAAAGNGT	-	2:0|3:0	48314182	48315182	1000	NNGGGT
FOXN2_9	FOXN2	CCCGGGCGGAGCGGTCCCCTC	chr2	48314821	48314847	CCCGGGCGGAGCGGTCCCCTCNGT	+	2:0|3:0	48314182	48315182	1000	NNGGGT
FOXN2_10	FOXN2	GTGAGGAATTTGCGCCGGCGC	chr2	48314968	48314994	GTGAGGAATTTGCGCCGGCGCNGT	+	2:0|3:0	48314182	48315182	1000	NNGGGT
FOXN2_11	FOXN2	GGGGTGTCCCCGGCGCGCGTA	chr2	48314990	48315016	GGGGTGTCCCCGGCGCGCGTANGT	+	2:0|3:0	48314182	48315182	1000	NNGGGT
FOXN2_12	FOXN2	CGCGCGGCGGAAACCGCGGCG	chr2	48315115	48315141	CGCGCGGCGGAAACCGCGGCGNGT	+	2:0|3:0	48314182	48315182	1000	NNGGGT
FOXN2_13	FOXN2	TCGGGTGGTGTGTGGGCTCCG	chr2	48315011	48315037	TCGGGTGGTGTGTGGGCTCCGNAT	+	2:0|3:0	48314182	48315182	1000	NNGGAT
FOXO1_1	FOXO1	CGCCCGCTGCGCTGCTGCCTG	chr13	40666560	40666586	CGCCCGCTGCGCTGCTGCCTGNNGAAT	+	2:0|3:0	40666088	40667088	1000	NNGAAT
FOXO1_2	FOXO1	GAAACTGGGAGGAAGGCGCGG	chr13	40666345	40666371	GAAACTGGGAGGAAGGCGCGGNNGAGT	+	2:0|3:0	40666088	40667088	1000	NNGAGT
FOXO1_3	FOXO1	GTTTACTACGGAGCAGCAGAG	chr13	40666962	40666988	GTTTACTACGGAGCAGCAGAGNNGAGT	+	2:0|3:0	40666088	40667088	1000	NNGAGT
FOXO1_4	FOXO1	GCCTCCTCCCACCCGGGCTTC	chr13	40666989	40667015	GCCTCCTCCCACCCGGGCTTCNNGAGT	-	2:0|3:0	40666088	40667088	1000	NNGAGT
FOXO1_5	FOXO1	GCCGGGGCAGCGGCTCGAAGT	chr13	40666155	40666181	GCCGGGGCAGCGGCTCGAAGTNGT	+	2:0|3:0	40666088	40667088	1000	NNGGGT
FOXO1_6	FOXO1	GCCATCCACATCGAGGCTCCT	chr13	40666404	40666430	GCCATCCACATCGAGGCTCCTNGT	+	2:0|3:0	40666088	40667088	1000	NNGGGT
FOXO1_7	FOXO1	AGAGCCGAGTACTCGGGAAGC	chr13	40666979	40667005	AGAGCCGAGTACTCGGGAAGCNGT	+	2:0|3:0	40666088	40667088	1000	NNGGGT
FOXO1_8	FOXO1	CGGACCCCGAGGAGCCTCGAT	chr13	40666407	40666433	CGGACCCCGAGGAGCCTCGATNAT	-	2:0|3:0	40666088	40667088	1000	NNGGAT
FOXO1_9	FOXO1	ACTACCAGGCCGCCCGACTTA	chr13	40666614	40666640	ACTACCAGGCCGCCCGACTTANAT	+	2:0|3:0	40666088	40667088	1000	NNGGAT
FOXO3_1	FOXO3	CTGCTCGTGGAAGGGAGGAGG	chr6	108559823	108559849	CTGCTCGTGGAAGGGAGGAGGNNGAAT	+	2:0|3:0	108559291	108560291	1000	NNGAAT
FOXO3_2	FOXO3	CCTGGTACCAGGCGCCCTGCC	chr6	108559354	108559380	CCTGGTACCAGGCGCCCTGCCNNGAGT	+	2:0|3:0	108559291	108560291	1000	NNGAGT
FOXO3_3	FOXO3	GGGGACAGCAGCGGGAGCCCG	chr6	108559565	108559591	GGGGACAGCAGCGGGAGCCCGNNGAGT	+	2:0|3:0	108559291	108560291	1000	NNGAGT
FOXO3_4	FOXO3	GCGCGCGGCGGGCGTGCGTGT	chr6	108559678	108559704	GCGCGCGGCGGGCGTGCGTGTNNGAGT	-	2:0|3:0	108559291	108560291	1000	NNGAGT
FOXO3_5	FOXO3	GGCCCAGCTCGGAAGCAGATC	chr6	108560058	108560084	GGCCCAGCTCGGAAGCAGATCNNGAGT	-	2:0|3:0	108559291	108560291	1000	NNGAGT
FOXO3_6	FOXO3	ATCTTGACAGTTTCCCCCTTC	chr6	108560157	108560183	ATCTTGACAGTTTCCCCCTTCNNGAGT	-	2:0|3:0	108559291	108560291	1000	NNGAGT
FOXO3_7	FOXO3	CGGGCAGGGCGCCTGGTACCA	chr6	108559350	108559376	CGGGCAGGGCGCCTGGTACCANGT	-	2:0|3:0	108559291	108560291	1000	NNGGGT
FOXO3_8	FOXO3	CGGCTCCGCGGGGCTGCGGGC	chr6	108559617	108559643	CGGCTCCGCGGGGCTGCGGGCNGT	-	2:0|3:0	108559291	108560291	1000	NNGGGT
FOXO3_9	FOXO3	CTCAACCTAGGCTGACGGCGG	chr6	108559751	108559777	CTCAACCTAGGCTGACGGCGGNGT	-	2:0|3:0	108559291	108560291	1000	NNGGGT
FOXO3_10	FOXO3	GGAGGTGATGAACGTGCTGGT	chr6	108560201	108560227	GGAGGTGATGAACGTGCTGGTNGT	+	2:0|3:0	108559291	108560291	1000	NNGGGT
FOXO3_11	FOXO3	TCGCCGTGCCCCGGGCCCGCG	chr6	108559948	108559974	TCGCCGTGCCCCGGGCCCGCGNAT	+	2:0|3:0	108559291	108560291	1000	NNGGAT
FOXO3_12	FOXO3	GCGGCCGCCTTCCCGGTGACT	chr6	108560040	108560066	GCGGCCGCCTTCCCGGTGACTNAT	+	2:0|3:0	108559291	108560291	1000	NNGGAT
FOXP1_1	FOXP1	GTTCATGGGTGGGGTGTAGTT	chr3	71064495	71064521	GTTCATGGGTGGGGTGTAGTTNNGAGT	-	2:0|3:0	71064424	71065424	1000	NNGAGT
FOXP1_2	FOXP1	TCGCTGTTTACCAAGTTGGGT	chr3	71064656	71064682	TCGCTGTTTACCAAGTTGGGTNNGAGT	-	2:0|3:0	71064424	71065424	1000	NNGAGT
FOXP1_3	FOXP1	GAGAGCCCGAGGGTTCTGAAG	chr3	71064706	71064732	GAGAGCCCGAGGGTTCTGAAGNNGAGT	-	2:0|3:0	71064424	71065424	1000	NNGAGT
FOXP1_4	FOXP1	CGCGCGCCTGGCGGCTACATG	chr3	71064829	71064855	CGCGCGCCTGGCGGCTACATGNNGAGT	-	2:0|3:0	71064424	71065424	1000	NNGAGT
FOXP1_5	FOXP1	ACCGGGTTAACAGCTATTAAG	chr3	71065161	71065187	ACCGGGTTAACAGCTATTAAGNNGAGT	-	2:0|3:0	71064424	71065424	1000	NNGAGT
FOXP1_6	FOXP1	GTTTCGTCTTTGAGACTGACA	chr3	71065290	71065316	GTTTCGTCTTTGAGACTGACANNGAGT	+	2:0|3:0	71064424	71065424	1000	NNGAGT
FOXP1_7	FOXP1	GCTCTCTTTTTTTAAATGTTC	chr3	71064512	71064538	GCTCTCTTTTTTTAAATGTTCNGT	-	2:0|3:0	71064424	71065424	1000	NNGGGT
FOXP1_8	FOXP1	AGAAAAAGGAGCTGCAGGCCT	chr3	71064589	71064615	AGAAAAAGGAGCTGCAGGCCTNGT	-	2:0|3:0	71064424	71065424	1000	NNGGGT
FOXP1_9	FOXP1	TCATCCTCGCTGTTTACCAAG	chr3	71064662	71064688	TCATCCTCGCTGTTTACCAAGNGT	-	2:0|3:0	71064424	71065424	1000	NNGGGT
FOXP1_10	FOXP1	CGCGGCGCGGGGTGTTTAGAG	chr3	71065009	71065035	CGCGGCGCGGGGTGTTTAGAGNGT	-	2:0|3:0	71064424	71065424	1000	NNGGGT
FOXP1_11	FOXP1	GCGCGGCAGGTGAAATCACGC	chr3	71065108	71065134	GCGCGGCAGGTGAAATCACGCNGT	+	2:0|3:0	71064424	71065424	1000	NNGGGT
FOXP1_12	FOXP1	GAGTTGCTCTCCAGACAAAAG	chr3	71065138	71065164	GAGTTGCTCTCCAGACAAAAGNGT	-	2:0|3:0	71064424	71065424	1000	NNGGGT
FOXP1_13	FOXP1	ACGTCAGCCGGAGGCGGGTCA	chr3	71065181	71065207	ACGTCAGCCGGAGGCGGGTCANGT	-	2:0|3:0	71064424	71065424	1000	NNGGGT
FOXP1_14	FOXP1	TGACCCGCCTCCGGCTGACGT	chr3	71065187	71065213	TGACCCGCCTCCGGCTGACGTNGT	+	2:0|3:0	71064424	71065424	1000	NNGGGT
FOXP1_15	FOXP1	CGACCCAGACGTCAGCCGGAG	chr3	71065189	71065215	CGACCCAGACGTCAGCCGGAGNGT	-	2:0|3:0	71064424	71065424	1000	NNGGGT
FOXP1_16	FOXP1	CGGGTGCCCCTCTTCGGCCTC	chr3	71065337	71065363	CGGGTGCCCCTCTTCGGCCTCNGT	-	2:0|3:0	71064424	71065424	1000	NNGGGT
FOXP1_17	FOXP1	GTCGGCTTGGCGCCGCGAGCG	chr3	71065359	71065385	GTCGGCTTGGCGCCGCGAGCGNGT	-	2:0|3:0	71064424	71065424	1000	NNGGGT
FOXP1_18	FOXP1	CGAGCAACTGTTCGGCTTCGG	chr3	71065391	71065417	CGAGCAACTGTTCGGCTTCGGNGT	+	2:0|3:0	71064424	71065424	1000	NNGGGT
FOXP1_19	FOXP1	CTACCCAACTTGGTAAACAGC	chr3	71064660	71064686	CTACCCAACTTGGTAAACAGCNAT	+	2:0|3:0	71064424	71065424	1000	NNGGAT
FOXP1_20	FOXP1	AACTTGGTAAACAGCGAGGAT	chr3	71064666	71064692	AACTTGGTAAACAGCGAGGATNAT	+	2:0|3:0	71064424	71065424	1000	NNGGAT
GABPA_1	GABPA	GACCTCTACGTTTGTAGACCT	chr21	25734676	25734702	GACCTCTACGTTTGTAGACCTNNGAGT	-	2:0|3:0	25734472	25735472	1000	NNGAGT
GABPA_2	GABPA	TGCTCTGTACGCATGCGCTCT	chr21	25735157	25735183	TGCTCTGTACGCATGCGCTCTNNGAGT	+	2:0|3:0	25734472	25735472	1000	NNGAGT
GABPA_3	GABPA	TCCCCTAGTTCAAGCTCCCCT	chr21	25735190	25735216	TCCCCTAGTTCAAGCTCCCCTNNGAGT	+	2:0|3:0	25734472	25735472	1000	NNGAGT
GABPA_4	GABPA	GGTCGTTTTGCGCACCCTGCC	chr21	25735340	25735366	GGTCGTTTTGCGCACCCTGCCNNGAGT	+	2:0|3:0	25734472	25735472	1000	NNGAGT
GABPA_5	GABPA	AGACGCTCCCGTGCGCCCGGG	chr21	25734501	25734527	AGACGCTCCCGTGCGCCCGGGNGT	+	2:0|3:0	25734472	25735472	1000	NNGGGT
GABPA_6	GABPA	ATCTCTCCCGCGCGCCTGACC	chr21	25734542	25734568	ATCTCTCCCGCGCGCCTGACCNGT	+	2:0|3:0	25734472	25735472	1000	NNGGGT
GABPA_7	GABPA	CCGCCCCGATTTGCCCTCAGA	chr21	25734621	25734647	CCGCCCCGATTTGCCCTCAGANGT	+	2:0|3:0	25734472	25735472	1000	NNGGGT
GABPA_8	GABPA	GAGAGGGTATCGATCTTATTT	chr21	25734640	25734666	GAGAGGGTATCGATCTTATTTNGT	+	2:0|3:0	25734472	25735472	1000	NNGGGT
GABPA_9	GABPA	GGGGACCTTCACGGCCTGGCC	chr21	25734710	25734736	GGGGACCTTCACGGCCTGGCCNGT	-	2:0|3:0	25734472	25735472	1000	NNGGGT
GABPA_10	GABPA	TGGCCTTTTGGGACTCCAGTT	chr21	25734799	25734825	TGGCCTTTTGGGACTCCAGTTNGT	-	2:0|3:0	25734472	25735472	1000	NNGGGT
GABPA_11	GABPA	GACTGAGTGCAAGGTGACTGG	chr21	25734839	25734865	GACTGAGTGCAAGGTGACTGGNGT	-	2:0|3:0	25734472	25735472	1000	NNGGGT
GABPA_12	GABPA	TCGGAGACAGTCTGCGACCGG	chr21	25735004	25735030	TCGGAGACAGTCTGCGACCGGNGT	+	2:0|3:0	25734472	25735472	1000	NNGGGT
GABPA_13	GABPA	GTTTCAAGGAGGGGAAAAAGA	chr21	25735128	25735154	GTTTCAAGGAGGGGAAAAAGANGT	-	2:0|3:0	25734472	25735472	1000	NNGGGT
GABPA_14	GABPA	CCGAGTCAGCGTCCTGTTCGT	chr21	25735211	25735237	CCGAGTCAGCGTCCTGTTCGTNGT	+	2:0|3:0	25734472	25735472	1000	NNGGGT
GABPA_15	GABPA	GTCCAGGACTACAACTCCCGG	chr21	25735353	25735379	GTCCAGGACTACAACTCCCGGNGT	-	2:0|3:0	25734472	25735472	1000	NNGGGT
GABPA_16	GABPA	AAGGTGCCTGGGAGGCGGGAG	chr21	25735383	25735409	AAGGTGCCTGGGAGGCGGGAGNGT	+	2:0|3:0	25734472	25735472	1000	NNGGGT
GATA1_1	GATA1	AGCCTAGGTCGAGCGAGGTCC	chrX	48786355	48786381	AGCCTAGGTCGAGCGAGGTCCNNGAAT	+	2:0|3:0	48786090	48787090	1000	NNGAAT
GATA1_2	GATA1	GCCAGGAAGACGCACATACAC	chrX	48786192	48786218	GCCAGGAAGACGCACATACACNNGAGT	+	2:0|3:0	48786090	48787090	1000	NNGAGT
GATA1_3	GATA1	CGAGCGAGGTCCAAGAATCCC	chrX	48786364	48786390	CGAGCGAGGTCCAAGAATCCCNGT	+	2:0|3:0	48786090	48787090	1000	NNGGGT
GATA1_4	GATA1	CAGGGAGTGGCTGGTGCCCCA	chrX	48786474	48786500	CAGGGAGTGGCTGGTGCCCCANGT	-	2:0|3:0	48786090	48787090	1000	NNGGGT
GATA1_5	GATA1	GGCAAGCTCAGTGTGATCCCA	chrX	48786577	48786603	GGCAAGCTCAGTGTGATCCCANGT	-	2:0|3:0	48786090	48787090	1000	NNGGGT
GATA1_6	GATA1	TAAGGGTAGGGGCAGCAGGCC	chrX	48786682	48786708	TAAGGGTAGGGGCAGCAGGCCNGT	-	2:0|3:0	48786090	48787090	1000	NNGGGT
GATA1_7	GATA1	TGGGGAGCCTGGAGCAAGCAT	chrX	48786702	48786728	TGGGGAGCCTGGAGCAAGCATNGT	-	2:0|3:0	48786090	48787090	1000	NNGGGT
GATA1_8	GATA1	CTGACACTTTGGGGACCAGCT	chrX	48786729	48786755	CTGACACTTTGGGGACCAGCTNGT	-	2:0|3:0	48786090	48787090	1000	NNGGGT
GATA1_9	GATA1	GTCAGGGAGACAGAGACAAGT	chrX	48787010	48787036	GTCAGGGAGACAGAGACAAGTNGT	-	2:0|3:0	48786090	48787090	1000	NNGGGT
GATA1_10	GATA1	AAGGCCAGCCAGGACACCCCC	chrX	48786562	48786588	AAGGCCAGCCAGGACACCCCCNAT	+	2:0|3:0	48786090	48787090	1000	NNGGAT
GATA1_11	GATA1	TGCGGAGGGTTCGGCCGCCTT	chrX	48786606	48786632	TGCGGAGGGTTCGGCCGCCTTNAT	-	2:0|3:0	48786090	48787090	1000	NNGGAT
GATA1_12	GATA1	GATATAGATATCTTGGACGGA	chrX	48786858	48786884	GATATAGATATCTTGGACGGANAT	-	2:0|3:0	48786090	48787090	1000	NNGGAT
GATA1_13	GATA1	CGTCCAAGATATCTATATCCT	chrX	48786866	48786892	CGTCCAAGATATCTATATCCTNAT	+	2:0|3:0	48786090	48787090	1000	NNGGAT
GATA1_14	GATA1	GGGGTATAGCGAGCAAAGTGA	chrX	48786891	48786917	GGGGTATAGCGAGCAAAGTGANAT	-	2:0|3:0	48786090	48787090	1000	NNGGAT
GATA2_1	GATA2	CCGGCCCGGCCCGCCTGGCAC	chr3	128492824	128492850	CCGGCCCGGCCCGCCTGGCACNNGAAT	-	2:0|3:0	128492700	128493700	1000	NNGAAT
GATA2_2	GATA2	GTTATAGGGACTTTAACCAGA	chr3	128492725	128492751	GTTATAGGGACTTTAACCAGANNGAGT	-	2:0|3:0	128492700	128493700	1000	NNGAGT
GATA2_3	GATA2	CCGCCCACCGCGCCTCGCTCG	chr3	128492893	128492919	CCGCCCACCGCGCCTCGCTCGNNGAGT	-	2:0|3:0	128492700	128493700	1000	NNGAGT
GATA2_4	GATA2	CGCCCCCGGGCGGACGGGGCC	chr3	128492920	128492946	CGCCCCCGGGCGGACGGGGCCNNGAGT	+	2:0|3:0	128492700	128493700	1000	NNGAGT
GATA2_5	GATA2	CCGGAGAGGGTGGGAGCGGCC	chr3	128493391	128493417	CCGGAGAGGGTGGGAGCGGCCNNGAGT	-	2:0|3:0	128492700	128493700	1000	NNGAGT
GATA2_6	GATA2	GGCGTCTGTGTACCATTATCA	chr3	128493523	128493549	GGCGTCTGTGTACCATTATCANNGAGT	-	2:0|3:0	128492700	128493700	1000	NNGAGT
GATA2_7	GATA2	TCTGGTTAAAGTCCCTATAAC	chr3	128492731	128492757	TCTGGTTAAAGTCCCTATAACNGT	+	2:0|3:0	128492700	128493700	1000	NNGGGT
GATA2_8	GATA2	AGGGCAAACGGACCAAGCGAT	chr3	128492805	128492831	AGGGCAAACGGACCAAGCGATNGT	+	2:0|3:0	128492700	128493700	1000	NNGGGT
GATA2_9	GATA2	CGGGCTCGCGGGACCTGGGCG	chr3	128492979	128493005	CGGGCTCGCGGGACCTGGGCGNGT	+	2:0|3:0	128492700	128493700	1000	NNGGGT
GATA2_10	GATA2	ACATCACTTTGCGGGGGGGCA	chr3	128493234	128493260	ACATCACTTTGCGGGGGGGCANGT	+	2:0|3:0	128492700	128493700	1000	NNGGGT
GATA2_11	GATA2	CGGGAGCGCCGCAGGGGGCAG	chr3	128493272	128493298	CGGGAGCGCCGCAGGGGGCAGNGT	+	2:0|3:0	128492700	128493700	1000	NNGGGT
GATA2_12	GATA2	TGGTAGGCCGGGTGCAGAGCC	chr3	128493299	128493325	TGGTAGGCCGGGTGCAGAGCCNGT	-	2:0|3:0	128492700	128493700	1000	NNGGGT
GATA2_13	GATA2	CAGGCGGCTGGACCTGGTAGG	chr3	128493313	128493339	CAGGCGGCTGGACCTGGTAGGNGT	-	2:0|3:0	128492700	128493700	1000	NNGGGT
GATA2_14	GATA2	GGCGCGCGTGTGCGCTCCGGA	chr3	128493407	128493433	GGCGCGCGTGTGCGCTCCGGANGT	-	2:0|3:0	128492700	128493700	1000	NNGGGT
GATA2_15	GATA2	TCCGTGTGAGCACTCCTGGAA	chr3	128493566	128493592	TCCGTGTGAGCACTCCTGGAANGT	-	2:0|3:0	128492700	128493700	1000	NNGGGT
GATA2_16	GATA2	GGACATCCTCAGACAGACGGC	chr3	128493636	128493662	GGACATCCTCAGACAGACGGCNGT	+	2:0|3:0	128492700	128493700	1000	NNGGGT
GATA2_17	GATA2	TGGTGGGCGACGGGGCCCTGC	chr3	128493081	128493107	TGGTGGGCGACGGGGCCCTGCNAT	+	2:0|3:0	128492700	128493700	1000	NNGGAT
GATA2_18	GATA2	GGGCGACGGGGCCCTGCTAGG	chr3	128493085	128493111	GGGCGACGGGGCCCTGCTAGGNAT	+	2:0|3:0	128492700	128493700	1000	NNGGAT
GATA2_19	GATA2	CACACGCGCGCCCCTGACCTC	chr3	128493422	128493448	CACACGCGCGCCCCTGACCTCNAT	+	2:0|3:0	128492700	128493700	1000	NNGGAT
GATA3_1	GATA3	CATGAAGTTCATTTCGATGGG	chr10	8054289	8054315	CATGAAGTTCATTTCGATGGGNNGAAT	-	2:0|3:0	8054188	8055188	1000	NNGAAT
GATA3_2	GATA3	CTGCCCATCGAAATGAACTTC	chr10	8054292	8054318	CTGCCCATCGAAATGAACTTCNNGAAT	+	2:0|3:0	8054188	8055188	1000	NNGAAT
GATA3_3	GATA3	GGCAGGCTGGCTGCACCGGGA	chr10	8054321	8054347	GGCAGGCTGGCTGCACCGGGANNGAAT	+	2:0|3:0	8054188	8055188	1000	NNGAAT
GATA3_4	GATA3	GGACGGAATCGTCCACCCGAC	chr10	8054339	8054365	GGACGGAATCGTCCACCCGACNNGAAT	+	2:0|3:0	8054188	8055188	1000	NNGAAT
GATA3_5	GATA3	GGAATCGTCCACCCGACCCGA	chr10	8054343	8054369	GGAATCGTCCACCCGACCCGANNGAAT	+	2:0|3:0	8054188	8055188	1000	NNGAAT
GATA3_6	GATA3	CGCCGTCTTGATACTTTCAGA	chr10	8054706	8054732	CGCCGTCTTGATACTTTCAGANNGAAT	+	2:0|3:0	8054188	8055188	1000	NNGAAT
GATA3_7	GATA3	AAAACCTCCAAAAGAGGAGAG	chr10	8054973	8054999	AAAACCTCCAAAAGAGGAGAGNNGAGT	-	2:0|3:0	8054188	8055188	1000	NNGAGT
GATA3_8	GATA3	GATCATTATTAGGATCTAATG	chr10	8054226	8054252	GATCATTATTAGGATCTAATGNGT	-	2:0|3:0	8054188	8055188	1000	NNGGGT
GATA3_9	GATA3	GCTCCTGCCAATTCATTCGGG	chr10	8054353	8054379	GCTCCTGCCAATTCATTCGGGNGT	-	2:0|3:0	8054188	8055188	1000	NNGGGT
GATA3_10	GATA3	CCGCGGCTCCTGCCAATTCAT	chr10	8054358	8054384	CCGCGGCTCCTGCCAATTCATNGT	-	2:0|3:0	8054188	8055188	1000	NNGGGT
GATA3_11	GATA3	GGCGGGGGGAGAAGTCCTGGA	chr10	8054541	8054567	GGCGGGGGGAGAAGTCCTGGANGT	+	2:0|3:0	8054188	8055188	1000	NNGGGT
GATA3_12	GATA3	GGGAGAAGTCCTGGAGCGGGT	chr10	8054547	8054573	GGGAGAAGTCCTGGAGCGGGTNGT	+	2:0|3:0	8054188	8055188	1000	NNGGGT
GATA3_13	GATA3	AAAAAAGTCACCAGTACCAAC	chr10	8054886	8054912	AAAAAAGTCACCAGTACCAACNGT	-	2:0|3:0	8054188	8055188	1000	NNGGGT
GATA3_14	GATA3	TAGGCACGCATGGATCATTAT	chr10	8054238	8054264	TAGGCACGCATGGATCATTATNAT	-	2:0|3:0	8054188	8055188	1000	NNGGAT
GATA3_15	GATA3	CTGGCGCTGGCGAGTAGGGGA	chr10	8054595	8054621	CTGGCGCTGGCGAGTAGGGGANAT	-	2:0|3:0	8054188	8055188	1000	NNGGAT
GATA4_1	GATA4	AAGTGCTACCGCCAGGGAGCG	chr8	11703983	11704009	AAGTGCTACCGCCAGGGAGCGNNGAAT	-	2:0|3:0	11703705	11704705	1000	NNGAAT
GATA4_2	GATA4	GCGATATGCAAACAAGGGTTG	chr8	11704591	11704617	GCGATATGCAAACAAGGGTTGNNGAAT	-	2:0|3:0	11703705	11704705	1000	NNGAAT
GATA4_3	GATA4	CCCAGTGCCCCACACAAGATC	chr8	11703790	11703816	CCCAGTGCCCCACACAAGATCNNGAGT	+	2:0|3:0	11703705	11704705	1000	NNGAGT
GATA4_4	GATA4	CTAGGGCGCTGACTGGCCTGT	chr8	11704138	11704164	CTAGGGCGCTGACTGGCCTGTNNGAGT	-	2:0|3:0	11703705	11704705	1000	NNGAGT
GATA4_5	GATA4	AGGCCAGTCAGCGCCCTAGGG	chr8	11704146	11704172	AGGCCAGTCAGCGCCCTAGGGNNGAGT	+	2:0|3:0	11703705	11704705	1000	NNGAGT
GATA4_6	GATA4	ACAAGCAAAGGCGGAGAAGCT	chr8	11704353	11704379	ACAAGCAAAGGCGGAGAAGCTNNGAGT	-	2:0|3:0	11703705	11704705	1000	NNGAGT
GATA4_7	GATA4	GGGTTGGGCAATTTCGGTGAA	chr8	11704425	11704451	GGGTTGGGCAATTTCGGTGAANNGAGT	-	2:0|3:0	11703705	11704705	1000	NNGAGT
GATA4_8	GATA4	GCTGGATGCTAGTTCCTGGGC	chr8	11703747	11703773	GCTGGATGCTAGTTCCTGGGCNGT	-	2:0|3:0	11703705	11704705	1000	NNGGGT
GATA4_9	GATA4	ACTAGCATCCAGCCGGGCACC	chr8	11703761	11703787	ACTAGCATCCAGCCGGGCACCNGT	+	2:0|3:0	11703705	11704705	1000	NNGGGT
GATA4_10	GATA4	TGTGTGGGGCACTGGGTCACC	chr8	11703779	11703805	TGTGTGGGGCACTGGGTCACCNGT	-	2:0|3:0	11703705	11704705	1000	NNGGGT
GATA4_11	GATA4	CTCTCGATCTTGTGTGGGGCA	chr8	11703789	11703815	CTCTCGATCTTGTGTGGGGCANGT	-	2:0|3:0	11703705	11704705	1000	NNGGGT
GATA4_12	GATA4	GATTGGGTTCGCTGTGGTGCC	chr8	11703933	11703959	GATTGGGTTCGCTGTGGTGCCNGT	-	2:0|3:0	11703705	11704705	1000	NNGGGT
GATA4_13	GATA4	GCGAACCCAATCGACCTCCGG	chr8	11703948	11703974	GCGAACCCAATCGACCTCCGGNGT	+	2:0|3:0	11703705	11704705	1000	NNGGGT
GATA4_14	GATA4	CGCAACCCAGCCGGAGGTCGA	chr8	11703952	11703978	CGCAACCCAGCCGGAGGTCGANGT	-	2:0|3:0	11703705	11704705	1000	NNGGGT
GATA4_15	GATA4	AGTCACGTGCAAGGGCGGGGC	chr8	11704114	11704140	AGTCACGTGCAAGGGCGGGGCNGT	-	2:0|3:0	11703705	11704705	1000	NNGGGT
GATA4_16	GATA4	TCCAAGTCCCCAGCTCGCGGC	chr8	11704186	11704212	TCCAAGTCCCCAGCTCGCGGCNGT	-	2:0|3:0	11703705	11704705	1000	NNGGGT
GATA4_17	GATA4	CCCGGCCTGCGATATGCAAAC	chr8	11704599	11704625	CCCGGCCTGCGATATGCAAACNGT	-	2:0|3:0	11703705	11704705	1000	NNGGGT
GATA4_18	GATA4	TTGCATATCGCAGGCCGGGGC	chr8	11704607	11704633	TTGCATATCGCAGGCCGGGGCNGT	+	2:0|3:0	11703705	11704705	1000	NNGGGT
GATA4_19	GATA4	CTCCAAGGAATCCGGGGCTGG	chr8	11703713	11703739	CTCCAAGGAATCCGGGGCTGGNAT	+	2:0|3:0	11703705	11704705	1000	NNGGAT
GATA4_20	GATA4	GTAGTGGGGATCCTCCCAGCC	chr8	11703722	11703748	GTAGTGGGGATCCTCCCAGCCNAT	-	2:0|3:0	11703705	11704705	1000	NNGGAT
GATA4_21	GATA4	TAGTTCCTGGGCAGGGGTAGT	chr8	11703738	11703764	TAGTTCCTGGGCAGGGGTAGTNAT	-	2:0|3:0	11703705	11704705	1000	NNGGAT
GATA4_22	GATA4	TGGGTCACCCGGGGTGCCCGG	chr8	11703767	11703793	TGGGTCACCCGGGGTGCCCGGNAT	-	2:0|3:0	11703705	11704705	1000	NNGGAT
GATA4_23	GATA4	CCCGCCCCTCGCCCGCCGCTG	chr8	11703850	11703876	CCCGCCCCTCGCCCGCCGCTGNAT	+	2:0|3:0	11703705	11704705	1000	NNGGAT
GATA4_24	GATA4	AGAGAAATATTGGAAGCGCCT	chr8	11704516	11704542	AGAGAAATATTGGAAGCGCCTNAT	+	2:0|3:0	11703705	11704705	1000	NNGGAT
GATA4_25	GATA4	GGAGAATGTGCACACGGGGAC	chr8	11704571	11704597	GGAGAATGTGCACACGGGGACNAT	-	2:0|3:0	11703705	11704705	1000	NNGGAT
GATA5_1	GATA5	CCGAGGGCTTCGTGGGCCCCG	chr20	62476230	62476256	CCGAGGGCTTCGTGGGCCCCGNNGAGT	+	2:0|3:0	62475495	62476495	1000	NNGAGT
GATA5_2	GATA5	CAGAGACTTCTCCAAGTTTGT	chr20	62476263	62476289	CAGAGACTTCTCCAAGTTTGTNNGAGT	+	2:0|3:0	62475495	62476495	1000	NNGAGT
GATA5_3	GATA5	GACGGGCTCCGTGTCTGGTGG	chr20	62476340	62476366	GACGGGCTCCGTGTCTGGTGGNNGAGT	+	2:0|3:0	62475495	62476495	1000	NNGAGT
GATA5_4	GATA5	CCAGCCCGGGACGTTCGCGGG	chr20	62475652	62475678	CCAGCCCGGGACGTTCGCGGGNGT	+	2:0|3:0	62475495	62476495	1000	NNGGGT
GATA5_5	GATA5	CATCCCCGCGGTTCCTCTCCC	chr20	62475685	62475711	CATCCCCGCGGTTCCTCTCCCNGT	-	2:0|3:0	62475495	62476495	1000	NNGGGT
GATA5_6	GATA5	CGACCGGGCTTCGGAGGTCCC	chr20	62475768	62475794	CGACCGGGCTTCGGAGGTCCCNGT	+	2:0|3:0	62475495	62476495	1000	NNGGGT
GATA5_7	GATA5	GCCCCGCCGCGCTGGGAGGGG	chr20	62475862	62475888	GCCCCGCCGCGCTGGGAGGGGNGT	+	2:0|3:0	62475495	62476495	1000	NNGGGT
GATA5_8	GATA5	CGGCAGGGCACGGCGGTGGCG	chr20	62475946	62475972	CGGCAGGGCACGGCGGTGGCGNGT	+	2:0|3:0	62475495	62476495	1000	NNGGGT
GATA5_9	GATA5	GCGCCCGCCCCTTCTTCCCCG	chr20	62476076	62476102	GCGCCCGCCCCTTCTTCCCCGNGT	+	2:0|3:0	62475495	62476495	1000	NNGGGT
GATA5_10	GATA5	GCCACGCAACGAGGGGGCCCA	chr20	62476410	62476436	GCCACGCAACGAGGGGGCCCANGT	-	2:0|3:0	62475495	62476495	1000	NNGGGT
GATA5_11	GATA5	GCCGGTTCCCTGCACCGAGCC	chr20	62476440	62476466	GCCGGTTCCCTGCACCGAGCCNGT	-	2:0|3:0	62475495	62476495	1000	NNGGGT
GATA5_12	GATA5	GCTTCCATAGGGACGGCCGGC	chr20	62476465	62476491	GCTTCCATAGGGACGGCCGGCNGT	+	2:0|3:0	62475495	62476495	1000	NNGGGT
GATA5_13	GATA5	GCAGGTCAAGACCACGCCTGG	chr20	62475520	62475546	GCAGGTCAAGACCACGCCTGGNAT	-	2:0|3:0	62475495	62476495	1000	NNGGAT
GATA5_14	GATA5	AACCCGAGGGAGAGGAACCGC	chr20	62475684	62475710	AACCCGAGGGAGAGGAACCGCNAT	+	2:0|3:0	62475495	62476495	1000	NNGGAT
GATA5_15	GATA5	GCTCGGCGTTGTGACTGCCCC	chr20	62475729	62475755	GCTCGGCGTTGTGACTGCCCCNAT	-	2:0|3:0	62475495	62476495	1000	NNGGAT
GATA5_16	GATA5	GTGTCCATCGGTGAGCGGGGC	chr20	62476372	62476398	GTGTCCATCGGTGAGCGGGGCNAT	-	2:0|3:0	62475495	62476495	1000	NNGGAT
GATA6_1	GATA6	GGGGTCTGCGCCGCGCTGCTG	chr18	22169562	22169588	GGGGTCTGCGCCGCGCTGCTGNNGAAT	-	2:0|3:0	22169089	22170089	1000	NNGAAT
GATA6_2	GATA6	AGCCCTGTCCCCGGAGTGGGG	chr18	22169250	22169276	AGCCCTGTCCCCGGAGTGGGGNNGAGT	-	2:0|3:0	22169089	22170089	1000	NNGAGT
GATA6_3	GATA6	CTGAGCCGCAAGCCCTGTCCC	chr18	22169260	22169286	CTGAGCCGCAAGCCCTGTCCCNNGAGT	-	2:0|3:0	22169089	22170089	1000	NNGAGT
GATA6_4	GATA6	GCGCTGTTTGTTTAGGGCTCG	chr18	22169470	22169496	GCGCTGTTTGTTTAGGGCTCGNNGAGT	+	2:0|3:0	22169089	22170089	1000	NNGAGT
GATA6_5	GATA6	CGAGGGCGCCAGCGGGCGAGC	chr18	22169591	22169617	CGAGGGCGCCAGCGGGCGAGCNNGAGT	-	2:0|3:0	22169089	22170089	1000	NNGAGT
GATA6_6	GATA6	GCCGGAGGCCAGGGGCCCGCG	chr18	22169736	22169762	GCCGGAGGCCAGGGGCCCGCGNNGAGT	-	2:0|3:0	22169089	22170089	1000	NNGAGT
GATA6_7	GATA6	TATCTGCGCGCAGCCTTATCT	chr18	22169897	22169923	TATCTGCGCGCAGCCTTATCTNNGAGT	+	2:0|3:0	22169089	22170089	1000	NNGAGT
GATA6_8	GATA6	GGCTCCCTCCCCCTCCCTCGT	chr18	22169095	22169121	GGCTCCCTCCCCCTCCCTCGTNGT	+	2:0|3:0	22169089	22170089	1000	NNGGGT
GATA6_9	GATA6	TGTGTGCGACTGCGGGAGCGG	chr18	22169125	22169151	TGTGTGCGACTGCGGGAGCGGNGT	+	2:0|3:0	22169089	22170089	1000	NNGGGT
GATA6_10	GATA6	GGGAGGGTGCACCGCCGCTGG	chr18	22169144	22169170	GGGAGGGTGCACCGCCGCTGGNGT	+	2:0|3:0	22169089	22170089	1000	NNGGGT
GATA6_11	GATA6	GTGCACCGCCGCTGGATGGGT	chr18	22169150	22169176	GTGCACCGCCGCTGGATGGGTNGT	+	2:0|3:0	22169089	22170089	1000	NNGGGT
GATA6_12	GATA6	CTCGCCGAAGGGTGCCAGGCT	chr18	22169444	22169470	CTCGCCGAAGGGTGCCAGGCTNGT	-	2:0|3:0	22169089	22170089	1000	NNGGGT
GATA6_13	GATA6	CTAAACAAACAGCGCTCGCCG	chr18	22169458	22169484	CTAAACAAACAGCGCTCGCCGNGT	-	2:0|3:0	22169089	22170089	1000	NNGGGT
GATA6_14	GATA6	GCATGGAGAACGGCCGCGGCG	chr18	22169640	22169666	GCATGGAGAACGGCCGCGGCGNGT	-	2:0|3:0	22169089	22170089	1000	NNGGGT
GATA6_15	GATA6	GGCCAGGGGCCCGCGACGAGT	chr18	22169730	22169756	GGCCAGGGGCCCGCGACGAGTNGT	-	2:0|3:0	22169089	22170089	1000	NNGGGT
GATA6_16	GATA6	GAGCGGGAGGGTGCACCGCCG	chr18	22169140	22169166	GAGCGGGAGGGTGCACCGCCGNAT	+	2:0|3:0	22169089	22170089	1000	NNGGAT
HIC1_1	HIC1	AATCAGTTTATGCCGCGCACA	chr17	2054610	2054636	AATCAGTTTATGCCGCGCACANNGAAT	+	2:0|3:0	2054603	2055603	1000	NNGAAT
HIC1_2	HIC1	GCGCACACCGAATCCATGCGC	chr17	2054624	2054650	GCGCACACCGAATCCATGCGCNNGAGT	+	2:0|3:0	2054603	2055603	1000	NNGAGT
HIC1_3	HIC1	TGCCGTACAGTAATGTCTACG	chr17	2054689	2054715	TGCCGTACAGTAATGTCTACGNNGAGT	+	2:0|3:0	2054603	2055603	1000	NNGAGT
HIC1_4	HIC1	GGGGGAGAGGTTATCCTGCGC	chr17	2054733	2054759	GGGGGAGAGGTTATCCTGCGCNNGAGT	-	2:0|3:0	2054603	2055603	1000	NNGAGT
HIC1_5	HIC1	GGATAACCTCTCCCCCACCAC	chr17	2054744	2054770	GGATAACCTCTCCCCCACCACNNGAGT	+	2:0|3:0	2054603	2055603	1000	NNGAGT
HIC1_6	HIC1	TGGGACCCCGACCCCGGACAC	chr17	2054865	2054891	TGGGACCCCGACCCCGGACACNNGAGT	-	2:0|3:0	2054603	2055603	1000	NNGAGT
HIC1_7	HIC1	CCGGCCCGGGCCGCTCCAGAT	chr17	2055054	2055080	CCGGCCCGGGCCGCTCCAGATNNGAGT	+	2:0|3:0	2054603	2055603	1000	NNGAGT
HIC1_8	HIC1	CGGAGCCGCGGCCCGGTGGTC	chr17	2055388	2055414	CGGAGCCGCGGCCCGGTGGTCNNGAGT	-	2:0|3:0	2054603	2055603	1000	NNGAGT
HIC1_9	HIC1	ACCGAATCCATGCGCCTGAGT	chr17	2054630	2054656	ACCGAATCCATGCGCCTGAGTNGT	+	2:0|3:0	2054603	2055603	1000	NNGGGT
HIC1_10	HIC1	AATCCATGCGCCTGAGTGAGG	chr17	2054634	2054660	AATCCATGCGCCTGAGTGAGGNGT	+	2:0|3:0	2054603	2055603	1000	NNGGGT
HIC1_11	HIC1	TCCTGCCCGCGAGCACGGGAC	chr17	2054763	2054789	TCCTGCCCGCGAGCACGGGACNGT	-	2:0|3:0	2054603	2055603	1000	NNGGGT
HIC1_12	HIC1	GGAGCGCTCAGCTCAAAGCCC	chr17	2054831	2054857	GGAGCGCTCAGCTCAAAGCCCNGT	+	2:0|3:0	2054603	2055603	1000	NNGGGT
HIC1_13	HIC1	GGTTTCTGGGACTCGCGTGTC	chr17	2054855	2054881	GGTTTCTGGGACTCGCGTGTCNGT	+	2:0|3:0	2054603	2055603	1000	NNGGGT
HIC1_14	HIC1	TGGGACTCGCGTGTCCGGGGT	chr17	2054861	2054887	TGGGACTCGCGTGTCCGGGGTNGT	+	2:0|3:0	2054603	2055603	1000	NNGGGT
HIC1_15	HIC1	TGTCCGGGGTCGGGGTCCCAG	chr17	2054872	2054898	TGTCCGGGGTCGGGGTCCCAGNGT	+	2:0|3:0	2054603	2055603	1000	NNGGGT
HIC1_16	HIC1	GTGGGAGGGCGAACCTGCGGG	chr17	2054903	2054929	GTGGGAGGGCGAACCTGCGGGNGT	+	2:0|3:0	2054603	2055603	1000	NNGGGT
HIC1_17	HIC1	GGCTTTCGACATGCCCCCCAG	chr17	2055218	2055244	GGCTTTCGACATGCCCCCCAGNGT	+	2:0|3:0	2054603	2055603	1000	NNGGGT
HIC1_18	HIC1	ACGCACGAGGACCGGGCTGTC	chr17	2055275	2055301	ACGCACGAGGACCGGGCTGTCNGT	-	2:0|3:0	2054603	2055603	1000	NNGGGT
HIC1_19	HIC1	GGTCCTCGTGCGTCGGCCGCC	chr17	2055289	2055315	GGTCCTCGTGCGTCGGCCGCCNGT	+	2:0|3:0	2054603	2055603	1000	NNGGGT
HIC1_20	HIC1	GCCTCGGGTGCATCTTCTGGC	chr17	2055307	2055333	GCCTCGGGTGCATCTTCTGGCNGT	+	2:0|3:0	2054603	2055603	1000	NNGGGT
HIC1_21	HIC1	TGGCGGCTGGCGTTCAGGGCT	chr17	2055347	2055373	TGGCGGCTGGCGTTCAGGGCTNGT	+	2:0|3:0	2054603	2055603	1000	NNGGGT
HIC1_22	HIC1	CCACCGGGCCGCGGCTCCGCG	chr17	2055396	2055422	CCACCGGGCCGCGGCTCCGCGNGT	+	2:0|3:0	2054603	2055603	1000	NNGGGT
HIC1_23	HIC1	ACAGCTCGGGGCCTGGCAGCG	chr17	2055538	2055564	ACAGCTCGGGGCCTGGCAGCGNGT	+	2:0|3:0	2054603	2055603	1000	NNGGGT
HIC1_24	HIC1	CACCCACCCTCACTCAGGCGC	chr17	2054635	2054661	CACCCACCCTCACTCAGGCGCNAT	-	2:0|3:0	2054603	2055603	1000	NNGGAT
HIC1_25	HIC1	GAGAGCTCGGCTACTCCTGCG	chr17	2054721	2054747	GAGAGCTCGGCTACTCCTGCGNAT	+	2:0|3:0	2054603	2055603	1000	NNGGAT
HIC1_26	HIC1	GGCAGCGCAGCCACGTCCCCC	chr17	2055171	2055197	GGCAGCGCAGCCACGTCCCCCNAT	+	2:0|3:0	2054603	2055603	1000	NNGGAT
HIC1_27	HIC1	AAGCCCCGGGCCCGGCTGACG	chr17	2055196	2055222	AAGCCCCGGGCCCGGCTGACGNAT	-	2:0|3:0	2054603	2055603	1000	NNGGAT
HMBOX1_1	HMBOX1	TCATCCTCACGTCCCTTCCAG	chr8	28889996	28890022	TCATCCTCACGTCCCTTCCAGNNGAAT	+	2:0|3:0	28889895	28890895	1000	NNGAAT
HMBOX1_2	HMBOX1	TCAAAACCGCTCGACTCACCT	chr8	28890671	28890697	TCAAAACCGCTCGACTCACCTNNGAAT	-	2:0|3:0	28889895	28890895	1000	NNGAAT
HMBOX1_3	HMBOX1	GGAAGACGCTTCCTGGGTTTG	chr8	28889917	28889943	GGAAGACGCTTCCTGGGTTTGNNGAGT	-	2:0|3:0	28889895	28890895	1000	NNGAGT
HMBOX1_4	HMBOX1	GAACTCAGCGAGGATTCTGAG	chr8	28890658	28890684	GAACTCAGCGAGGATTCTGAGNNGAGT	+	2:0|3:0	28889895	28890895	1000	NNGAGT
HMBOX1_5	HMBOX1	CGACTCACCTCAGAATCCTCG	chr8	28890660	28890686	CGACTCACCTCAGAATCCTCGNNGAGT	-	2:0|3:0	28889895	28890895	1000	NNGAGT
HMBOX1_6	HMBOX1	GATTGCACCGGAAGACGCTTC	chr8	28889926	28889952	GATTGCACCGGAAGACGCTTCNGT	-	2:0|3:0	28889895	28890895	1000	NNGGGT
HMBOX1_7	HMBOX1	AAGGAAGACATGATATCATGC	chr8	28890155	28890181	AAGGAAGACATGATATCATGCNGT	-	2:0|3:0	28889895	28890895	1000	NNGGGT
HMBOX1_8	HMBOX1	CCCGTCGGGAGGGGACTGGGG	chr8	28890531	28890557	CCCGTCGGGAGGGGACTGGGGNGT	-	2:0|3:0	28889895	28890895	1000	NNGGGT
HMBOX1_9	HMBOX1	GGAAGTGAGCGGACGCTGGGG	chr8	28890774	28890800	GGAAGTGAGCGGACGCTGGGGNGT	+	2:0|3:0	28889895	28890895	1000	NNGGGT
HMBOX1_10	HMBOX1	GAGGAAGCAGGGGGCTTCCGA	chr8	28890828	28890854	GAGGAAGCAGGGGGCTTCCGANGT	+	2:0|3:0	28889895	28890895	1000	NNGGGT
HMBOX1_11	HMBOX1	GGGTGACCCAGACGCGGGCTG	chr8	28890851	28890877	GGGTGACCCAGACGCGGGCTGNGT	+	2:0|3:0	28889895	28890895	1000	NNGGGT
HMBOX1_12	HMBOX1	GCTGTGGGGTGGGGCAGTTCG	chr8	28890868	28890894	GCTGTGGGGTGGGGCAGTTCGNGT	+	2:0|3:0	28889895	28890895	1000	NNGGGT
HMBOX1_13	HMBOX1	TTATTCCCCTGGAAGGGACGT	chr8	28889998	28890024	TTATTCCCCTGGAAGGGACGTNAT	-	2:0|3:0	28889895	28890895	1000	NNGGAT
HMBOX1_14	HMBOX1	GAGGGAGGATGCATTGGCGGC	chr8	28890125	28890151	GAGGGAGGATGCATTGGCGGCNAT	-	2:0|3:0	28889895	28890895	1000	NNGGAT
HMBOX1_15	HMBOX1	GCCGGGCGGAGAGAACTCAGC	chr8	28890646	28890672	GCCGGGCGGAGAGAACTCAGCNAT	+	2:0|3:0	28889895	28890895	1000	NNGGAT
HMBOX1_16	HMBOX1	GGGGATGGGTCTCGTAAGCGG	chr8	28890791	28890817	GGGGATGGGTCTCGTAAGCGGNAT	+	2:0|3:0	28889895	28890895	1000	NNGGAT
IRF1_1	IRF1	AGGCGCGGGGCACCGGCGGCG	chr5	132490503	132490529	AGGCGCGGGGCACCGGCGGCGNNGAAT	-	2:0|3:0	132490273	132491273	1000	NNGAAT
IRF1_2	IRF1	CGGGACCCTCGCGCGCGACCG	chr5	132490561	132490587	CGGGACCCTCGCGCGCGACCGNNGAAT	-	2:0|3:0	132490273	132491273	1000	NNGAAT
IRF1_3	IRF1	CCCGGGCAACGCCGCGCGCCG	chr5	132490424	132490450	CCCGGGCAACGCCGCGCGCCGNNGAGT	+	2:0|3:0	132490273	132491273	1000	NNGAGT
IRF1_4	IRF1	CGAATCGCTCCTGCAGCAGAG	chr5	132490539	132490565	CGAATCGCTCCTGCAGCAGAGNNGAGT	-	2:0|3:0	132490273	132491273	1000	NNGAGT
IRF1_5	IRF1	GAGGGCGCGCGGAGCGCGACT	chr5	132490607	132490633	GAGGGCGCGCGGAGCGCGACTNNGAGT	+	2:0|3:0	132490273	132491273	1000	NNGAGT
IRF1_6	IRF1	GCGCACGTCTTGCCTCGACTA	chr5	132490737	132490763	GCGCACGTCTTGCCTCGACTANNGAGT	+	2:0|3:0	132490273	132491273	1000	NNGAGT
IRF1_7	IRF1	AGCCAGCCGGCTGGGACAAGG	chr5	132491093	132491119	AGCCAGCCGGCTGGGACAAGGNNGAGT	-	2:0|3:0	132490273	132491273	1000	NNGAGT
IRF1_8	IRF1	GCCGGGCGCCGGCAGCCTCGT	chr5	132490311	132490337	GCCGGGCGCCGGCAGCCTCGTNGT	+	2:0|3:0	132490273	132491273	1000	NNGGGT
IRF1_9	IRF1	CGCGCGGGGCACCAGGAAGTG	chr5	132490470	132490496	CGCGCGGGGCACCAGGAAGTGNGT	-	2:0|3:0	132490273	132491273	1000	NNGGGT
IRF1_10	IRF1	AGCGATTCGGCGGTCGCGCGC	chr5	132490557	132490583	AGCGATTCGGCGGTCGCGCGCNGT	+	2:0|3:0	132490273	132491273	1000	NNGGGT
IRF1_11	IRF1	CGGCGTGGACTGGGCACGGCT	chr5	132490687	132490713	CGGCGTGGACTGGGCACGGCTNGT	+	2:0|3:0	132490273	132491273	1000	NNGGGT
IRF1_12	IRF1	CTCCTCCGGGCAAGCCGGAGC	chr5	132491020	132491046	CTCCTCCGGGCAAGCCGGAGCNGT	-	2:0|3:0	132490273	132491273	1000	NNGGGT
IRF1_13	IRF1	CCGAGCAATCCAAACACTTAG	chr5	132490792	132490818	CCGAGCAATCCAAACACTTAGNAT	+	2:0|3:0	132490273	132491273	1000	NNGGAT
IRF1_14	IRF1	CTGGGGAATCCCGCTAAGTGT	chr5	132490799	132490825	CTGGGGAATCCCGCTAAGTGTNAT	-	2:0|3:0	132490273	132491273	1000	NNGGAT
IRF1_15	IRF1	TCCGGGCAAGCCGGAGCAGGG	chr5	132491016	132491042	TCCGGGCAAGCCGGAGCAGGGNAT	-	2:0|3:0	132490273	132491273	1000	NNGGAT
IRF1_16	IRF1	ATATCTCCCGAACGCAGGTGA	chr5	132491165	132491191	ATATCTCCCGAACGCAGGTGANAT	+	2:0|3:0	132490273	132491273	1000	NNGGAT
IRF2_1	IRF2	CCTAGCAACACTTATACCTTG	chr4	184474412	184474438	CCTAGCAACACTTATACCTTGNNGAAT	-	2:0|3:0	184474050	184475050	1000	NNGAAT
IRF2_2	IRF2	ATGGAAATGAAAGCCCGTCAG	chr4	184474448	184474474	ATGGAAATGAAAGCCCGTCAGNNGAAT	+	2:0|3:0	184474050	184475050	1000	NNGAAT
IRF2_3	IRF2	GGACTGTTCTCAGGCAAGCCG	chr4	184474500	184474526	GGACTGTTCTCAGGCAAGCCGNNGAGT	-	2:0|3:0	184474050	184475050	1000	NNGAGT
IRF2_4	IRF2	GGGAGCAACAAGCAGCGGCTC	chr4	184474829	184474855	GGGAGCAACAAGCAGCGGCTCNNGAGT	+	2:0|3:0	184474050	184475050	1000	NNGAGT
IRF2_5	IRF2	CCGCACGTGCGGCTAGAACGT	chr4	184474879	184474905	CCGCACGTGCGGCTAGAACGTNNGAGT	+	2:0|3:0	184474050	184475050	1000	NNGAGT
IRF2_6	IRF2	GTAGGGGAGGAGAGCGGGCAC	chr4	184474940	184474966	GTAGGGGAGGAGAGCGGGCACNNGAGT	+	2:0|3:0	184474050	184475050	1000	NNGAGT
IRF2_7	IRF2	TGTTTTGCAGACGGAAAATGC	chr4	184474243	184474269	TGTTTTGCAGACGGAAAATGCNGT	-	2:0|3:0	184474050	184475050	1000	NNGGGT
IRF2_8	IRF2	TCCGCAAGGTATAAGTGTTGC	chr4	184474414	184474440	TCCGCAAGGTATAAGTGTTGCNGT	+	2:0|3:0	184474050	184475050	1000	NNGGGT
IRF2_9	IRF2	GAGCGCGGCCGGAGGAGGGCG	chr4	184474585	184474611	GAGCGCGGCCGGAGGAGGGCGNGT	-	2:0|3:0	184474050	184475050	1000	NNGGGT
IRF2_10	IRF2	TAGCCGCACGTGCGGGCGCCC	chr4	184474867	184474893	TAGCCGCACGTGCGGGCGCCCNGT	-	2:0|3:0	184474050	184475050	1000	NNGGGT
IRF2_11	IRF2	GTGCGGCTAGAACGTCCGAGT	chr4	184474885	184474911	GTGCGGCTAGAACGTCCGAGTNGT	+	2:0|3:0	184474050	184475050	1000	NNGGGT
IRF2_12	IRF2	GGGCACCCGAGTCTCCATCCT	chr4	184474955	184474981	GGGCACCCGAGTCTCCATCCTNGT	+	2:0|3:0	184474050	184475050	1000	NNGGGT
IRF2_13	IRF2	GGTGGAGGTTTAATTTCACTT	chr4	184474052	184474078	GGTGGAGGTTTAATTTCACTTNAT	-	2:0|3:0	184474050	184475050	1000	NNGGAT
IRF2_14	IRF2	GGAGGAACAGTCGGCGCAATT	chr4	184474192	184474218	GGAGGAACAGTCGGCGCAATTNAT	-	2:0|3:0	184474050	184475050	1000	NNGGAT
IRF2_15	IRF2	CCGGAGGAGGGCGGGGGGTGG	chr4	184474577	184474603	CCGGAGGAGGGCGGGGGGTGGNAT	-	2:0|3:0	184474050	184475050	1000	NNGGAT
IRF2_16	IRF2	CTGGAACCTTCAGGCCACCCT	chr4	184474971	184474997	CTGGAACCTTCAGGCCACCCTNAT	-	2:0|3:0	184474050	184475050	1000	NNGGAT
JDP2_1	JDP2	CCTGGGCGGCGGGGAGGGGTC	chr14	75427959	75427985	CCTGGGCGGCGGGGAGGGGTCNNGAAT	-	2:0|3:0	75427522	75428522	1000	NNGAAT
JDP2_2	JDP2	CAAGCCGGGCGGCGGTGCGCG	chr14	75427664	75427690	CAAGCCGGGCGGCGGTGCGCGNGT	+	2:0|3:0	75427522	75428522	1000	NNGGGT
JDP2_3	JDP2	TTCTCGAGCGCTCCTGCACCG	chr14	75427722	75427748	TTCTCGAGCGCTCCTGCACCGNGT	+	2:0|3:0	75427522	75428522	1000	NNGGGT
JDP2_4	JDP2	TCCTCTCCCCGCGGGGGCGTC	chr14	75427773	75427799	TCCTCTCCCCGCGGGGGCGTCNGT	-	2:0|3:0	75427522	75428522	1000	NNGGGT
JDP2_5	JDP2	CGGCGGGGGAGGTTAAGGTCA	chr14	75427833	75427859	CGGCGGGGGAGGTTAAGGTCANGT	+	2:0|3:0	75427522	75428522	1000	NNGGGT
JDP2_6	JDP2	AGCGGCCCCTGGGCGGCGGGG	chr14	75427966	75427992	AGCGGCCCCTGGGCGGCGGGGNGT	-	2:0|3:0	75427522	75428522	1000	NNGGGT
JDP2_7	JDP2	TCCCCCCGCACCTTCTGCACG	chr14	75428232	75428258	TCCCCCCGCACCTTCTGCACGNGT	+	2:0|3:0	75427522	75428522	1000	NNGGGT
JUN_1	JUN	TGAGCCTCCGCGGGCCCAGAG	chr1	58784194	58784220	TGAGCCTCCGCGGGCCCAGAGNNGAAT	-	2:0|3:0	58783547	58784547	1000	NNGAAT
JUN_2	JUN	GGGAGGACCGGAGACAAGTGG	chr1	58783684	58783710	GGGAGGACCGGAGACAAGTGGNNGAGT	-	2:0|3:0	58783547	58784547	1000	NNGAGT
JUN_3	JUN	TGGCTCCCGGGCTGGTGTTTC	chr1	58783855	58783881	TGGCTCCCGGGCTGGTGTTTCNNGAGT	-	2:0|3:0	58783547	58784547	1000	NNGAGT
JUN_4	JUN	GGATAAGGGCTCAGAGTTGCA	chr1	58784029	58784055	GGATAAGGGCTCAGAGTTGCANNGAGT	-	2:0|3:0	58783547	58784547	1000	NNGAGT
JUN_5	JUN	AGCTCGGGCTGGATAAGGGCT	chr1	58784039	58784065	AGCTCGGGCTGGATAAGGGCTNNGAGT	-	2:0|3:0	58783547	58784547	1000	NNGAGT
JUN_6	JUN	CCAGAGAAGAATCTTCTAGGG	chr1	58784179	58784205	CCAGAGAAGAATCTTCTAGGGNNGAGT	-	2:0|3:0	58783547	58784547	1000	NNGAGT
JUN_7	JUN	CCGACTTCCCCCGGCGGGCGC	chr1	58783745	58783771	CCGACTTCCCCCGGCGGGCGCNGT	+	2:0|3:0	58783547	58784547	1000	NNGGGT
JUN_8	JUN	GTGACATCATGGGCTATTTTT	chr1	58784089	58784115	GTGACATCATGGGCTATTTTTNGT	-	2:0|3:0	58783547	58784547	1000	NNGGGT
JUN_9	JUN	CGCGAGCCAATGGGAAGGCCT	chr1	58784114	58784140	CGCGAGCCAATGGGAAGGCCTNGT	-	2:0|3:0	58783547	58784547	1000	NNGGGT
JUN_10	JUN	CGGGCCCAGAGAAGAATCTTC	chr1	58784184	58784210	CGGGCCCAGAGAAGAATCTTCNGT	-	2:0|3:0	58783547	58784547	1000	NNGGGT
JUN_11	JUN	GTGCATTGTGGGCTGACGTCT	chr1	58784351	58784377	GTGCATTGTGGGCTGACGTCTNGT	+	2:0|3:0	58783547	58784547	1000	NNGGGT
JUN_12	JUN	CAGATAAGTGTTGAGCTCGGG	chr1	58784052	58784078	CAGATAAGTGTTGAGCTCGGGNAT	-	2:0|3:0	58783547	58784547	1000	NNGGAT
JUN_13	JUN	CTCTGGGCCCGCGGAGGCTCA	chr1	58784200	58784226	CTCTGGGCCCGCGGAGGCTCANAT	+	2:0|3:0	58783547	58784547	1000	NNGGAT
JUN_14	JUN	CTCAAGTTCACGGCTGCGGAC	chr1	58784443	58784469	CTCAAGTTCACGGCTGCGGACNAT	+	2:0|3:0	58783547	58784547	1000	NNGGAT
JUN_15	JUN	ACGGCTGCGGACGGGGATGCG	chr1	58784452	58784478	ACGGCTGCGGACGGGGATGCGNAT	+	2:0|3:0	58783547	58784547	1000	NNGGAT
JUNB_1	JUNB	GGTTAAGGAGACACCTGACCC	chr19	12790988	12791014	GGTTAAGGAGACACCTGACCCNNGAAT	-	2:0|3:0	12790986	12791986	1000	NNGAAT
JUNB_2	JUNB	CGAAGAAACCCCTGAGGTACC	chr19	12791095	12791121	CGAAGAAACCCCTGAGGTACCNNGAAT	-	2:0|3:0	12790986	12791986	1000	NNGAAT
JUNB_3	JUNB	GGTGCTGGGGGGCCCAGGCAC	chr19	12791218	12791244	GGTGCTGGGGGGCCCAGGCACNNGAGT	-	2:0|3:0	12790986	12791986	1000	NNGAGT
JUNB_4	JUNB	GGCCGTATCCCGTAGCTGTGT	chr19	12791809	12791835	GGCCGTATCCCGTAGCTGTGTNNGAGT	-	2:0|3:0	12790986	12791986	1000	NNGAGT
JUNB_5	JUNB	GTCAACCTGGCCGACCCCTAC	chr19	12791892	12791918	GTCAACCTGGCCGACCCCTACNNGAGT	+	2:0|3:0	12790986	12791986	1000	NNGAGT
JUNB_6	JUNB	GGGTTAAGCACTGTAAATCGG	chr19	12791012	12791038	GGGTTAAGCACTGTAAATCGGNGT	-	2:0|3:0	12790986	12791986	1000	NNGGGT
JUNB_7	JUNB	TTAACCCTCATTTCTGCTTTT	chr19	12791032	12791058	TTAACCCTCATTTCTGCTTTTNGT	+	2:0|3:0	12790986	12791986	1000	NNGGGT
JUNB_8	JUNB	GAGACCCCAAAAAGCAGAAAT	chr19	12791035	12791061	GAGACCCCAAAAAGCAGAAATNGT	-	2:0|3:0	12790986	12791986	1000	NNGGGT
JUNB_9	JUNB	CTGAGGTACCCAGAATACGAG	chr19	12791084	12791110	CTGAGGTACCCAGAATACGAGNGT	-	2:0|3:0	12790986	12791986	1000	NNGGGT
JUNB_10	JUNB	CTCTCGTATTCTGGGTACCTC	chr19	12791088	12791114	CTCTCGTATTCTGGGTACCTCNGT	+	2:0|3:0	12790986	12791986	1000	NNGGGT
JUNB_11	JUNB	CTGGTACGCAGCAAGTGGGGT	chr19	12791133	12791159	CTGGTACGCAGCAAGTGGGGTNGT	-	2:0|3:0	12790986	12791986	1000	NNGGGT
JUNB_12	JUNB	CAGGACCTGGTACGCAGCAAG	chr19	12791139	12791165	CAGGACCTGGTACGCAGCAAGNGT	-	2:0|3:0	12790986	12791986	1000	NNGGGT
JUNB_13	JUNB	GGGGAGGGGCTCAAAGGACCT	chr19	12791258	12791284	GGGGAGGGGCTCAAAGGACCTNGT	-	2:0|3:0	12790986	12791986	1000	NNGGGT
JUNB_14	JUNB	CTTGTAAACAGCGGCCACGGG	chr19	12791303	12791329	CTTGTAAACAGCGGCCACGGGNGT	-	2:0|3:0	12790986	12791986	1000	NNGGGT
JUNB_15	JUNB	CGTTCTCGGGGGCTGGCGCGG	chr19	12791636	12791662	CGTTCTCGGGGGCTGGCGCGGNGT	-	2:0|3:0	12790986	12791986	1000	NNGGGT
JUNB_16	JUNB	CTCTCCGCTGCGGTGACCGGA	chr19	12791674	12791700	CTCTCCGCTGCGGTGACCGGANGT	-	2:0|3:0	12790986	12791986	1000	NNGGGT
JUNB_17	JUNB	GGGCGGCCCAGGCGGTCTGGG	chr19	12791743	12791769	GGGCGGCCCAGGCGGTCTGGGNGT	-	2:0|3:0	12790986	12791986	1000	NNGGGT
JUNB_18	JUNB	CAGGCGCTTTGAGACTCCGGT	chr19	12791905	12791931	CAGGCGCTTTGAGACTCCGGTNGT	-	2:0|3:0	12790986	12791986	1000	NNGGGT
JUNB_19	JUNB	CCGCCACCGCCGCCCTCTGGG	chr19	12791942	12791968	CCGCCACCGCCGCCCTCTGGGNGT	-	2:0|3:0	12790986	12791986	1000	NNGGGT
JUNB_20	JUNB	TCTGCTTTTTGGGGTCTCCCA	chr19	12791044	12791070	TCTGCTTTTTGGGGTCTCCCANAT	+	2:0|3:0	12790986	12791986	1000	NNGGAT
JUNB_21	JUNB	TGAGTGAGGGGTTTCAGGGAG	chr19	12791196	12791222	TGAGTGAGGGGTTTCAGGGAGNAT	-	2:0|3:0	12790986	12791986	1000	NNGGAT
JUNB_22	JUNB	TCCCCAGACCGCCTGGGCCGC	chr19	12791747	12791773	TCCCCAGACCGCCTGGGCCGCNAT	+	2:0|3:0	12790986	12791986	1000	NNGGAT
JUNB_23	JUNB	ACGACGACTCATACACAGCTA	chr19	12791803	12791829	ACGACGACTCATACACAGCTANAT	+	2:0|3:0	12790986	12791986	1000	NNGGAT
JUND_1	JUND	AAGGACGCGCTGACGCTGAGC	chr19	18281320	18281346	AAGGACGCGCTGACGCTGAGCNNGAGT	-	2:0|3:0	18281122	18282122	1000	NNGAGT
JUND_2	JUND	CCCCGCCGCGCCGGCCCGGGG	chr19	18281495	18281521	CCCCGCCGCGCCGGCCCGGGGNNGAGT	+	2:0|3:0	18281122	18282122	1000	NNGAGT
JUND_3	JUND	ACAGCAGAGCAGGAGGCGCCA	chr19	18282070	18282096	ACAGCAGAGCAGGAGGCGCCANNGAGT	-	2:0|3:0	18281122	18282122	1000	NNGAGT
JUND_4	JUND	GGAGAGGCGAGCAGGCCGTCG	chr19	18281213	18281239	GGAGAGGCGAGCAGGCCGTCGNGT	+	2:0|3:0	18281122	18282122	1000	NNGGGT
JUND_5	JUND	CTCAGCGCCTCATCGCCGTAG	chr19	18281450	18281476	CTCAGCGCCTCATCGCCGTAGNGT	+	2:0|3:0	18281122	18282122	1000	NNGGGT
JUND_6	JUND	GCTCACCGCCCCCGTTCGCCA	chr19	18281672	18281698	GCTCACCGCCCCCGTTCGCCANGT	+	2:0|3:0	18281122	18282122	1000	NNGGGT
JUND_7	JUND	CGCCCCCGTTCGCCATTGGGT	chr19	18281678	18281704	CGCCCCCGTTCGCCATTGGGTNGT	+	2:0|3:0	18281122	18282122	1000	NNGGGT
JUND_8	JUND	GCCACAACAGCGCGCTGCCTT	chr19	18281788	18281814	GCCACAACAGCGCGCTGCCTTNGT	+	2:0|3:0	18281122	18282122	1000	NNGGGT
JUND_9	JUND	TCGTACACAGCGGTCCCGGGG	chr19	18281852	18281878	TCGTACACAGCGGTCCCGGGGNGT	-	2:0|3:0	18281122	18282122	1000	NNGGGT
JUND_10	JUND	GGTGGTGACCAGCCCGTTGGA	chr19	18281137	18281163	GGTGGTGACCAGCCCGTTGGANAT	+	2:0|3:0	18281122	18282122	1000	NNGGAT
JUND_11	JUND	GCCGGCGCGGCGGGGGAGGCG	chr19	18281483	18281509	GCCGGCGCGGCGGGGGAGGCGNAT	-	2:0|3:0	18281122	18282122	1000	NNGGAT
JUND_12	JUND	GCCGGCCTCCGGGGACTGGAG	chr19	18282022	18282048	GCCGGCCTCCGGGGACTGGAGNAT	+	2:0|3:0	18281122	18282122	1000	NNGGAT
KLF12_1	KLF12	GGGAGCCTCGCCAGGCCCGCA	chr13	74134049	74134075	GGGAGCCTCGCCAGGCCCGCANNGAAT	+	2:0|3:0	74133904	74134904	1000	NNGAAT
KLF12_2	KLF12	GAGCGCGCCAGACAGGCTTAG	chr13	74134766	74134792	GAGCGCGCCAGACAGGCTTAGNNGAAT	+	2:0|3:0	74133904	74134904	1000	NNGAAT
KLF12_3	KLF12	GGCTGCACGCTTTTTGGGTCC	chr13	74134791	74134817	GGCTGCACGCTTTTTGGGTCCNNGAAT	-	2:0|3:0	74133904	74134904	1000	NNGAAT
KLF12_4	KLF12	TGGGCCGGTGGGTGGAGGCTG	chr13	74134001	74134027	TGGGCCGGTGGGTGGAGGCTGNNGAGT	+	2:0|3:0	74133904	74134904	1000	NNGAGT
KLF12_5	KLF12	CCGAGGATTAGGAGGCGGGCT	chr13	74134376	74134402	CCGAGGATTAGGAGGCGGGCTNNGAGT	+	2:0|3:0	74133904	74134904	1000	NNGAGT
KLF12_6	KLF12	ACACATGGCCCTGGGAGCTCG	chr13	74134630	74134656	ACACATGGCCCTGGGAGCTCGNNGAGT	+	2:0|3:0	74133904	74134904	1000	NNGAGT
KLF12_7	KLF12	CTCGGCGCGAGTCCTTGCCCA	chr13	74134711	74134737	CTCGGCGCGAGTCCTTGCCCANNGAGT	-	2:0|3:0	74133904	74134904	1000	NNGAGT
KLF12_8	KLF12	GAGACTTTCTCGCGGCTCGGC	chr13	74134726	74134752	GAGACTTTCTCGCGGCTCGGCNNGAGT	-	2:0|3:0	74133904	74134904	1000	NNGAGT
KLF12_9	KLF12	ATTTGCAAGTACAACAGTTCC	chr13	74133938	74133964	ATTTGCAAGTACAACAGTTCCNGT	-	2:0|3:0	74133904	74134904	1000	NNGGGT
KLF12_10	KLF12	ACATTTAGCGCATCATGTGAT	chr13	74133970	74133996	ACATTTAGCGCATCATGTGATNGT	-	2:0|3:0	74133904	74134904	1000	NNGGGT
KLF12_11	KLF12	GATCACATGATGCGCTAAATG	chr13	74133975	74134001	GATCACATGATGCGCTAAATGNGT	+	2:0|3:0	74133904	74134904	1000	NNGGGT
KLF12_12	KLF12	CGCTAAATGTAGGGTGGGCCG	chr13	74133987	74134013	CGCTAAATGTAGGGTGGGCCGNGT	+	2:0|3:0	74133904	74134904	1000	NNGGGT
KLF12_13	KLF12	ATTACCCCGGGGCCCAGCCGA	chr13	74134074	74134100	ATTACCCCGGGGCCCAGCCGANGT	+	2:0|3:0	74133904	74134904	1000	NNGGGT
KLF12_14	KLF12	TCAGGAAACCGGAGAGGCGCT	chr13	74134138	74134164	TCAGGAAACCGGAGAGGCGCTNGT	+	2:0|3:0	74133904	74134904	1000	NNGGGT
KLF12_15	KLF12	AAACCGGAGAGGCGCTTGGGG	chr13	74134143	74134169	AAACCGGAGAGGCGCTTGGGGNGT	+	2:0|3:0	74133904	74134904	1000	NNGGGT
KLF12_16	KLF12	AAACCCCCAAACAAAAGAGCT	chr13	74134207	74134233	AAACCCCCAAACAAAAGAGCTNGT	+	2:0|3:0	74133904	74134904	1000	NNGGGT
KLF12_17	KLF12	GGACCCGGAGCTCTTTTGTTT	chr13	74134209	74134235	GGACCCGGAGCTCTTTTGTTTNGT	-	2:0|3:0	74133904	74134904	1000	NNGGGT
KLF12_18	KLF12	CCCGCCGCTGCCGGCGAGCCC	chr13	74134255	74134281	CCCGCCGCTGCCGGCGAGCCCNGT	+	2:0|3:0	74133904	74134904	1000	NNGGGT
KLF12_19	KLF12	CTTCTACCTCTGCGAGCGGGG	chr13	74134433	74134459	CTTCTACCTCTGCGAGCGGGGNGT	-	2:0|3:0	74133904	74134904	1000	NNGGGT
KLF12_20	KLF12	CAGGGCCATGTGTGGGTTATT	chr13	74134616	74134642	CAGGGCCATGTGTGGGTTATTNGT	-	2:0|3:0	74133904	74134904	1000	NNGGGT
KLF12_21	KLF12	CCCGAGCTCCCAGGGCCATGT	chr13	74134626	74134652	CCCGAGCTCCCAGGGCCATGTNGT	-	2:0|3:0	74133904	74134904	1000	NNGGGT
KLF12_22	KLF12	TTGCCCAGCGAGTTGCTCTCC	chr13	74134697	74134723	TTGCCCAGCGAGTTGCTCTCCNGT	-	2:0|3:0	74133904	74134904	1000	NNGGGT
KLF12_23	KLF12	CCCAAGCGGGCTGCACGCTTT	chr13	74134799	74134825	CCCAAGCGGGCTGCACGCTTTNGT	-	2:0|3:0	74133904	74134904	1000	NNGGGT
KLF12_24	KLF12	CCCACCCCTCGCCGCACCCGC	chr13	74134828	74134854	CCCACCCCTCGCCGCACCCGCNGT	+	2:0|3:0	74133904	74134904	1000	NNGGGT
KLF12_25	KLF12	CCCACCCGGGCGGGTGCGGCG	chr13	74134831	74134857	CCCACCCGGGCGGGTGCGGCGNGT	-	2:0|3:0	74133904	74134904	1000	NNGGGT
KLF12_26	KLF12	CCACTGCGCGCCCCCACCCGG	chr13	74134843	74134869	CCACTGCGCGCCCCCACCCGGNGT	-	2:0|3:0	74133904	74134904	1000	NNGGGT
KLF12_27	KLF12	GTGGAGGGAGGGGGCTGTCGC	chr13	74134866	74134892	GTGGAGGGAGGGGGCTGTCGCNGT	+	2:0|3:0	74133904	74134904	1000	NNGGGT
KLF12_28	KLF12	GGCCCCCGAGCCGCTCCGCCC	chr13	74134357	74134383	GGCCCCCGAGCCGCTCCGCCCNAT	+	2:0|3:0	74133904	74134904	1000	NNGGAT
KLF2_1	KLF2	CGCCAAGCCCGGTGCTCCCCT	chr19	16324413	16324439	CGCCAAGCCCGGTGCTCCCCTNNGAGT	+	2:0|3:0	16324326	16325326	1000	NNGAGT
KLF2_2	KLF2	AGGACGCGGACGGGGACACCG	chr19	16324878	16324904	AGGACGCGGACGGGGACACCGNNGAGT	-	2:0|3:0	16324326	16325326	1000	NNGAGT
[truncated: 1,302 more rows]

## Sheet: T2C DESeq2 CRISPRi TF screen
gRNA label	baseMean	log2FoldChange	lfcSE	stat	pvalue	padj	-log10padj	gRNA
[truncated: 2,099 more rows]

[truncated: 22 more sheets: T2D DESeq2 CRISPRa TF screen, T2E Gene-level CRISPRi screen, T2F Gene-level CRISPRa screen, T3A subTF scRNA-seq gRNA lib, T3B CRISPRi scRNA-seq DEGs, T3C CRISPRa scRNA-seq DEGs, T4A Complete BATF3 ORF RNA-seq, T4B BATF3 upreg (padj < 0.01), T4C BATF3 downreg (padj < 0.01), T4D BATF3 Enriched GO Pathways, T4E BATF3 Depelted GO Pathways, T4F DEGs (R vs NR) to CAR T), T5A CD2, B2M, IL2RA gRNAs, T5B DNA oligos, T5C Antibodies, T6A DESeq2 TFko screen wo BATF3, T6B DESeq2 TFko with BATF3, T6C mageckTFkoscreen wo BATF3, T6D mageckTFkoscreen with BATF3, T7A ZNF217 KO RNA-seq …]
